# Supplementary material for: Differential Expression of miRNAs Involved in Response to Candidatus Liberibacter asiaticus Infection in Mexican Lime at Early and Late Stages of Huanglongbing Disease
Source: Plants (Basel). 2023 Feb 24;12(5):1039. doi: 10.3390/plants12051039 (PMC10005081; doi:10.3390/plants12051039)
Supplement: Supplementary file 1 [file plants-12-01039-s001.zip]

Archive with 7 entries (7 files):
- Table S1.pdf
- Table S2, Clusters sequences identified in the eight libraries by ShortStack.xlsx
- Table S3, Abundance of identified miRNAs in Citrus aurantifolia.xlsx
- Table S4, sRNAs sequences identified as miRNAs in Plant small RNA genes.xlsx
- Table S5, sRNAs differentially expressed in asymptomatic and symptomatic stage.xlsx
- Table S6, Expression statistics and free energy of binding between miRNAs and target genes.xlsx
- Table S7, Specific oligonucleotides of miRNAs and target genes for RT-qPCR.xlsx
