# Supplementary material for: Differential Expression of miRNAs Involved in Response to Candidatus Liberibacter asiaticus Infection in Mexican Lime at Early and Late Stages of Huanglongbing Disease
Source: Plants (Basel). 2023 Feb 24;12(5):1039. doi: 10.3390/plants12051039 (PMC10005081; doi:10.3390/plants12051039)
Supplement: Supplementary file 1 [file plants-12-01039-s001.zip › Table S2, Clusters sequences identified in the eight libraries by ShortStack.xlsx]

## Sheet: LM8wpiHLB+1
#Locus	Name	Length	Reads	RPM	UniqueReads	FracTop	Strand	MajorRNA	MajorRNAReads	Complexity	DicerCall	MIRNA	PhaseScore	Short	Long	20	21	22	23	24
Citrus_au_0000056920:3-71	Cluster_1	69	55	2.332	53	0.8	+	AAAGAGAUGAAACGACGUCGUUUG	12	0.345	24	N11	-1	1	0	0	0	2	2	50
Citrus_au_0000056944:27-332	Cluster_2	306	284	12.044	283	0.901	+	AAGCCAACCGUUCUAGAAGUAGCC	117	0.275	24	N5	-1	3	6	5	12	2	11	245
Citrus_au_0000056971:42-426	Cluster_3	385	44	1.866	44	0.5	.	ACAUUGCGUUCGAUUGCUGGCAUC	4	0.75	24	N5	0.1	2	0	2	0	1	10	29
Citrus_au_0000057057:186-407	Cluster_4	222	15	0.636	11	0.2	.	AUUCUAUGAUCAAGUACC	2	0.933	N	N2	-1	5	0	1	5	1	3	0
Citrus_au_0000057129:377-624	Cluster_5	248	19	0.806	19	0.421	.	AAGACGAAAAACAUGAAUGCCCA	2	0.842	N	N2	-1	4	1	1	2	0	4	7
Citrus_au_0000057222:1-121	Cluster_6	121	3139	133.122	3139	0.001	-	CAAACCGGGCACUACGGUGAGACGUG	838	0.099	N	N2	-1	51	2756	37	32	59	75	129
Citrus_au_0000057259:298-484	Cluster_7	187	15	0.636	15	0.267	.	ACAUUAGAACUUGGAGAACGGACC	4	0.733	24	N6	0.4	3	0	0	2	2	1	7
Citrus_au_0000057267:8-490	Cluster_8	483	99	4.198	75	0.434	.	UUCAUGAUCUAGUGUCAAGGU	3	0.768	21	N5	0.5	5	0	5	81	4	1	3
Citrus_au_0000057267:571-997	Cluster_9	427	54	2.29	48	0.556	.	AUGAUAAGAACUUUACCCGAG	8	0.759	21	N5	0.4	4	0	1	43	5	1	0
Citrus_au_0000057270:515-726	Cluster_10	212	64	2.714	64	0.125	-	AACAAGUGUAGACUCAUUCGGCCU	51	0.188	24	N11	-1	1	1	0	0	0	2	60
Citrus_au_0000057392:6-610	Cluster_11	605	102	4.326	102	0.5	.	UUGAAGUAAGUAAUGAGAAAGCCU	9	0.657	24	N5	0.7	3	1	0	3	4	11	80
Citrus_au_0000057608:61-348	Cluster_12	288	108	4.58	107	0.463	.	AUUCAACAUGUAUCUCGAGCUUGU	11	0.704	24	N6	0.2	2	1	2	2	2	16	83
Citrus_au_0000057762:1-450	Cluster_13	450	596	25.276	595	0.309	.	AUUCUGUAGUGUAAUCAUCCACUG	53	0.497	24	N5	5.3	9	17	7	14	12	45	492
Citrus_au_0000057812:6-171	Cluster_14	166	64	2.714	64	0.859	+	UCUGGAAAUUGCAAAAAAUGCAGC	6	0.703	24	N11	-1	1	2	0	0	0	7	54
Citrus_au_0000057863:221-1017	Cluster_15	797	74	3.138	71	0.405	.	CCAGUCCAUACGUCGUCUAGA	10	0.5	21	N5	3.7	3	0	2	61	7	0	1
Citrus_au_0000057913:9-475	Cluster_16	467	79	3.35	79	0.557	.	UUGGUAUUUCUGAAACUAAGGCCU	17	0.595	24	N5	0.3	2	3	1	3	1	6	63
Citrus_au_0000057958:40-522	Cluster_17	483	32	1.357	29	0.125	-	UUAAUUAAGUCAUCUGUGAGCGCC	3	0.781	24	N5	-1	0	2	2	3	0	7	18
Citrus_au_0000058010:1-332	Cluster_18	332	2635	111.748	2634	0.69	.	AAUUCCAUGUAGAACCAAUGAUCA	548	0.288	24	N5	30.3	39	31	34	93	81	358	1999
Citrus_au_0000058123:5-349	Cluster_19	345	22	0.933	22	0.455	.	CACGACGCCGUCUUAUGACUG	3	0.818	21	N5	0.1	3	0	1	17	0	0	1
Citrus_au_0000058124:1-184	Cluster_20	184	61	2.587	61	0.246	.	CCCGUUGGAUUGUCACCAUGAAAA	8	0.77	24	N6	0.5	2	3	0	5	1	5	45
Citrus_au_0000058214:227-291	Cluster_21	65	61	2.587	55	0.197	-	CCUCAGCCAUAACGACCUUAU	16	0.328	21	N11	-1	0	0	2	53	2	2	2
Citrus_au_0000058273:12-622	Cluster_22	611	110	4.665	109	0.555	.	AUUACCAAUUAUGAGCUGAUCAGU	9	0.836	24	N5	0.7	3	4	2	3	2	11	85
Citrus_au_0000058313:16-160	Cluster_23	145	18	0.763	14	0.611	.	CCAAAUUGUCCAAAACACAGAGCU	5	0.611	24	N6	0.2	0	0	0	0	0	6	12
Citrus_au_0000058435:117-737	Cluster_24	621	146	6.192	146	0.568	.	ACAGUCUCACCAGAAUGUUGGAAC	18	0.664	24	N5	0.4	6	7	4	4	2	6	117
Citrus_au_0000058540:135-211	Cluster_25	77	266	11.281	266	0	-	AUAGUUACUCUGAUAGGG	226	0.086	N	N2	-1	236	9	3	3	8	7	0
Citrus_au_0000058547:138-243	Cluster_26	106	137	5.81	126	0.248	.	GGACAACAAGAAGAUCAAGAUUGU	58	0.328	24	N6	14.1	2	4	1	3	2	11	114
Citrus_au_0000058577:34-336	Cluster_27	303	80	3.393	77	0.512	.	AGACGAUGAUCCCUUGUAAAAUGG	7	0.713	24	N5	0.3	5	3	2	6	0	3	61
Citrus_au_0000058579:274-362	Cluster_28	89	1481	62.808	5	0.999	+	UAGAUAAAGAUGAGAGAU	1476	0.004	N	N2	-1	1478	0	0	0	0	1	2
Citrus_au_0000058885:28-404	Cluster_29	377	42	1.781	42	0.524	.	UUUUUCAUACCGAAACAGCACACC	2	0.929	24	N5	0.1	1	1	3	1	2	6	28
Citrus_au_0000058952:5-359	Cluster_30	355	48	2.036	46	0.625	.	UUUGAUUACUUGGCUACGAGA	4	0.854	21	N5	0.3	2	0	3	35	7	0	1
Citrus_au_0000058965:3-511	Cluster_31	509	45	1.908	45	0.378	.	AAUGAAAGAGUCCAUCACCUGCCU	3	0.889	21	N5	0.5	1	2	5	18	5	2	12
Citrus_au_0000059021:2-221	Cluster_32	220	2049	86.896	1937	0.656	.	AGAGUUGAUUAGUGUGAACAUAAU	220	0.272	24	N6	9.5	95	44	34	91	58	331	1396
Citrus_au_0000059199:12-590	Cluster_33	579	125	5.301	125	0.544	.	AAGCCACUAGAUCAAAGUACUCUG	4	0.824	24	N5	0.4	7	3	2	5	4	13	91
Citrus_au_0000059200:5-237	Cluster_34	233	32	1.357	32	0.594	.	AAGAUAGAUUAUUACGGGCCA	2	0.969	24	N6	0.3	3	1	1	7	4	3	13
Citrus_au_0000059263:1-177	Cluster_35	177	14	0.594	14	0.357	.	CUGAACGUAAAGUAAUGGCUU	2	0.857	N	N2	-1	3	3	1	3	2	0	2
Citrus_au_0000059372:121-235	Cluster_36	115	112	4.75	1	0.884	+	AGAGAUGUCGCAUUAUACCAG	62	0.179	21	N11	-1	1	0	3	94	14	0	0
Citrus_au_0000059383:19-403	Cluster_37	385	60	2.545	60	0.467	.	AGGACAAGGUCAUUAUGGAGAGCU	6	0.717	24	N5	0.3	0	2	3	0	1	3	51
Citrus_au_0000059662:2-435	Cluster_38	434	300	12.723	300	0.71	.	UUAAGGCUCCUGAAAUAUCUGAUC	83	0.483	24	N5	2.8	4	8	2	5	9	32	240
Citrus_au_0000059806:2-452	Cluster_39	451	124	5.259	124	0.484	.	ACUGUUUGAGACCAUAUAAUGACU	4	0.758	24	N5	0.6	3	4	4	4	2	27	80
Citrus_au_0000059849:57-294	Cluster_40	238	13	0.551	2	0.846	+	AUCGGUUGCAGCCGCGCUGACUGGCA	2	0.923	N	N2	-1	1	4	0	3	0	2	3
Citrus_au_0000059849:383-986	Cluster_41	604	32	1.357	10	0.781	.	CUCGCAGUUCGGAUAGGCU	2	0.906	N	N2	-1	7	7	3	11	1	2	1
Citrus_au_0000060018:5-192	Cluster_42	188	33	1.399	19	0.97	+	UCCGCGGAGGCAUGCAGAUCUUUG	4	0.788	N	N2	-1	8	5	1	8	3	1	7
Citrus_au_0000060019:1-176	Cluster_43	176	56	2.375	31	0.946	+	CGAGAGCUCCGACACCAUC	2	0.929	N	N2	-1	13	9	8	11	6	3	6
Citrus_au_0000060067:2-199	Cluster_44	198	62	2.629	33	0.952	+	AGACGAUCACUCUGGAGGU	3	0.839	N	N2	-1	18	12	7	11	6	5	3
Citrus_au_0000060074:55-229	Cluster_45	175	28	1.187	5	1	+	CGGCAUGCAGAUCUUCGUC	6	0.786	N	N2	-1	10	5	5	3	2	1	2
Citrus_au_0000060079:1682-1773	Cluster_46	92	29	1.23	0	0	-	AAGAAUUCAGAGAUAUGGAGAACUUCC	3	0.862	N	N2	-1	1	12	4	0	4	3	5
Citrus_au_0000060084:1027-1319	Cluster_47	293	26	1.103	18	0.269	.	CAAUGACAUGGACUGGGAA	2	0.846	N	N2	-1	12	3	1	4	2	2	2
Citrus_au_0000060084:1410-1493	Cluster_48	84	12	0.509	4	1	+	ACGGACCAACCUUUGGUACC	1	1	N	N2	-1	3	4	1	1	0	2	1
Citrus_au_0000060131:707-938	Cluster_49	232	29	1.23	1	0.069	-	UCCAUAGUUUGAGUUAUUUGUGG	3	0.897	N	N2	-1	3	9	4	3	0	7	3
Citrus_au_0000060163:3776-3913	Cluster_50	138	18	0.763	17	0.556	.	UUUGGACCGGUUUUAAUUUUAAAA	2	0.889	24	N6	0.2	1	0	1	2	0	0	14
Citrus_au_0000060190:203-385	Cluster_51	183	17	0.721	1	1	+	GAGGAUCUUGAACAACUGGCAGCAG	2	0.941	N	N2	-1	4	6	1	1	2	2	1
Citrus_au_0000060190:488-831	Cluster_52	344	43	1.824	13	1	+	ACCUGAUUGUUGUGCUGAAUGACAAU	4	0.86	N	N2	-1	6	15	7	2	5	2	6
Citrus_au_0000060190:1425-1815	Cluster_53	391	43	1.824	12	1	+	GUUUCCAGAUCGCUGCUU	2	0.977	N	N2	-1	14	6	3	10	2	4	4
Citrus_au_0000060190:1900-2269	Cluster_54	370	98	4.156	61	0.99	+	CAGCUUGAAGAAUCAGGGC	4	0.776	N	N2	-1	17	24	15	6	10	15	11
Citrus_au_0000060190:2362-2570	Cluster_55	209	17	0.721	6	1	+	UACACUACAAGGUCCAACUCUUAGA	1	1	N	N2	-1	5	5	1	1	0	3	2
Citrus_au_0000060192:44-877	Cluster_56	834	79	3.35	16	1	+	UGUACACAAAAUUCUGACUG	2	0.962	N	N2	-1	14	27	14	7	7	5	5
Citrus_au_0000060192:1162-1504	Cluster_57	343	19	0.806	6	1	+	CAGGGCCAGUUCUGAUCC	2	0.947	N	N2	-1	7	3	1	3	2	1	2
Citrus_au_0000060192:1634-1872	Cluster_58	239	34	1.442	5	1	+	UAACAAAGGAACUCCACUUGAG	2	0.882	N	N2	-1	8	3	6	6	6	3	2
Citrus_au_0000060214:16-1218	Cluster_59	1203	303	12.85	0	0.403	.	GAGUCGCAGCAUCAAGGUCUG	11	0.772	21	N5	0.8	23	29	19	147	40	22	23
Citrus_au_0000060214:1337-3164	Cluster_60	1828	7593	322.011	0	0.991	+	CACGAAAGUGACGAAGUUGCUUU	1584	0.237	N	N2	-1	849	1008	542	1633	1138	1995	428
Citrus_au_0000060214:3450-4636	Cluster_61	1187	1871	79.347	689	0.976	+	CAGAGACGAAAGUCGGCC	72	0.633	N	N2	-1	450	545	177	200	159	154	186
Citrus_au_0000060228:145-858	Cluster_62	714	92	3.902	45	0.967	+	CAGUUAGCUGAAUCUGAUCGCC	4	0.88	N	N2	-1	17	25	10	17	6	9	8
Citrus_au_0000060228:953-1302	Cluster_63	350	14	0.594	6	0.786	.	GAGUUAGUUGUUGUUACUGCU	1	1	N	N2	-1	3	2	3	3	2	1	0
Citrus_au_0000060232:261-463	Cluster_64	203	20	0.848	15	1	+	AGUGGAUCCUGUAAACUUCAG	2	0.9	N	N2	-1	2	3	1	6	2	3	3
Citrus_au_0000060274:1893-2117	Cluster_65	225	23	0.975	4	1	+	GUUUUGCCGCAUAGUCUAUG	2	0.913	N	N2	-1	3	9	4	0	3	3	1
Citrus_au_0000060309:119-189	Cluster_66	71	19	0.806	2	1	+	AACACCCGGCUAGAACUUGCACGC	2	0.789	N	N2	-1	4	5	4	3	0	1	2
Citrus_au_0000060364:1193-1220	Cluster_67	28	20	0.848	0	0	-	CCAAGACUCUUGUAGACUUUUACAGG	6	0.45	N	N2	-1	2	12	1	1	0	1	3
Citrus_au_0000060366:774-960	Cluster_68	187	32	1.357	3	0	-	AUUGCAACGGCUGUCGGACCCU	3	0.781	N	N2	-1	6	10	2	2	7	2	3
Citrus_au_0000060407:6-1027	Cluster_69	1022	1263	53.563	1262	0.994	+	ACCGCUGAAGAAGCCGCUCGGGCC	669	0.172	24	N5	-1	65	132	23	24	68	171	780
Citrus_au_0000060407:1114-1391	Cluster_70	278	18	0.763	18	0.833	+	AGCAGCGAGUAAGAACAUUUGAAU	3	0.889	N	N2	-1	7	1	3	1	0	0	6
Citrus_au_0000060417:904-1174	Cluster_71	271	15	0.636	1	0.933	+	AAGGGCUGCAGCAAGAGCACCAUACC	2	0.933	N	N2	-1	3	9	1	0	2	0	0
Citrus_au_0000060422:3005-3077	Cluster_72	73	14	0.594	13	0.786	.	UCAUCUUAGCUUCCAAACUA	2	0.714	24	N6	0.2	1	0	2	1	2	0	8
Citrus_au_0000060442:324-529	Cluster_73	206	20	0.848	0	1	+	GGUAUUUUUUUGAAUUGUAAUGGAU	3	0.9	N	N2	-1	6	5	2	0	3	2	2
Citrus_au_0000060465:1942-1995	Cluster_74	54	79	3.35	0	1	+	AUGGAUGAAUGAUAAUUUGAUUGU	73	0.063	24	N13	-1	0	0	0	0	1	3	75
Citrus_au_0000060484:289-454	Cluster_75	166	33	1.399	10	0.606	.	CGGAGAAUGAACGUCGGGAUG	4	0.818	21	N6	0.4	3	2	2	20	1	2	3
Citrus_au_0000060600:1-165	Cluster_76	165	80	3.393	0	0.988	+	ACCAGGAUACUACGAUGGACU	6	0.75	N	N2	-1	9	22	8	16	5	10	10
Citrus_au_0000060600:736-796	Cluster_77	61	16	0.679	0	1	+	CUCCGGCUGGAUUCCCUGCU	4	0.5	N	N2	-1	6	3	5	0	0	1	1
Citrus_au_0000060600:916-1040	Cluster_78	125	13	0.551	0	0.923	+	AGGAAUAUCCACAUUCAUUCGUCCG	2	0.846	N	N2	-1	1	4	3	3	1	0	1
Citrus_au_0000060602:1-164	Cluster_79	164	83	3.52	0	0.988	+	AAUUAUCGGAUUUGACAAC	4	0.771	N	N2	-1	13	23	9	13	6	12	7
Citrus_au_0000060602:739-795	Cluster_80	57	28	1.187	0	1	+	CCGGCUGGAUUCCCUGCU	4	0.643	N	N2	-1	10	3	5	2	1	2	5
Citrus_au_0000060602:1232-1273	Cluster_81	42	14	0.594	14	0.143	-	CAUAAUGAUCAUUCGAUCAAUG	4	0.786	N	N2	-1	2	2	3	1	5	1	0
Citrus_au_0000060603:4-165	Cluster_82	162	81	3.435	0	1	+	ACCAGGAUACUACGAUGGACU	5	0.741	N	N2	-1	10	24	9	14	4	13	7
Citrus_au_0000060603:736-791	Cluster_83	56	18	0.763	0	1	+	CCGGCUGGAUUCCCUGCU	3	0.778	N	N2	-1	7	3	2	2	1	0	3
Citrus_au_0000060603:1156-1209	Cluster_84	54	52	2.205	45	1	+	GUUCGAGACUCUCUCAUACCU	4	0.75	N	N2	-1	11	14	8	7	5	5	2
Citrus_au_0000060620:2342-2444	Cluster_85	103	495	20.992	488	0.954	+	AUUAACGUAACGUAGCACUGGCCU	195	0.166	24	N12	-1	17	8	3	14	16	51	386
Citrus_au_0000060987:73-463	Cluster_86	391	61	2.587	18	0.393	.	CCAAACCCUGAUUUCGUCGUCGUCGG	7	0.803	N	N2	-1	9	20	4	7	9	5	7
Citrus_au_0000060990:1285-1469	Cluster_87	185	44	1.866	10	0.955	+	CAACAAUCUUCCUCGGCC	4	0.818	N	N2	-1	17	9	3	3	4	5	3
Citrus_au_0000060992:86-710	Cluster_88	625	27	1.145	13	0.481	.	ACCGGAAUGAGUAACUGCUGUGCU	4	0.815	24	N5	0	2	3	0	1	1	2	18
Citrus_au_0000061001:159-456	Cluster_89	298	28	1.187	11	0	-	UACAUAUUGUUAGGUGUU	2	0.929	N	N2	-1	8	5	5	2	2	4	2
Citrus_au_0000061001:568-1252	Cluster_90	685	57	2.417	14	0.053	-	UUUCCGGGUUGCAAGUUCUUGAC	3	0.877	N	N2	-1	11	14	13	5	4	6	4
Citrus_au_0000061001:1427-1749	Cluster_91	323	15	0.636	10	0.067	-	UUAUGCCCUCGAUUGCAACCUCA	1	1	N	N2	-1	1	5	0	3	2	1	3
Citrus_au_0000061075:2426-2606	Cluster_92	181	53	2.248	53	0.66	.	CUCCACAUUAGUCAACUUG	7	0.547	24	N4	0.1	8	1	7	4	2	1	30
Citrus_au_0000061148:1106-1223	Cluster_93	118	255	10.814	0	0.933	+	AAGGACGAGAGAAUUUUGUUCUCU	91	0.259	24	N11	-1	5	9	2	3	1	26	209
Citrus_au_0000061151:3122-3215	Cluster_94	94	276	11.705	0	0.938	+	AAGGACGAGAGAAUUUUGUUCUCU	102	0.196	24	N11	-1	3	2	0	0	3	35	233
Citrus_au_0000061227:631-863	Cluster_95	233	17	0.721	8	1	+	AGCCUGAAGAAUCUCGGAAAUGUA	1	1	N	N2	-1	4	2	1	1	3	2	4
Citrus_au_0000061227:976-2020	Cluster_96	1045	53	2.248	34	0.981	+	GAUUGUGAAUUGUAGCCU	2	0.906	N	N2	-1	11	12	5	7	5	8	5
Citrus_au_0000061286:1224-1468	Cluster_97	245	15	0.636	2	1	+	UGACAUUUGAUGAUGUUGCCGGAGU	2	0.933	N	N2	-1	1	5	4	1	1	1	2
Citrus_au_0000061419:1508-1725	Cluster_98	218	20	0.848	14	1	+	AAAGGAGUCGAAGAAGAAGAGGGAUC	2	0.95	N	N2	-1	1	7	1	7	2	2	0
Citrus_au_0000061419:1899-2139	Cluster_99	241	35	1.484	6	1	+	UUGAGAAUGAUGAAUCCUGGCACCCG	2	0.943	N	N2	-1	7	12	0	2	4	6	4
Citrus_au_0000061419:2224-2674	Cluster_100	451	26	1.103	10	0.962	+	CUCACAACACUUGAUCGUGACU	2	0.962	N	N2	-1	3	6	4	4	3	5	1
Citrus_au_0000061423:747-946	Cluster_101	200	21	0.891	10	1	+	AACGGACUUCCAAUAAGCCU	2	0.857	N	N2	-1	4	4	4	2	0	3	4
Citrus_au_0000061423:1029-1389	Cluster_102	361	40	1.696	14	0.9	+	AAGUGGCUUGUGGCUUCAACGCUAA	2	0.925	N	N2	-1	7	13	5	4	2	5	4
Citrus_au_0000061426:2856-3110	Cluster_103	255	12	0.509	7	0.917	+	CAUGCACUGGAGAAGGGGAGGCC	2	0.917	N	N2	-1	1	4	0	3	0	3	1
Citrus_au_0000061446:9-239	Cluster_104	231	28	1.187	8	0.036	-	UGUUAUGGAUGCUGCUCUUC	2	0.893	N	N2	-1	1	8	5	1	3	1	9
Citrus_au_0000061446:607-1287	Cluster_105	681	55	2.332	32	0.018	-	UGCUUUAAAGGCUUUUGGUGACUUUUC	2	0.945	N	N2	-1	13	16	5	5	4	9	3
Citrus_au_0000061452:569-1087	Cluster_106	519	68	2.884	15	0.779	.	UCUGAUUCGCCAGCUCGUUGC	3	0.853	N	N2	-1	8	6	2	28	11	4	9
Citrus_au_0000061471:237-460	Cluster_107	224	75	3.181	0	0.347	.	AACCUGAAAUUCGAUCGGAUUGAU	26	0.547	24	N6	0.9	3	2	0	2	3	6	59
Citrus_au_0000061471:561-674	Cluster_108	114	13	0.551	0	0.231	.	GGUGAUUGUAAGGUUGACUGCUU	2	0.846	24	N6	0	0	0	0	1	0	4	8
Citrus_au_0000061476:2271-2615	Cluster_109	345	68	2.884	0	0.529	.	AACCUGAAAUUCGAUCGGAUUGAU	16	0.529	24	N5	0.7	1	2	3	2	1	3	56
Citrus_au_0000061520:1151-1422	Cluster_110	272	129	5.471	3	0.605	.	AUUUCGGUUUAUUGGAUUGCAAAC	11	0.62	24	N6	1	5	2	4	4	2	10	102
Citrus_au_0000061520:1616-1960	Cluster_111	345	43	1.824	0	0.186	-	UGAGAAUGAUAGGAAUUAGGAAGC	5	0.767	24	N5	-1	1	1	0	0	1	7	33
Citrus_au_0000061619:681-969	Cluster_112	289	20	0.848	0	1	+	GAGCGUAACUUGUAGCAAAAGAACAGA	1	1	N	N2	-1	2	5	1	1	3	3	5
Citrus_au_0000061684:146-717	Cluster_113	572	27	1.145	25	0.889	+	CUGUUCUGUAUGUUUCCUUU	1	1	N	N2	-1	6	5	4	3	3	1	5
Citrus_au_0000061688:3-48	Cluster_114	46	31	1.315	1	0	-	AGAUGAUUGAUUUUGCGGC	2	0.935	N	N2	-1	4	11	1	7	4	2	2
Citrus_au_0000061703:1762-1832	Cluster_115	71	24	1.018	0	0.958	+	AUACCGGCCGACUAUGUGAACACA	2	0.833	N	N2	-1	4	5	3	2	1	2	7
Citrus_au_0000061703:2562-2657	Cluster_116	96	21	0.891	3	0	-	UUGAAAACUCAAGGAAAGCCU	2	0.81	N	N2	-1	4	4	1	4	5	1	2
Citrus_au_0000061703:3075-3168	Cluster_117	94	12	0.509	12	0	-	ACCAUCACAUACGGAGGCUACUCU	2	0.917	N	N2	-1	2	2	2	2	1	1	2
Citrus_au_0000061704:1067-1279	Cluster_118	213	24	1.018	15	1	+	GGUGUUGUCGGCUUGGGC	2	0.833	N	N2	-1	15	1	3	1	2	2	0
Citrus_au_0000061704:1780-1812	Cluster_119	33	16	0.679	0	1	+	ACCGGCCGACUAUGUGAACACAGC	2	0.875	N	N2	-1	1	5	3	1	2	1	3
Citrus_au_0000061707:978-1017	Cluster_120	40	22	0.933	21	0.682	.	CAACUGUGGCACCGUGCAACU	2	0.909	24	N6	-1	2	0	1	3	3	4	9
Citrus_au_0000061722:1193-1573	Cluster_121	381	12	0.509	0	1	+	ACUUCCUUCGUACUAUGGGUGU	1	1	N	N2	-1	0	4	1	3	1	1	2
Citrus_au_0000061742:5054-5314	Cluster_122	261	15	0.636	12	0.933	+	CAACAAUGUUUUGAGCUGCU	2	0.933	N	N2	-1	4	3	3	3	1	0	1
Citrus_au_0000061787:304-834	Cluster_123	531	26	1.103	6	0.923	+	UGAUGGAACUGUAAAUGAG	3	0.923	N	N2	-1	13	6	3	0	0	2	2
Citrus_au_0000061787:1089-1428	Cluster_124	340	19	0.806	3	1	+	UUGUUGGAGAUGAUCUUUUGGUCACC	2	0.947	N	N2	-1	4	7	1	0	4	1	2
Citrus_au_0000061813:115-474	Cluster_125	360	20	0.848	5	0	-	AUGGAAGCAGUUGAACAUUGUCU	2	0.95	N	N2	-1	3	5	2	1	3	5	1
Citrus_au_0000061813:581-829	Cluster_126	249	26	1.103	4	0.154	-	GUCUUGUGGGGAUGUCCU	2	0.962	N	N2	-1	10	5	1	5	1	2	2
Citrus_au_0000061813:1164-2110	Cluster_127	947	166	7.04	15	0.108	-	UUCGGGUUGGAAGCCGGGUCGAAACC	21	0.669	N	N2	-1	18	47	11	23	20	16	31
Citrus_au_0000061813:2422-3520	Cluster_128	1099	111	4.707	28	0.315	.	CUAACAGAAACUCUUGGCAUC	4	0.847	N	N2	-1	9	16	5	53	16	8	4
Citrus_au_0000061856:1785-1912	Cluster_129	128	120	5.089	3	0.533	.	AAUCAUAUUAGGAUAAGUCUUACU	17	0.533	24	N6	0.4	3	2	4	4	2	21	84
Citrus_au_0000061858:11-352	Cluster_130	342	22	0.933	5	0.318	.	UUCGACGACUCCAAUCCGAUCAGAU	2	0.955	N	N2	-1	6	5	3	1	0	5	2
Citrus_au_0000061861:1047-1529	Cluster_131	483	90	3.817	35	0.067	-	CGAAGCUGAACACGGACU	12	0.733	N	N2	-1	33	18	8	15	5	10	1
Citrus_au_0000061864:352-441	Cluster_132	90	14	0.594	0	1	+	UUUUACGCCGGAAAAGCGCC	3	0.643	N	N2	-1	4	1	4	0	4	1	0
Citrus_au_0000061885:658-1004	Cluster_133	347	54	2.29	4	0.056	-	UUUCUCCGCUUUCGUCGCUGACGG	4	0.833	N	N2	-1	8	14	4	16	4	1	7
Citrus_au_0000061885:1780-1988	Cluster_134	209	15	0.636	0	0.467	.	CGUAGAACUGCAUCUCGAGAA	6	0.6	21	N6	0.2	1	0	1	12	1	0	0
Citrus_au_0000061885:2064-2716	Cluster_135	653	28	1.187	0	0.464	.	CUGGCUGAAAGCAUUCAUGUU	2	0.964	21	N5	0.1	2	1	2	16	3	1	3
Citrus_au_0000061899:2-127	Cluster_136	126	13	0.551	2	0.692	.	UCUUUUGAUUGUCAAUGUUGCAUCA	2	0.923	N	N2	-1	3	2	0	1	1	0	6
Citrus_au_0000061911:19-172	Cluster_137	154	52	2.205	47	1	+	CCUGACGAUCUUUCUGUGUAG	11	0.288	N	N2	-1	1	14	1	12	13	0	11
Citrus_au_0000061939:277-544	Cluster_138	268	31	1.315	13	1	+	AGAGAAUGAUCAUCAUGGACUUGGGA	3	0.774	N	N2	-1	5	18	3	2	1	0	2
Citrus_au_0000061954:25-681	Cluster_139	657	147	6.234	102	0.816	+	CCCAAGUACUUGACUCUGUCC	5	0.83	N	N2	-1	41	17	8	46	9	14	12
Citrus_au_0000061954:758-830	Cluster_140	73	23	0.975	23	0.913	+	CAAGAAUGGAAGGUUGGCUAUGUUC	2	0.913	N	N2	-1	3	3	7	3	3	1	3
Citrus_au_0000062039:488-923	Cluster_141	436	20	0.848	3	0.05	-	CACGUCUUCUCUAACCGCCG	2	0.9	N	N2	-1	4	3	4	2	3	2	2
Citrus_au_0000062109:148-356	Cluster_142	209	12	0.509	7	1	+	UCAUAGACGCCUGAGCUCCAGA	2	0.917	20	N11	-1	2	0	5	0	2	2	1
Citrus_au_0000062109:532-981	Cluster_143	450	55	2.332	36	1	+	GUUAUGGACAUGAGGUAGC	2	0.909	N	N2	-1	15	14	4	8	5	2	7
Citrus_au_0000062109:1071-1227	Cluster_144	157	18	0.763	14	1	+	GUUGAUCGGGUGUUUGUGGAUCAUCCU	4	0.778	N	N2	-1	1	7	2	0	2	3	3
Citrus_au_0000062109:1316-2771	Cluster_145	1456	217	9.203	159	0.977	+	AAGUUGCUGGUAGUGAACC	9	0.788	N	N2	-1	61	59	32	22	18	11	14
Citrus_au_0000062256:877-1021	Cluster_146	145	45	1.908	44	0.6	.	ACCACAAUUGCACCGUAGCCGGAC	4	0.756	24	N6	0.2	8	0	4	3	2	6	22
Citrus_au_0000062349:1714-2146	Cluster_147	433	32	1.357	8	1	+	CUCAAGCAAAAGUGGACU	2	0.938	N	N2	-1	8	6	6	5	2	3	2
Citrus_au_0000062349:2399-2666	Cluster_148	268	12	0.509	1	1	+	UUCUGAGGAUGAUGACGACU	1	1	N	N2	-1	1	5	1	3	1	1	0
Citrus_au_0000062351:88-1082	Cluster_149	995	178	7.549	43	0.944	+	AAGACAGGAACUGAUAAUCUCUCC	6	0.809	N	N2	-1	41	47	21	10	16	16	27
Citrus_au_0000062363:803-1065	Cluster_150	263	16	0.679	4	0.062	-	AUCAAAACAGUUUGAUCUC	1	1	N	N2	-1	6	1	2	3	1	1	2
Citrus_au_0000062366:1124-1553	Cluster_151	430	24	1.018	7	0.417	.	CCUACUAUUGAUCUGCUGAUCAGC	3	0.792	24	N5	0.2	1	1	1	5	1	0	15
Citrus_au_0000062370:1445-1470	Cluster_152	26	18	0.763	18	1	+	UUUGAAUGACACUUCUUUGAUGUAG	14	0.167	N	N2	-1	0	17	0	0	0	0	1
Citrus_au_0000062378:2006-2415	Cluster_153	410	20	0.848	4	0.05	-	GUGCUAGGCAAGUGGAGCU	2	0.95	N	N2	-1	6	1	4	3	1	3	2
Citrus_au_0000062378:2769-2975	Cluster_154	207	12	0.509	2	0	-	AGGAAUCUGGUUCAUGUGACUCU	1	1	N	N2	-1	2	1	0	2	1	4	2
Citrus_au_0000062444:894-1304	Cluster_155	411	16	0.679	1	1	+	UGGCUGUAUAUUUAUGGAGC	3	0.875	N	N2	-1	4	3	5	1	1	1	1
Citrus_au_0000062462:120-260	Cluster_156	141	19	0.806	0	1	+	AUGGAUGCUGAUAAAGGGGUC	4	0.632	N	N2	-1	6	4	1	5	2	0	1
Citrus_au_0000062462:3121-3273	Cluster_157	153	34	1.442	0	0.206	.	UUGUCUUCGUCUCACAUCCCC	11	0.588	21	N6	0.3	0	0	1	24	5	2	2
Citrus_au_0000062471:495-793	Cluster_158	299	12	0.509	0	0.417	.	CCAAGAGGAAUCCAUUAGAAGC	2	0.917	24	N6	0.1	0	1	0	0	5	0	6
Citrus_au_0000062483:1199-1517	Cluster_159	319	13	0.551	5	0.923	+	AGCACGUAAGAUCCAAAGGUUCUUG	2	0.923	N	N2	-1	6	5	1	1	0	0	0
Citrus_au_0000062491:600-974	Cluster_160	375	25	1.06	13	0.96	+	ACAAAUUUGACUUUGACC	1	1	N	N2	-1	5	6	5	5	1	0	3
Citrus_au_0000062491:1457-1789	Cluster_161	333	21	0.891	19	0.619	.	CCAGAGAUCUGUCGGCCUGA	3	0.81	N	N2	-1	9	1	5	3	1	0	2
Citrus_au_0000062568:174-665	Cluster_162	492	34	1.442	19	1	+	CGGAUUCCGGUACUUAGUGUUU	2	0.882	N	N2	-1	8	7	4	1	4	5	5
Citrus_au_0000062654:4-429	Cluster_163	426	789	33.461	0	0.645	.	AUCCAUAUGAUGAUCACA	76	0.445	24	N4	12	109	17	18	17	12	79	537
Citrus_au_0000062654:1054-1308	Cluster_164	255	17	0.721	4	1	+	CGCCAAGCGCUUAGAACU	2	0.882	N	N2	-1	9	5	0	1	0	1	1
Citrus_au_0000062658:540-841	Cluster_165	302	20	0.848	4	0	-	GCUAAGAAGUUUGGGCUGGUUGGAGCC	1	1	N	N2	-1	7	5	2	1	1	2	2
Citrus_au_0000062658:955-1194	Cluster_166	240	38	1.612	4	0.132	-	UUAUCUUAUCCAGCACAGGGC	1	1	N	N2	-1	11	7	3	3	3	1	10
Citrus_au_0000062682:1796-1901	Cluster_167	106	44	1.866	9	0.205	.	UCAACCAAUGAAUUAAUGACACAU	15	0.455	24	N6	0.4	2	1	1	0	1	4	35
Citrus_au_0000062691:2260-2313	Cluster_168	54	21	0.891	0	0.19	-	CUGAUCUGAAUCUGAACUGGCAUC	10	0.381	24	N11	-1	0	0	0	0	0	1	20
Citrus_au_0000062693:2241-2274	Cluster_169	34	16	0.679	0	0.062	-	CUGAUCUGAAUCUGAACUGGCAUC	11	0.375	24	N11	-1	0	0	0	2	0	1	13
Citrus_au_0000062862:1-346	Cluster_170	346	543	23.028	233	0.68	.	CUUGGCUGCGAAAACUCUUGG	37	0.451	21	N5	2.1	12	2	23	456	41	3	6
Citrus_au_0000063052:2870-3942	Cluster_171	1073	25455	1079.52	7859	0.311	.	AGGAUGAGGGCUUUAUGCCGGAAC	1120	0.149	24	N5	80.7	442	223	391	2887	3742	1271	16499
Citrus_au_0000063102:1120-1360	Cluster_172	241	14	0.594	1	1	+	CUAGGAAUUUCACUGUAACUG	2	0.929	N	N2	-1	4	0	4	3	0	2	1
Citrus_au_0000063121:1843-2322	Cluster_173	480	36	1.527	0	0.972	+	UCAUACUGGUCUCAGGCU	7	0.722	N	N2	-1	22	6	4	1	2	1	0
Citrus_au_0000063133:413-664	Cluster_174	252	26	1.103	7	0.885	+	AUUCCGGUCUCCAAAUUCAAC	2	0.923	N	N2	-1	7	6	3	4	3	2	1
Citrus_au_0000063133:799-1091	Cluster_175	293	16	0.679	2	1	+	AGAUUGGCUCAGUUGGGU	4	0.812	N	N2	-1	6	2	3	1	0	2	2
Citrus_au_0000063133:1170-1212	Cluster_176	43	29	1.23	0	1	+	ACUGUCCGAUGAAGCUUUGCU	2	0.897	N	N2	-1	5	10	1	5	4	3	1
Citrus_au_0000063141:289-557	Cluster_177	269	18	0.763	1	1	+	CUUACUCGGCGGCGGAGAUCUAUGGC	2	0.889	N	N2	-1	1	7	0	4	1	0	5
Citrus_au_0000063158:303-947	Cluster_178	645	2497	105.895	0	0.599	.	AUUUCAUGGAGUGAUUAUGUAACU	65	0.497	24	N5	24.7	54	55	42	75	63	348	1860
Citrus_au_0000063187:157-217	Cluster_179	61	14	0.594	0	0.786	.	AAUUCCACUGAAAGUUGUCUGAAC	8	0.5	24	N6	-1	0	0	0	0	1	1	12
Citrus_au_0000063187:427-521	Cluster_180	95	15	0.636	6	0.333	.	AAGAGAUCCAUUGGACACAAACUC	4	0.733	24	N6	0	0	1	1	2	1	1	9
Citrus_au_0000063207:10-164	Cluster_181	155	31	1.315	2	0.968	+	UGCCAUUUUGUAUUACUCUCA	2	0.935	N	N2	-1	8	9	3	2	5	2	2
Citrus_au_0000063213:1-139	Cluster_182	139	17	0.721	13	0.882	+	AGAAUCGGAUGUGUAGAAUGUUUC	2	0.941	N	N2	-1	3	4	1	4	0	1	4
Citrus_au_0000063254:1071-1338	Cluster_183	268	13	0.551	0	0	-	CAAGUGAAUGAUCGAACAGA	1	1	N	N2	-1	3	3	1	2	1	2	1
Citrus_au_0000063257:2015-2045	Cluster_184	31	12	0.509	0	0	-	UUUACAUGGCAGAAUCCUUGAACAA	2	0.833	N	N2	-1	3	6	0	0	1	1	1
Citrus_au_0000063270:9-227	Cluster_185	219	15	0.636	2	1	+	AUCAAGAAUUUCGAGCUU	3	0.8	N	N2	-1	7	1	1	1	1	3	1
Citrus_au_0000063276:810-1010	Cluster_186	201	27	1.145	1	0	-	UUGUUGAUGAAGAAGGCAGGC	3	0.889	N	N2	-1	9	5	3	5	1	1	3
Citrus_au_0000063278:18-69	Cluster_187	52	16	0.679	0	0.812	+	GAUAAUAAUCUAAUUAGUAAGGAU	10	0.312	24	N11	-1	0	0	0	0	2	0	14
Citrus_au_0000063278:270-559	Cluster_188	290	35	1.484	15	0.514	.	UGAUGAAAUCGUGUUUGGAAAUGA	3	0.829	24	N6	0.1	0	1	1	2	1	1	29
Citrus_au_0000063278:663-1085	Cluster_189	423	126	5.344	87	0.429	.	UAUAUGUAUCACUGUAACCGAGGA	7	0.698	24	N5	0.2	4	2	7	6	6	13	88
Citrus_au_0000063278:1203-1724	Cluster_190	522	64	2.714	10	0.234	.	ACUUGAAUUCCGAUCACCGUUGAC	9	0.609	24	N5	0.3	2	0	0	3	0	6	53
Citrus_au_0000063284:388-886	Cluster_191	499	88	3.732	29	0.659	.	GCACGGAGAAAGCUCUGGACUGGG	5	0.83	24	N5	0.4	8	7	4	10	6	8	45
Citrus_au_0000063284:982-1206	Cluster_192	225	126	5.344	89	0.952	+	CUCCCAGAUGGUUUGAUGAGAGCU	52	0.484	24	N11	-1	4	3	3	12	6	7	91
Citrus_au_0000063284:1368-2116	Cluster_193	749	66	2.799	36	0.652	.	AAAUGGUCUUCAAUCAACUGAAAC	4	0.879	N	N2	-1	9	9	4	16	6	7	15
Citrus_au_0000063322:1894-2011	Cluster_194	118	21	0.891	0	0	-	AGCAACACUUAUUGGAUGAG	3	0.81	N	N2	-1	8	2	6	3	0	0	2
Citrus_au_0000063322:2098-2800	Cluster_195	703	257	10.899	151	0.984	+	AUGGAAGGUGAACUCCCCAAGCU	61	0.475	N	N2	-1	48	41	23	15	20	88	22
Citrus_au_0000063322:2897-3433	Cluster_196	537	311	13.189	190	0.994	+	UUAUUCACAUGAUUGGACU	53	0.457	N	N2	-1	160	67	12	17	13	17	25
Citrus_au_0000063323:2096-2382	Cluster_197	287	25	1.06	1	0.36	.	CUCCACCAAUGUCUCCCUUGGCU	4	0.72	N	N2	-1	4	3	0	3	1	9	5
Citrus_au_0000063323:2500-3008	Cluster_198	509	50	2.12	21	0.04	-	UCAGUUAUCAAAAGAUGGAAC	5	0.84	N	N2	-1	10	7	6	12	5	5	5
Citrus_au_0000063369:1932-2060	Cluster_199	129	17	0.721	0	1	+	AAAAGACAGGAUUGUUGCAAGAGCGCC	3	0.882	N	N2	-1	0	9	2	2	0	1	3
Citrus_au_0000063374:469-1048	Cluster_200	580	23	0.975	5	1	+	GGAGGUUGAGAGUUCGGACAC	1	1	N	N2	-1	10	4	1	6	0	0	2
Citrus_au_0000063389:38-63	Cluster_201	26	15	0.636	12	0.067	-	CCAGAGAGAGAGAGAGAGAGCUC	4	0.6	24	N11	-1	3	0	0	1	0	4	7
Citrus_au_0000063436:718-747	Cluster_202	30	20	0.848	0	1	+	UCUGGCUCGGCACUUUUGACACGGC	3	0.75	N	N2	-1	5	8	1	1	2	2	1
Citrus_au_0000063436:898-1022	Cluster_203	125	119	5.047	0	0.992	+	AUUUGUGAGAACUUGGCC	53	0.261	N	N2	-1	87	9	11	5	3	3	1
Citrus_au_0000063438:676-822	Cluster_204	147	111	4.707	0	0.018	-	AUUUGUGAGAACUUGGCC	32	0.297	N	N2	-1	69	10	15	8	5	3	1
Citrus_au_0000063438:978-1091	Cluster_205	114	13	0.551	0	0	-	UGGCUCGGCACUUUUGACACGGC	2	0.769	24	N11	-1	1	1	2	0	0	4	5
Citrus_au_0000063438:1278-1334	Cluster_206	57	13	0.551	0	0	-	AGCAGCAUUAUCAACAGGGC	4	0.538	21	N11	-1	0	0	4	5	0	2	2
Citrus_au_0000063438:1500-1986	Cluster_207	487	702	29.771	25	0.954	+	ACGGCCGAAGAAGCCGCGUUGGCCU	99	0.362	N	N2	-1	84	327	60	60	42	45	84
Citrus_au_0000063442:361-701	Cluster_208	341	15	0.636	6	0.933	+	UCGACGCAGAUCUUUUGUACUG	1	1	N	N2	-1	3	2	1	2	3	1	3
Citrus_au_0000063442:783-1074	Cluster_209	292	12	0.509	8	0.917	+	AGGUUUACAGCGACCUGUCAGUUGACU	2	0.917	N	N2	-1	1	6	1	0	0	2	2
Citrus_au_0000063481:531-930	Cluster_210	400	26	1.103	13	0.808	+	CAAUGUCGACCACCUUCACGG	3	0.808	N	N2	-1	7	0	1	9	1	4	4
Citrus_au_0000063489:320-468	Cluster_211	149	13	0.551	2	0.846	+	UAAGGAUGUUCCUGAUGAUGCACC	5	0.615	24	N11	-1	0	2	0	2	0	1	8
Citrus_au_0000063491:850-1588	Cluster_212	739	41	1.739	26	0.683	.	AACCGGACAAGGGAAAUCAAUGCU	4	0.78	24	N5	0.2	1	2	1	0	3	4	30
Citrus_au_0000063491:1668-1992	Cluster_213	325	20	0.848	20	0.6	.	AGAGUGGGUAUUGAGUAGACUCA	1	1	24	N3	0.4	1	0	2	0	2	6	9
Citrus_au_0000063570:609-956	Cluster_214	348	19	0.806	2	0.842	+	AUAAGAACAUCAGCUUUACUGUC	2	0.895	N	N2	-1	2	7	2	3	1	2	2
Citrus_au_0000063570:2785-2830	Cluster_215	46	26	1.103	0	0.769	.	AUUGUCAAAAAUUGUAUGCAAACU	16	0.385	24	N6	-1	1	0	0	1	0	2	22
Citrus_au_0000063574:510-777	Cluster_216	268	15	0.636	1	0.933	+	CUAGCUGAAAACCUGCUUUGCC	2	0.933	N	N2	-1	3	3	2	3	3	0	1
Citrus_au_0000063623:119-630	Cluster_217	512	22	0.933	20	0.955	+	CACAUCUGUGGAUUCGCUCG	1	1	N	N2	-1	1	6	1	5	5	2	2
Citrus_au_0000063623:1182-2224	Cluster_218	1043	35	1.484	35	0.971	+	CUUUGUAGUCCCAGCGGCACC	1	1	N	N2	-1	8	7	3	6	5	3	3
Citrus_au_0000063642:1148-1512	Cluster_219	365	14	0.594	14	0.786	.	GAACCAGUCAGGAUUAUUGA	2	0.857	N	N2	-1	1	2	2	0	3	0	6
Citrus_au_0000063648:257-1256	Cluster_220	1000	184	7.803	34	0.891	+	UCAAAGACAAGUUCAAGGACU	5	0.81	N	N2	-1	42	46	18	30	15	17	16
Citrus_au_0000063648:1335-1433	Cluster_221	99	18	0.763	10	0.833	+	UCACGGAGAGAGAAUUCUCGC	2	0.944	N	N2	-1	4	2	1	7	2	0	2
Citrus_au_0000063648:1554-2087	Cluster_222	534	32	1.357	6	1	+	CAAGAGGCUGCCGUGGCCCU	2	0.938	N	N2	-1	9	6	4	4	2	3	4
Citrus_au_0000063649:1903-2073	Cluster_223	171	12	0.509	2	1	+	AUGAGAACUCCUUGAGGC	1	1	N	N2	-1	2	3	1	2	0	1	3
Citrus_au_0000063654:1954-2157	Cluster_224	204	18	0.763	2	0.944	+	GAAGAGAGCAGUUGGGGGAC	2	0.944	N	N2	-1	7	5	2	1	1	0	2
Citrus_au_0000063663:29-324	Cluster_225	296	19	0.806	1	1	+	GGAGGGCGAACACAAGGAGGGCUUG	1	1	N	N2	-1	6	4	5	2	2	0	0
Citrus_au_0000063701:78-927	Cluster_226	850	88	3.732	86	0.568	.	UCGGCGAGAGAACAGGACAGG	8	0.75	21	N5	1	8	1	2	65	7	3	2
Citrus_au_0000063798:2186-2269	Cluster_227	84	86	3.647	0	0.465	.	AGGAAAAUGAUAGGAGACAAUACU	15	0.605	24	N6	0.5	3	1	5	2	2	9	64
Citrus_au_0000063892:720-1386	Cluster_228	667	121	5.131	21	0.645	.	AUCGGGAGUACUAAACGCGCC	4	0.835	N	N2	-1	15	10	13	53	10	7	13
Citrus_au_0000063999:118-375	Cluster_229	258	34	1.442	11	0.971	+	AAAAGAGCACAACGCACACUCGGC	4	0.824	N	N2	-1	2	9	6	6	2	1	8
Citrus_au_0000063999:741-797	Cluster_230	57	17	0.721	0	1	+	GUUUUCGCUAAGAUGGGC	7	0.647	N	N2	-1	8	4	0	3	1	0	1
Citrus_au_0000063999:1043-1152	Cluster_231	110	15	0.636	0	1	+	CGGUAAUGACUUCUCAAC	2	0.933	N	N2	-1	4	5	2	0	0	1	3
Citrus_au_0000063999:1437-1563	Cluster_232	127	14	0.594	0	1	+	AGGAUGACAAUGGAGAAGCUGCU	3	0.786	N	N2	-1	0	9	1	0	1	3	0
Citrus_au_0000064002:31-1105	Cluster_233	1075	277	11.747	93	0.971	+	UAUGGAGAAAUUCUACUGGGC	5	0.791	N	N2	-1	62	63	34	34	27	33	24
Citrus_au_0000064005:497-607	Cluster_234	111	18	0.763	0	0	-	CAAGGAUGACAAUGGAGAAGCUGCU	2	0.778	N	N2	-1	3	9	2	0	2	1	1
Citrus_au_0000064005:898-995	Cluster_235	98	12	0.509	0	0	-	CAACAAGGAGGAGAACCC	1	1	N	N2	-1	1	4	1	3	1	2	0
Citrus_au_0000064005:1234-1677	Cluster_236	444	76	3.223	2	0	-	GUUUUCGCUAAGAUGGGCU	6	0.816	N	N2	-1	31	26	5	5	3	3	3
Citrus_au_0000064005:1758-2208	Cluster_237	451	147	6.234	20	0.939	+	ACAAGCAGACCAAGAAGGACU	5	0.796	N	N2	-1	26	32	16	22	14	16	21
Citrus_au_0000064030:1295-1927	Cluster_238	633	36	1.527	9	0.972	+	CAUUCUCUGAGUUGGCACUA	2	0.944	N	N2	-1	6	8	5	5	8	2	2
Citrus_au_0000064033:765-1031	Cluster_239	267	35	1.484	10	1	+	GCAGGGCUACCGAUUUCUGUUCC	3	0.886	N	N2	-1	7	8	2	6	3	7	2
Citrus_au_0000064034:122-582	Cluster_240	461	50	2.12	27	0	-	CUAAUAGCUUCCAAGACGACC	4	0.84	N	N2	-1	10	9	7	11	5	4	4
Citrus_au_0000064034:675-983	Cluster_241	309	86	3.647	46	0.674	.	CCGGAUCCGGAUACUGGAAGGCGACC	4	0.837	N	N2	-1	18	27	5	13	8	5	10
Citrus_au_0000064038:1044-1397	Cluster_242	354	13	0.551	2	0.846	+	AUGAACUGGAUUAGGAAC	2	0.923	N	N2	-1	2	2	0	8	0	0	1
Citrus_au_0000064038:1564-1896	Cluster_243	333	32	1.357	1	0.969	+	CAAGGCCAUUGAACUGGAC	2	0.938	N	N2	-1	7	6	2	4	4	7	2
Citrus_au_0000064049:461-1051	Cluster_244	591	48	2.036	13	0.979	+	ACCAGUGGACUUUGCAAGAGAACAGG	3	0.896	N	N2	-1	9	20	4	7	1	4	3
Citrus_au_0000064080:44-415	Cluster_245	372	14	0.594	11	0.929	+	CAGGUUCAAGCUUAUGUUGGCC	1	1	N	N2	-1	6	2	0	1	4	0	1
Citrus_au_0000064125:1363-1783	Cluster_246	421	31	1.315	19	0.968	+	GUGGGUCGUUCAGAACAAGCU	4	0.839	N	N2	-1	4	4	5	10	3	3	2
Citrus_au_0000064148:896-1401	Cluster_247	506	40	1.696	0	0.05	-	UGCAUUGUUGAACUCGGGG	2	0.95	N	N2	-1	14	10	5	4	2	3	2
Citrus_au_0000064148:1503-2030	Cluster_248	528	24	1.018	0	0	-	UUCCGUCUGCUAUGCUUUGGGU	3	0.917	N	N2	-1	5	8	3	2	5	1	0
Citrus_au_0000064151:1472-1721	Cluster_249	250	23	0.975	0	1	+	CGAUGAAUGCAUAGACUGGC	2	0.957	N	N2	-1	1	9	2	4	4	2	1
Citrus_au_0000064213:143-487	Cluster_250	345	107	4.538	14	0.935	+	ACGAGAAUCAACCCGCGGACAUUG	27	0.533	24	N5	-1	2	4	2	12	2	14	71
Citrus_au_0000064277:2-131	Cluster_251	130	381	16.158	79	0.27	.	UCUGUGUGUACUCAGACGGGCCCC	47	0.475	24	N6	8.1	9	4	5	25	24	38	276
Citrus_au_0000064347:2-171	Cluster_252	170	96	4.071	18	0.302	.	AUCCCAUAUCUGUAUCACUGUAUC	9	0.75	24	N6	0.7	2	1	3	25	2	4	59
Citrus_au_0000064364:14-153	Cluster_253	140	19	0.806	16	0.316	.	AGAGAGAGAGAGGAUUUUGACCC	3	0.895	24	N6	0.1	3	0	1	3	3	3	6
Citrus_au_0000064522:10-166	Cluster_254	157	27	1.145	12	0.667	.	UUAUUCCACCAAAUAUACUG	4	0.593	21	N6	0.2	1	0	4	20	2	0	0
Citrus_au_0000064620:737-970	Cluster_255	234	43	1.824	18	0.977	+	UUCUUUGAAUCCAUUCGGUC	3	0.837	N	N2	-1	8	5	11	9	4	2	4
Citrus_au_0000064638:870-1287	Cluster_256	418	12	0.509	12	0.667	.	AGUAAUGUGUUGUUGGCUAC	1	1	N	N2	-1	2	1	1	3	2	1	2
Citrus_au_0000064638:1655-1943	Cluster_257	289	414	17.557	397	0.855	+	AAUGAGAAUGAGCUAGGAAUGAGA	78	0.401	24	N11	-1	17	5	7	11	6	63	305
Citrus_au_0000011149:302-909	Cluster_258	608	19	0.806	3	0.947	+	GUAUAUGAUUAUGUUUGGAC	1	1	N	N2	-1	6	3	4	1	5	0	0
Citrus_au_0000011165:321-506	Cluster_259	186	52	2.205	15	0.981	+	CACAGGCUGACGAGCGUGCUGGCCA	7	0.635	N	N2	-1	10	17	2	1	4	5	13
Citrus_au_0000011165:604-788	Cluster_260	185	14	0.594	9	0.929	+	GCCGAACCGUUUGCUGCC	3	0.857	N	N2	-1	6	2	2	3	1	0	0
Citrus_au_0000011165:1151-1389	Cluster_261	239	27	1.145	7	1	+	UUUCCACGGACUUGGGGC	5	0.852	N	N2	-1	9	10	0	1	3	2	2
Citrus_au_0000011238:688-821	Cluster_262	134	19	0.806	19	0.105	-	UUCCACAGCUUUCUUGUUU	15	0.263	N	N2	-1	18	0	0	1	0	0	0
Citrus_au_0000011272:3-340	Cluster_263	338	22	0.933	8	0.864	+	CUGAACGACGUCGUGUUAGCU	4	0.636	21	N5	-1	4	0	4	10	2	2	0
Citrus_au_0000011272:687-1447	Cluster_264	761	54	2.29	4	0.907	+	AUGUCAUCAGCUAGAGAAGCUUGACCU	5	0.87	N	N2	-1	13	15	4	6	8	6	2
Citrus_au_0000011272:1554-2046	Cluster_265	493	17	0.721	2	0.824	+	AUUCUUUCGCUGUCAGGUU	2	0.941	N	N2	-1	6	3	2	3	0	2	1
Citrus_au_0000011283:67-218	Cluster_266	152	14	0.594	1	0.929	+	GGUUCCUUUGUUGUUAGGGC	2	0.857	N	N2	-1	2	2	3	4	2	1	0
Citrus_au_0000011298:110-134	Cluster_267	25	34	1.442	0	1	+	UUUCACUCGUUAUUUUUCAG	17	0.088	20	N11	-1	0	2	17	15	0	0	0
Citrus_au_0000011299:112-134	Cluster_268	23	24	1.018	0	1	+	UUUCACUCGUUAUUUUUCAG	11	0.167	20	N11	-1	0	0	11	11	1	1	0
Citrus_au_0000011308:1144-1337	Cluster_269	194	16	0.679	2	1	+	CGGAAACAGAUUUCAGAACU	2	0.938	N	N2	-1	4	1	3	4	1	1	2
Citrus_au_0000011311:811-1255	Cluster_270	445	15	0.636	13	0.533	.	CACCACCAACUUUGACAU	2	0.867	N	N2	-1	6	0	1	3	1	2	2
Citrus_au_0000011334:53-551	Cluster_271	499	23	0.975	0	0.739	.	AUUGGACCAGCCUUUCACAGAAGC	2	0.913	24	N5	0.4	0	0	0	0	1	1	21
Citrus_au_0000011373:5680-5782	Cluster_272	103	18	0.763	8	0.556	.	AGGACUUUGCUAAGAUAAGACUCC	3	0.722	24	N6	0.3	0	0	0	0	1	3	14
Citrus_au_0000011442:201-598	Cluster_273	398	26	1.103	12	0.962	+	UCUCCCCCGUUAACGAAGAGCUCGCC	1	1	N	N2	-1	4	10	0	5	3	2	2
Citrus_au_0000011444:2008-2196	Cluster_274	189	13	0.551	3	1	+	UUGAUGUCCGACUGUGUGGU	2	0.923	N	N2	-1	5	1	3	1	1	0	2
Citrus_au_0000011529:704-792	Cluster_275	89	188	7.973	185	0.995	+	GGUACUAACAAUUGUCUUGCAGAU	91	0.138	N	N2	-1	1	68	1	1	10	8	99
Citrus_au_0000011539:288-416	Cluster_276	129	15	0.636	3	1	+	AGCAAGAUCAAAACCGACACACC	1	1	N	N2	-1	8	1	1	2	1	1	1
Citrus_au_0000011683:1570-1649	Cluster_277	80	32	1.357	0	0.25	.	UUGAGCAACUGUAACUUAAAAGU	6	0.719	24	N6	0.7	2	0	3	1	4	10	12
Citrus_au_0000011683:3406-3535	Cluster_278	130	67	2.841	0	0.388	.	AGUUUUCUUAACGGAUUUCAAACG	9	0.746	24	N6	0.6	2	2	1	6	1	5	50
Citrus_au_0000011683:4410-4526	Cluster_279	117	149	6.319	0	0.691	.	GUUUGGGAUUGAAGUUGAGCAGCU	20	0.416	24	N6	1.5	3	4	3	4	3	14	118
Citrus_au_0000011683:5094-5192	Cluster_280	99	71	3.011	0	0.69	.	CGUAUCACAACUCAGACUAGAAGU	4	0.761	24	N6	0.2	7	0	2	4	2	10	46
Citrus_au_0000011699:1582-1714	Cluster_281	133	15	0.636	1	0.133	-	GGAUUUCUUGUCGUCCGGCU	2	0.867	N	N2	-1	2	4	2	1	4	1	1
Citrus_au_0000011776:278-406	Cluster_282	129	12	0.509	1	1	+	CUUAAAUAAGUCUGGUGUCUGCCU	1	1	N	N2	-1	3	3	2	1	1	1	1
Citrus_au_0000011776:823-1263	Cluster_283	441	27	1.145	5	0.741	.	UAUGAUGAAGAAUUAAGCACCA	2	0.926	N	N2	-1	4	9	3	3	6	0	2
Citrus_au_0000011776:1373-1783	Cluster_284	411	42	1.781	33	0.833	+	UUUCAAGAUUGUUUAAUUU	25	0.405	N	N2	-1	30	2	2	5	0	1	2
Citrus_au_0000011779:129-406	Cluster_285	278	13	0.551	13	0.846	+	UCCGCCGAGGAAGUCGAAGAC	2	0.846	N	N2	-1	1	3	1	6	1	1	0
Citrus_au_0000011779:492-1260	Cluster_286	769	31	1.315	31	0.71	.	CUACCCUCUUGGCUAUCUCGG	2	0.968	N	N2	-1	8	3	1	12	1	1	5
Citrus_au_0000011781:1295-1411	Cluster_287	117	18	0.763	11	0.556	.	CUUAAAAUUGUAAGCCUUUAAAGC	3	0.722	N	N2	-1	6	0	0	0	1	2	9
Citrus_au_0000011781:2078-2151	Cluster_288	74	1628	69.042	1535	0.934	+	AAAGUUGGGACUAGAGAAGGUGAU	182	0.232	24	N11	-1	36	21	35	57	54	232	1193
Citrus_au_0000011790:327-649	Cluster_289	323	149	6.319	13	0.107	-	AUCUGAUCAAUUACCCUUCGGA	97	0.215	22	N5	-1	19	2	5	21	99	2	1
Citrus_au_0000011834:233-477	Cluster_290	245	19	0.806	2	0.895	+	UUUGCAAAGAUUGUGAGCU	2	0.895	N	N2	-1	9	3	1	1	2	0	3
Citrus_au_0000011916:264-726	Cluster_291	463	42	1.781	40	0.881	+	CUUAAAGAGAAACACUGAUUGCGU	4	0.833	24	N5	-1	3	1	4	4	1	3	26
Citrus_au_0000011938:1127-1332	Cluster_292	206	15	0.636	5	0.733	.	CCUGGUCCGGAUUCGGUUU	4	0.733	N	N2	-1	5	0	4	5	1	0	0
Citrus_au_0000011972:804-1096	Cluster_293	293	20	0.848	2	0.95	+	UAUUGGACUUUGUUCACAGA	4	0.75	N	N2	-1	3	3	5	2	2	2	3
Citrus_au_0000012010:641-977	Cluster_294	337	49	2.078	39	1	+	GUGUUUCGAGGUCUUGGUC	6	0.694	N	N2	-1	8	9	8	6	7	4	7
Citrus_au_0000012032:127-718	Cluster_295	592	4516	191.519	261	0.894	+	CUUCUGUAUUUAUUAUCGCCU	147	0.364	N	N2	-1	821	1104	335	1092	354	370	440
Citrus_au_0000012032:995-1450	Cluster_296	456	589	24.979	3	0.776	.	AUGCAGGUUACAGAUUCGGUC	57	0.341	N	N2	-1	91	69	77	220	59	45	28
Citrus_au_0000012087:766-1253	Cluster_297	488	20	0.848	20	0.95	+	AUUCCAGAUGGUUGGAUGGGCU	3	0.9	N	N2	-1	1	6	3	3	5	1	1
Citrus_au_0000012090:526-775	Cluster_298	250	53	2.248	39	0.396	.	CCCAACCUUAAUCUCAAACGCACC	4	0.774	24	N6	0.5	3	7	7	3	3	8	22
Citrus_au_0000012123:486-639	Cluster_299	154	12	0.509	0	0.667	.	GUUCCUUUGUUGCUGUUUAGAGCU	2	0.917	24	N6	0.1	2	0	1	0	0	2	7
Citrus_au_0000012166:95-389	Cluster_300	295	13	0.551	3	0.308	.	AAGAGAUUGUAUGGGGAC	2	0.923	N	N2	-1	3	3	0	3	1	1	2
Citrus_au_0000012180:506-663	Cluster_301	158	25	1.06	21	1	+	UCUGUGAAACAAGAGACCGGAGCU	3	0.8	N	N2	-1	11	5	2	1	0	2	4
Citrus_au_0000012235:408-699	Cluster_302	292	16	0.679	14	0.875	+	GAAUCUCGGCUGUGAGGCUGGCCU	1	1	N	N2	-1	4	3	1	5	2	0	1
Citrus_au_0000012250:366-493	Cluster_303	128	13	0.551	1	0.077	-	UACAUUCAUGUUCUUUGUAGAAUU	2	0.923	N	N2	-1	1	2	2	3	1	1	3
Citrus_au_0000012252:3819-3942	Cluster_304	124	23	0.975	1	1	+	UUCGGAAUGACUCCUCUUCUUGCUGC	6	0.609	N	N2	-1	2	13	1	2	1	3	1
Citrus_au_0000012302:1-441	Cluster_305	441	24	1.018	10	0.792	.	UACCCGUUGCAGGCGUUGAAUUCUCUC	1	1	N	N2	-1	6	6	1	5	1	3	2
Citrus_au_0000012369:2043-2131	Cluster_306	89	34	1.442	31	0.941	+	GGGAAGAUAAGCCGCGACU	4	0.765	N	N2	-1	13	6	3	8	1	2	1
Citrus_au_0000012416:2545-2903	Cluster_307	359	64	2.714	64	0.094	-	UGCGAGAUACAUGAAACUAGGAUG	5	0.672	24	N5	-1	0	1	0	1	1	7	54
Citrus_au_0000012424:2301-2656	Cluster_308	356	47	1.993	0	0.766	.	ACUAGUGAUAUGAGAAUUACAAAU	16	0.596	24	N5	0.4	0	0	1	3	0	8	35
Citrus_au_0000012427:403-610	Cluster_309	208	12	0.509	0	0.833	+	GAUUCUGUAAGGUACAGCCCU	3	0.833	21	N12	-1	0	0	1	8	1	0	2
Citrus_au_0000012427:1036-1171	Cluster_310	136	13	0.551	0	0.462	.	CCAAUAUUCAUCAUAGGGUGA	2	0.923	21	N6	0	0	0	1	9	0	0	3
Citrus_au_0000012428:2372-2665	Cluster_311	294	60	2.545	0	0.717	.	ACUAGUGAUAUGAGAAUUACAAAU	14	0.717	24	N6	1.2	0	1	1	5	4	12	37
Citrus_au_0000012428:2781-2887	Cluster_312	107	12	0.509	0	0.5	.	UCCUUAUUUUCUUUGGGCGGCACC	3	0.667	24	N6	0.2	0	0	0	2	0	0	10
Citrus_au_0000012428:3519-3551	Cluster_313	33	13	0.551	0	0.154	-	CUCCAAUAUUCAUCAUAGGGU	5	0.615	21	N11	-1	1	0	0	11	0	0	1
Citrus_au_0000012430:8-680	Cluster_314	673	512	21.713	182	0.775	.	UUGGACUCUCCUUGGCACGCC	47	0.387	21	N5	3.7	6	7	13	450	32	3	1
Citrus_au_0000012541:176-329	Cluster_315	154	24	1.018	3	0.958	+	UUGGAGGUGGUCGUAGAAUUUGUCC	7	0.583	N	N2	-1	5	10	2	2	2	0	3
Citrus_au_0000012541:1501-1767	Cluster_316	267	15	0.636	4	0.8	+	CACCAAUCUUUAUGGAAACU	2	0.933	N	N2	-1	4	2	2	6	1	0	0
Citrus_au_0000012541:2076-2449	Cluster_317	374	15	0.636	15	1	+	CAAGCGAAGAUCGAGAGC	2	0.933	N	N2	-1	3	2	3	1	2	2	2
Citrus_au_0000012557:1080-1275	Cluster_318	196	14	0.594	13	0.929	+	ACUGUUGGGGCUGGUGGACA	1	1	N	N2	-1	1	4	4	1	2	1	1
Citrus_au_0000012613:988-4949	Cluster_319	3962	3971	168.406	68	0.858	+	UUCAAUUGACUAUUCAUCUAUUG	337	0.526	N	N2	-1	620	696	291	766	552	624	422
Citrus_au_0000012651:4-273	Cluster_320	270	495	20.992	0	0.63	.	AUUCCUAAUUCUGACAAAAUCAAA	67	0.422	24	N6	13.9	9	13	4	13	10	43	403
Citrus_au_0000012756:117-282	Cluster_321	166	14	0.594	10	0.5	.	AAUGUAGAAACAGCCCAAAGAAGC	2	0.786	24	N6	0.1	0	0	0	2	1	1	10
Citrus_au_0000012765:343-668	Cluster_322	326	18	0.763	2	0.778	.	CAUGAGAACUUGCAGACGGUGCAA	1	1	N	N2	-1	2	3	1	6	2	0	4
Citrus_au_0000012781:3955-4159	Cluster_323	205	37	1.569	37	0.622	.	CAGGAUAAAUGUACAGAAGGCACC	5	0.838	24	N6	0.1	0	0	2	2	1	2	30
Citrus_au_0000012974:129-890	Cluster_324	762	36	1.527	36	0.75	.	UAACCGGCACCAAAACUCUGU	2	0.889	N	N2	-1	5	4	3	16	1	2	5
Citrus_au_0000012979:145-603	Cluster_325	459	33	1.399	0	0.273	.	CUUUACUUCAGCUCAAGAUUCGGC	4	0.818	24	N5	0.1	4	2	0	6	0	2	19
Citrus_au_0000012979:769-1066	Cluster_326	298	31	1.315	17	0.903	+	GAGAAGGCCACUGGGAGAAA	4	0.806	N	N2	-1	7	5	6	4	4	5	0
Citrus_au_0000012984:741-1062	Cluster_327	322	28	1.187	0	0.536	.	ACUGUAUUUAAGUAACUUUAGCCU	3	0.857	24	N5	0.3	0	1	1	1	3	5	17
Citrus_au_0000012989:1478-1594	Cluster_328	117	149	6.319	148	0.55	.	GAGUGUUGGGGGAGAGAUGAGAGA	7	0.725	24	N6	0.6	14	0	6	22	8	23	76
Citrus_au_0000013107:24-56	Cluster_329	33	15	0.636	15	0.067	-	AAAACCCUAGAACCUGAUCAG	3	0.8	N	N2	-1	2	2	0	3	2	0	6
Citrus_au_0000013107:315-665	Cluster_330	351	29	1.23	29	0.931	+	AGAAUGCAAUCGAAUCGGGA	3	0.862	N	N2	-1	11	1	7	7	1	0	2
Citrus_au_0000013255:24-164	Cluster_331	141	243	10.305	243	0.951	+	CCACAUGACCACUGAACUGGCACC	63	0.239	24	N11	-1	3	2	7	21	3	25	182
Citrus_au_0000013258:151-454	Cluster_332	304	13	0.551	0	0.846	+	UGAAAAGUUGGAUCUCGA	2	0.923	N	N2	-1	5	1	1	1	2	0	3
Citrus_au_0000013497:790-944	Cluster_333	155	20	0.848	15	0.25	.	AGCUGAUGAUGAGAAACA	14	0.3	N	N2	-1	17	0	1	0	0	2	0
Citrus_au_0000013524:1416-1730	Cluster_334	315	13	0.551	4	0.923	+	AUGGCUGUGAACUGUCGCC	2	0.923	N	N2	-1	2	4	1	2	1	3	0
Citrus_au_0000013526:572-894	Cluster_335	323	12	0.509	0	0.667	.	AACAACCUCCUCUCACCCAUCGAC	2	0.917	N	N2	-1	3	1	1	1	0	1	5
Citrus_au_0000013530:42-635	Cluster_336	594	78	3.308	69	0.936	+	CAAUUGGGUUAGAGAACACUGAGG	5	0.744	N	N2	-1	14	20	2	19	5	2	16
Citrus_au_0000013530:871-1091	Cluster_337	221	20	0.848	11	1	+	AUCAUGGCAUUGACAGGACU	6	0.75	N	N2	-1	4	3	7	2	2	2	0
Citrus_au_0000013530:1201-1492	Cluster_338	292	47	1.993	20	0.979	+	AGGCCAAGAAAGGAAUGUUCGUC	2	0.894	N	N2	-1	5	17	6	7	2	8	2
Citrus_au_0000013540:85-315	Cluster_339	231	652	27.651	0	0.532	.	CAUUGGACCAAGCAAGACAAGGCU	57	0.534	24	N6	8.9	20	13	20	28	7	92	472
Citrus_au_0000013631:1325-1466	Cluster_340	142	13	0.551	1	1	+	AUUGAACUAACGCCGAGGCCGAAUA	2	0.923	N	N2	-1	0	10	1	1	0	0	1
Citrus_au_0000013664:538-585	Cluster_341	48	16	0.679	0	1	+	AUAAUUACAAUCGGAGAGGAU	4	0.75	21	N11	-1	0	3	2	7	1	0	3
Citrus_au_0000013664:1519-1628	Cluster_342	110	27	1.145	12	1	+	GUGGAACUCGAGCAAUACCUCACU	4	0.704	N	N2	-1	4	7	3	1	3	5	4
Citrus_au_0000013673:299-600	Cluster_343	302	16	0.679	16	0.75	.	CACUUGAGGACGCUAGCGGAG	2	0.938	N	N2	-1	2	2	3	7	2	0	0
Citrus_au_0000013758:1022-1349	Cluster_344	328	18	0.763	2	1	+	UUUGGUUCCGAUCACAGCGGCU	2	0.944	N	N2	-1	4	7	2	1	3	0	1
Citrus_au_0000013768:1-93	Cluster_345	93	294	12.468	253	0.701	.	AAUGAUCAGAUCAGGAGAGAAUCC	32	0.548	24	N6	1.9	33	1	25	26	7	29	173
Citrus_au_0000013773:533-893	Cluster_346	361	16	0.679	16	0.75	.	UUUCCUGGGGUCUGUGGAGGGCUUC	2	0.875	N	N2	-1	2	6	1	5	1	1	0
Citrus_au_0000013773:2237-2483	Cluster_347	247	14	0.594	13	0.643	.	UGGCCCAAAGGGUUCUGAGCC	2	0.929	21	N6	0.1	2	0	1	6	1	1	3
Citrus_au_0000013773:3344-3381	Cluster_348	38	507	21.501	4	0.041	-	UUCGAACCGAACCGAACCGUGCCC	137	0.333	24	N11	-1	31	4	9	15	11	33	404
Citrus_au_0000013984:2852-3750	Cluster_349	899	174	7.379	0	0.385	.	AUAGUGGUUCGGCUAUGGAAGCCU	15	0.736	24	N5	0.1	10	3	0	6	3	23	129
Citrus_au_0000014093:372-712	Cluster_350	341	59	2.502	59	1	+	ACUCUUGGACUUGAUUACACU	10	0.559	N	N2	-1	9	12	4	17	10	4	3
Citrus_au_0000014116:303-775	Cluster_351	473	28	1.187	27	0.929	+	UUAUUACGAUACUCGGCU	3	0.893	N	N2	-1	8	3	4	5	2	4	2
Citrus_au_0000014116:851-1175	Cluster_352	325	25	1.06	25	0.92	+	AAAACUGGACUGGUUUCGACU	2	0.96	N	N2	-1	5	4	5	6	2	2	1
Citrus_au_0000014116:1269-1935	Cluster_353	667	36	1.527	36	0.889	+	UCUCAACCGUAUGGGACU	2	0.917	N	N2	-1	8	9	3	9	3	1	3
Citrus_au_0000014122:5775-6212	Cluster_354	438	17	0.721	17	0.647	.	CCGAUUAAGUCACCUGGAUAUUCUCU	2	0.941	N	N2	-1	1	7	0	3	3	0	3
Citrus_au_0000014183:13-366	Cluster_355	354	15	0.636	10	0.533	.	AUUAGACCUGACCCAGUUACUUCC	3	0.8	24	N5	0	0	0	2	1	0	0	12
Citrus_au_0000014218:3866-4080	Cluster_356	215	88	3.732	0	0.159	-	UUGUUGGAUUGGCGAGGGAUU	21	0.42	21	N11	-1	1	0	3	82	2	0	0
Citrus_au_0000014218:4579-4619	Cluster_357	41	12	0.509	0	0.917	+	UUACUCUUCCAUGAAUCAUCA	8	0.417	21	N11	-1	0	0	0	12	0	0	0
Citrus_au_0000014305:1-411	Cluster_358	411	1978	83.885	0	0.296	.	AAAAUUCUUGACCCAUUUACCCGA	596	0.248	24	N5	79.1	12	27	8	28	27	147	1729
Citrus_au_0000014368:688-1545	Cluster_359	858	24	1.018	24	0.542	.	AUGGCCUCACCUGACUUUCCU	2	0.958	21	N5	0.7	1	2	1	17	3	0	0
Citrus_au_0000014541:1501-1680	Cluster_360	180	15	0.636	4	1	+	AUAAAUAACAGACUUAGUGCACUCUC	1	1	N	N2	-1	3	6	0	1	2	2	1
Citrus_au_0000014557:285-1676	Cluster_361	1392	97	4.114	97	0.969	+	UCUUUGAUUGGAAAGACU	4	0.876	N	N2	-1	26	20	17	14	6	9	5
Citrus_au_0000014631:644-1351	Cluster_362	708	177	7.506	36	0.418	.	UUUCUAAAGAUUCGAUAACUGACU	9	0.638	24	N5	1.2	5	1	7	10	5	9	140
Citrus_au_0000014685:424-833	Cluster_363	410	14	0.594	14	1	+	AUAUGGAUUGACUUGGGCC	3	0.857	N	N2	-1	6	6	0	1	1	0	0
Citrus_au_0000014746:2302-2577	Cluster_364	276	21	0.891	0	0.952	+	UAUAAUUUGUCGACUACC	8	0.571	N	N2	-1	16	0	1	4	0	0	0
Citrus_au_0000014748:1191-1318	Cluster_365	128	22	0.933	0	0.909	+	UAUAAUUUGUCGACUACC	15	0.318	N	N2	-1	18	0	0	2	1	1	0
Citrus_au_0000014901:74-611	Cluster_366	538	30	1.272	1	0.533	.	AUGUUGGGUACUCUUGGCGCC	2	0.867	21	N5	0.1	0	4	0	21	1	1	3
Citrus_au_0000014901:765-1108	Cluster_367	344	14	0.594	2	0.929	+	UUUUGAUCCUAUUGGCUUGGC	1	1	N	N2	-1	3	0	2	5	1	2	1
Citrus_au_0000014927:221-760	Cluster_368	540	81	3.435	81	0.741	.	UCUGGUCGUAUAUACGUAGUUGAC	11	0.716	24	N5	1.2	4	5	0	2	3	6	61
Citrus_au_0000014929:846-1309	Cluster_369	464	23	0.975	19	0.957	+	CACCAACAACUGAAGCCUUCAACUGG	4	0.783	N	N2	-1	3	9	5	0	3	2	1
Citrus_au_0000014929:1777-2049	Cluster_370	273	16	0.679	12	1	+	AAUGAACCUGAUGCUAAAAGA	2	0.938	21	N11	-1	1	2	2	5	3	1	2
Citrus_au_0000014929:2330-2453	Cluster_371	124	14	0.594	2	1	+	CGCAAUGCUGCAGAGCACAGGGAGUUA	2	0.786	N	N2	-1	2	5	4	0	0	1	2
Citrus_au_0000014932:1102-1378	Cluster_372	277	22	0.933	0	0.682	.	UCGAAGAUUCUAGGACUGUAC	3	0.909	N	N2	-1	7	4	1	9	0	0	1
Citrus_au_0000014932:1564-1797	Cluster_373	234	16	0.679	0	1	+	AGUCACACAAAAAGAUGAUCUGGGCC	8	0.5	N	N2	-1	0	10	1	2	0	3	0
Citrus_au_0000014933:1084-1376	Cluster_374	293	14	0.594	0	0.786	.	AUGCAAAGAAAGUUCUCGAC	1	1	N	N2	-1	1	4	1	6	1	0	1
Citrus_au_0000014933:1564-1684	Cluster_375	121	13	0.551	0	1	+	AGUCACACAAAAAGAUGAUCUGGGCC	8	0.385	N	N2	-1	0	8	2	0	3	0	0
Citrus_au_0000014958:78-626	Cluster_376	549	16	0.679	10	0.938	+	GUUGUUUUUGUACAUAGC	2	0.938	N	N2	-1	7	1	5	1	0	1	1
Citrus_au_0000014975:393-561	Cluster_377	169	18	0.763	5	0.5	.	UUUUAACGGUUGCAGAUUGCAUA	2	0.778	24	N6	0.4	0	0	1	1	0	2	14
Citrus_au_0000014999:606-849	Cluster_378	244	13	0.551	1	0.923	+	UGCAAAUGGUCAGAUCCCUU	1	1	N	N2	-1	4	1	1	4	1	2	0
Citrus_au_0000015037:34-3872	Cluster_379	3839	1687	71.544	1188	0.506	.	GUUCUUAUUGUCUAUGUAGAUGAU	93	0.571	24	N5	8.2	38	48	25	46	28	141	1361
Citrus_au_0000015132:89-319	Cluster_380	231	23	0.975	1	0.304	.	AUGGCCCCUAAUAGAACUUGACGU	9	0.522	24	N6	0.3	2	1	2	5	1	2	10
Citrus_au_0000015187:1035-1249	Cluster_381	215	166	7.04	166	0.873	+	AGGAAUAAUUCUGUAACAGGCACC	101	0.247	24	N11	-1	0	2	0	6	0	6	152
Citrus_au_0000015197:752-987	Cluster_382	236	16	0.679	6	0.812	+	AUAAAGACGGUUGCCAAC	1	1	N	N2	-1	3	4	3	4	1	0	1
Citrus_au_0000015200:46-364	Cluster_383	319	86	3.647	0	0.558	.	AAAAUUCGAUCUGUGAACAUCCCU	5	0.709	24	N5	0.3	9	1	2	6	2	12	54
Citrus_au_0000015209:448-942	Cluster_384	495	32	1.357	8	1	+	AAUCCUGACUCCCCGUUAUCGGA	2	0.844	N	N2	-1	9	9	1	3	1	5	4
Citrus_au_0000015274:286-815	Cluster_385	530	14	0.594	14	1	+	CCAAAGUACAAGCUUCAAUUGCU	1	1	N	N2	-1	2	4	4	1	1	2	0
Citrus_au_0000015437:3329-3630	Cluster_386	302	25	1.06	23	0.4	.	UUUCAGACAAAAAAAACAAACGCU	4	0.8	24	N5	0.4	2	2	0	4	1	2	14
Citrus_au_0000015445:2591-2878	Cluster_387	288	12	0.509	9	0	-	AUGAGCUUGGGCUUGGGCUUGGGC	2	0.833	24	N11	-1	2	0	0	1	4	0	5
Citrus_au_0000015464:297-657	Cluster_388	361	25	1.06	19	0.92	+	CACAAACGCCAGUCAUAAUUUUGCU	2	0.92	N	N2	-1	3	7	6	1	2	5	1
Citrus_au_0000015464:736-1057	Cluster_389	322	42	1.781	22	1	+	AGGACUAAGGAGAUCAAGAA	2	0.905	N	N2	-1	9	12	7	5	2	7	0
Citrus_au_0000015464:1206-1365	Cluster_390	160	30	1.272	2	1	+	AGGGAGAGAAAUUUGGGCC	7	0.8	N	N2	-1	11	11	2	4	2	0	0
Citrus_au_0000015480:3768-4021	Cluster_391	254	13	0.551	3	0.385	.	AAAUCCAAUUACUCCAUAGGCAAU	2	0.846	24	N6	0.4	0	1	1	0	1	1	9
Citrus_au_0000015480:4756-5901	Cluster_392	1146	111	4.707	0	0.414	.	UCGAGUGCGCCGGUAGAUUGUAGC	6	0.82	24	N5	0.4	4	5	4	6	1	15	76
Citrus_au_0000015501:78-98	Cluster_393	21	59	2.502	0	0	-	CUCUCAAUGAAAGCACCA	30	0.169	N	N2	-1	54	0	4	1	0	0	0
Citrus_au_0000015566:563-974	Cluster_394	412	13	0.551	13	0.923	+	UUUGGCAUGACUGGUUACUCUUCCA	1	1	N	N2	-1	4	4	3	2	0	0	0
Citrus_au_0000015618:608-1090	Cluster_395	483	60	2.545	6	0.233	.	AGAAUGACAGAACAGAACAGAACA	14	0.667	24	N5	0.4	0	0	0	8	4	3	45
Citrus_au_0000015621:1598-1938	Cluster_396	341	287	12.171	0	0.359	.	UAAAUUUCGGGUUCGGGUCGGAUC	25	0.54	24	N5	1.6	5	4	2	17	11	23	225
Citrus_au_0000015621:2914-3196	Cluster_397	283	181	7.676	9	0.807	+	UCCAGGUCGUCGUCGUCAUCC	84	0.232	21	N11	-1	6	0	13	160	0	0	2
Citrus_au_0000015675:976-1182	Cluster_398	207	15	0.636	14	0.867	+	CCCGGAGCUUGCAGAAUUUAUCAGAA	2	0.733	N	N2	-1	2	6	0	1	4	0	2
Citrus_au_0000015719:1107-1172	Cluster_399	66	14	0.594	13	1	+	CUAAAACGAUGAACCGAGGAA	7	0.429	21	N11	-1	2	0	2	10	0	0	0
Citrus_au_0000015840:1079-2027	Cluster_400	949	7576	321.29	6828	0.22	.	ACAUUGGACUCUGAAUCCAG	366	0.28	N	N2	-1	679	1104	726	489	431	942	3205
Citrus_au_0000015842:85-807	Cluster_401	723	30	1.272	30	0.1	-	CGCGUCGGUGUUCCCUAAUUGUAAUCG	2	0.9	N	N2	-1	5	4	3	4	2	3	9
Citrus_au_0000015874:12-913	Cluster_402	902	1137	48.219	0	0.003	-	CCGAAGCAUCGGACCAAUGAUCACCC	28	0.657	N	N2	-1	236	308	110	162	104	114	103
Citrus_au_0000015874:1312-1356	Cluster_403	45	86	3.647	0	0.07	-	GGUAAUACAGAGGAUGCAAGCGUUAUC	12	0.581	N	N2	-1	11	48	5	8	4	6	4
Citrus_au_0000015874:1489-1585	Cluster_404	97	751	31.849	0	0.027	-	CACGGCCCAGACUCCUACGGGAGG	113	0.192	N	N2	-1	59	253	31	57	94	122	135
Citrus_au_0000015877:10-56	Cluster_405	47	424	17.981	0	0.002	-	UCAAACAAGGAAAGGCUUACGGUGGAU	172	0.125	N	N2	-1	21	240	14	4	6	115	24
Citrus_au_0000015877:650-920	Cluster_406	271	30275	1283.93	1	0.017	-	UAUUCUGGUGUCCUAGGC	6832	0.045	N	N2	-1	10110	5804	3016	6569	900	2064	1812
Citrus_au_0000015877:1950-3575	Cluster_407	1626	36961	1567.48	5489	0.024	-	AGGUCAAGGAAGUUGGUGACCUGAU	444	0.174	N	N2	-1	7528	10180	3635	5163	3653	3478	3324
Citrus_au_0000015877:3650-4154	Cluster_408	505	16436	697.034	3	0.003	-	CGUGCUGCUAGGCGAAGCGGUG	2754	0.118	N	N2	-1	1448	4069	1362	1238	3811	2982	1526
Citrus_au_0000015879:60-672	Cluster_409	613	9882	419.086	608	0.018	-	CGUAGAGAUCGGAAAGAACACC	187	0.189	N	N2	-1	1662	3110	968	1041	1016	988	1097
Citrus_au_0000015879:964-1055	Cluster_410	92	741	31.425	0	0.97	+	CACGGCCCAGACUCCUACGGGAGG	105	0.194	N	N2	-1	48	249	40	52	99	113	140
Citrus_au_0000015879:1193-1237	Cluster_411	45	88	3.732	0	0.966	+	GUAAUACAGAGGAUGCAAGCGUUAUC	13	0.545	N	N2	-1	12	36	4	9	6	8	13
Citrus_au_0000015879:2050-2325	Cluster_412	276	8579	363.827	253	0.988	+	GGUGCGGCUGGAUCACCUCCU	1776	0.117	N	N2	-1	2058	1228	984	2170	504	723	912
Citrus_au_0000015879:4663-4709	Cluster_413	47	407	17.26	0	1	+	UCAAACAAGGAAAGGCUUACGGUGGAU	159	0.15	N	N2	-1	29	237	8	3	5	104	21
Citrus_au_0000015913:534-629	Cluster_414	96	15	0.636	0	1	+	UCUACAUAUCAUCAAACAACAUAG	4	0.733	24	N14	-1	0	1	1	5	1	1	6
Citrus_au_0000015941:945-1815	Cluster_415	871	28	1.187	26	0.893	+	CGAUAUUUGGUCUUGUGGGGU	2	0.964	N	N2	-1	4	4	1	11	5	1	2
Citrus_au_0000016010:1-350	Cluster_416	350	3557	150.849	3375	0.114	-	GGCGGAUGUAGCCAAGUGGA	370	0.218	N	N2	-1	1069	848	593	579	168	81	219
Citrus_au_0000016073:573-1056	Cluster_417	484	797	33.8	0	0.186	-	AGAGAAAGACGAGAGAAUUUUGCU	181	0.276	24	N5	-1	9	20	11	24	11	56	666
Citrus_au_0000016073:10560-11242	Cluster_418	683	75	3.181	0	0.56	.	CUCCUCGCGAAUGAAAGGACU	3	0.92	N	N2	-1	8	10	1	22	7	8	19
Citrus_au_0000016075:2457-2659	Cluster_419	203	26	1.103	0	0.115	-	AUGGUAAGAUCUUUGGCGCC	2	0.923	N	N2	-1	1	6	3	5	0	5	6
Citrus_au_0000016150:5546-6728	Cluster_420	1183	138	5.852	134	0.275	.	UUACCUCCGUAGAAAUUGCCU	3	0.884	N	N2	-1	19	25	7	57	14	9	7
Citrus_au_0000016174:520-954	Cluster_421	435	19	0.806	2	0.947	+	GGUUCAGAGCUCUGACUC	2	0.895	N	N2	-1	8	5	2	1	1	1	1
Citrus_au_0000016175:1-345	Cluster_422	345	238	10.093	220	0.294	.	CUGGGAAAUUGUACCUGUCAGCCU	27	0.441	24	N5	0.8	7	1	0	9	4	36	181
Citrus_au_0000016381:378-786	Cluster_423	409	33	1.399	33	0.909	+	CCGGAAGCGCUCUGCGAGA	12	0.576	N	N2	-1	19	1	3	6	0	2	2
Citrus_au_0000016382:57-939	Cluster_424	883	28	1.187	28	0.893	+	CUCGGCUUUUGUAAGAACUUAUGC	1	1	N	N2	-1	1	8	2	4	4	3	6
Citrus_au_0000016400:660-829	Cluster_425	170	12	0.509	5	0.667	.	ACGGAGAAGCUGUUGAAUCAGAUCAUG	1	1	N	N2	-1	2	3	2	1	0	1	3
Citrus_au_0000016422:337-620	Cluster_426	284	18	0.763	8	0.833	+	AAGAAUGGGCCAAUGGUUGAA	1	1	N	N2	-1	4	3	3	3	1	2	2
Citrus_au_0000016588:1107-1372	Cluster_427	266	12	0.509	12	1	+	CUGAGAGAUUGUUCAAGGUUCUUGACU	2	0.833	N	N2	-1	4	3	0	2	0	3	0
Citrus_au_0000016650:705-1145	Cluster_428	441	13	0.551	13	0.923	+	UCGAGAUCCAUCUGGAGAGAA	2	0.846	21	N5	-1	2	0	1	4	1	4	1
Citrus_au_0000016654:205-423	Cluster_429	219	17	0.721	6	1	+	CUUGAGAAAGUCUGUACGGAU	3	0.824	24	N12	-1	1	2	1	5	2	0	6
Citrus_au_0000016756:277-564	Cluster_430	288	27	1.145	3	0.926	+	CUUGGGGACCAGUGUUUUGCUC	3	0.778	N	N2	-1	3	5	5	7	4	1	2
Citrus_au_0000016809:659-872	Cluster_431	214	14	0.594	0	0.643	.	CAUAGUAAAGAGUCAGUAGGCCU	2	0.929	24	N6	0.1	1	1	1	0	0	2	9
Citrus_au_0000016840:52-391	Cluster_432	340	16	0.679	2	0.938	+	ACUCGACAGUCGUCAGUCAACUGU	4	0.75	24	N5	-1	0	1	0	3	1	0	11
Citrus_au_0000016853:15-528	Cluster_433	514	153522	6510.71	46740	0.043	-	CCUACGUCGCUCAGAUUCGU	44341	0.026	N	N2	-1	18016	21317	50290	38985	11684	6735	6495
Citrus_au_0000016880:1982-2366	Cluster_434	385	50	2.12	0	0.36	.	AUUCAUACCAAAUAAGGAUCUCCU	7	0.68	24	N5	0.4	2	1	2	0	0	8	37
Citrus_au_0000016895:352-610	Cluster_435	259	22	0.933	4	1	+	ACGGGCCCAAGAGACGCUGCGGCGC	1	1	N	N2	-1	7	6	2	3	1	0	3
Citrus_au_0000016895:780-954	Cluster_436	175	46	1.951	33	1	+	CAGAAUCGGUGACUCGCCUC	6	0.565	N	N2	-1	18	6	9	8	2	2	1
Citrus_au_0000016901:23-538	Cluster_437	516	33	1.399	6	0.97	+	AGCAAGCACGAGUCGCGGAAGAGGCU	2	0.97	N	N2	-1	6	9	2	4	4	6	2
Citrus_au_0000016931:3012-3425	Cluster_438	414	15	0.636	15	0.933	+	UUUGUACUCCAAUUAGAACU	2	0.933	N	N2	-1	3	1	5	4	1	0	1
Citrus_au_0000016989:10-507	Cluster_439	498	92	3.902	92	0.826	+	UUUGUCGGUUGGUUGAUUCUC	2	0.935	N	N2	-1	20	17	7	18	6	7	17
Citrus_au_0000017054:3640-3730	Cluster_440	91	27	1.145	0	1	+	GUUGCUGAGGCUGUAGAGGAU	16	0.37	21	N13	-1	2	0	4	18	3	0	0
Citrus_au_0000017056:60-371	Cluster_441	312	76	3.223	43	0.605	.	CGAGGGUUGUUUUUGAAAGCC	7	0.724	21	N5	0.4	5	1	5	50	6	4	5
Citrus_au_0000017056:457-1205	Cluster_442	749	111	4.707	91	0.82	+	UUACAGGGGUGUGAGACU	19	0.73	N	N2	-1	41	17	7	26	6	3	11
Citrus_au_0000017195:443-870	Cluster_443	428	16	0.679	16	0.625	.	UCUGCAUCAUACACCGGCGCC	3	0.812	21	N5	0.1	0	1	0	11	2	0	2
Citrus_au_0000017214:1148-1397	Cluster_444	250	18	0.763	0	1	+	GACUGGAUGAGGAACCUUGAAGU	3	0.556	N	N2	-1	1	8	0	2	1	3	3
Citrus_au_0000017387:383-595	Cluster_445	213	26	1.103	2	0.846	+	ACGAGAACUGUGGACACAAACUC	5	0.538	24	N11	-1	1	2	0	0	0	9	14
Citrus_au_0000017447:1070-1564	Cluster_446	495	339	14.377	148	0.917	+	ACCGAGCGUGAACACCGUCACUGU	39	0.381	24	N5	-1	10	4	2	9	11	20	283
Citrus_au_0000017568:138-812	Cluster_447	675	39	1.654	27	0.974	+	UCAACCCGGUCAUCGUCCUACGCG	5	0.821	N	N2	-1	6	6	9	4	6	2	6
Citrus_au_0000017600:963-1096	Cluster_448	134	15	0.636	0	1	+	AUUCCUAUUGGGGUUGAACCAGCUG	2	0.867	N	N2	-1	5	5	2	3	0	0	0
Citrus_au_0000017600:1278-1384	Cluster_449	107	13	0.551	0	1	+	GAGAAAGAUGCGAAGAAGGGC	2	0.846	N	N2	-1	2	3	2	3	0	1	2
Citrus_au_0000017600:2751-2913	Cluster_450	163	13	0.551	1	0.846	+	GCAGUACGAGCAUUGGGC	3	0.692	N	N2	-1	7	0	5	1	0	0	0
Citrus_au_0000017601:652-824	Cluster_451	173	16	0.679	0	0.938	+	AUUCCUAUUGGGGUUGAACCAGCUG	3	0.75	N	N2	-1	3	7	4	2	0	0	0
Citrus_au_0000017637:18-4606	Cluster_452	4589	1549	65.692	1532	0.507	.	AGAGAUUUUGUAAGAGCAUCUGCU	37	0.651	24	N5	7.5	62	22	24	71	36	188	1146
Citrus_au_0000017637:4714-5118	Cluster_453	405	17	0.721	11	0.412	.	UCCUAUAAAUUGUCUGUAGAGCCU	2	0.941	24	N5	0.1	1	2	1	0	3	0	10
Citrus_au_0000017665:1408-1673	Cluster_454	266	12	0.509	2	0.583	.	ACCGAACUUGUCGUCCUUGACAUG	2	0.833	24	N6	0.1	0	0	0	0	0	0	12
Citrus_au_0000017735:106-310	Cluster_455	205	18	0.763	9	1	+	GCUUCAAACUCGUCAUCGUU	1	1	N	N2	-1	6	2	4	5	1	0	0
Citrus_au_0000017793:1900-2071	Cluster_456	172	88	3.732	7	0.648	.	ACAAGUAUUGCGGAGAUGAAUGCU	16	0.443	24	N6	2.1	1	0	1	0	1	5	80
Citrus_au_0000017807:1309-1843	Cluster_457	535	303	12.85	108	0.462	.	UUUUGAAGAGCCUGAACUUUGUUU	28	0.495	24	N5	2	14	5	6	20	8	22	228
Citrus_au_0000017850:1329-2002	Cluster_458	674	82	3.478	0	0.439	.	UCAUAAUGCCACAGUCGACUG	17	0.634	21	N5	2.4	2	0	1	71	7	0	1
Citrus_au_0000017872:496-993	Cluster_459	498	121	5.131	0	0.314	.	GAUUAUCAAAAGACUCUUUGGCCU	36	0.471	24	N5	5.2	5	3	3	4	0	13	93
Citrus_au_0000017872:1102-1559	Cluster_460	458	20	0.848	0	0.55	.	ACAAGUAUUUCGGAUUCCUAAACU	3	0.9	N	N2	-1	1	4	1	2	2	2	8
Citrus_au_0000017910:87-128	Cluster_461	42	210	8.906	0	0.014	-	GUUAGGAUAAUUGCCUUCCAAGCAAU	42	0.248	N	N2	-1	17	124	7	5	7	15	35
Citrus_au_0000017982:441-608	Cluster_462	168	15	0.636	1	0.933	+	CAGAGCCAUGCAGUACUGGCCC	1	1	N	N2	-1	3	1	2	0	5	2	2
Citrus_au_0000018033:10-115	Cluster_463	106	12	0.509	12	0.917	+	CGGUGACGAUGACUUCAUGGCC	4	0.667	22	N13	-1	0	2	1	3	4	0	2
Citrus_au_0000018040:1-342	Cluster_464	342	1682	71.332	552	0.512	.	AGACUAAUGCUCAGAUUACAACUC	55	0.398	24	N5	17.3	41	32	50	75	45	183	1256
Citrus_au_0000018043:261-651	Cluster_465	391	23	0.975	1	0.478	.	AAUCACUGUGGAUUCUGCGGCAUC	3	0.913	24	N5	0.4	2	2	1	1	2	3	12
Citrus_au_0000018116:912-972	Cluster_466	61	26	1.103	26	0.308	.	CAGCUCAUCUGACACGUCAGCAGC	11	0.538	24	N6	-1	0	0	0	2	0	3	21
Citrus_au_0000018245:567-596	Cluster_467	30	17	0.721	0	1	+	UACAGAAAGCGCUUUUAUUUG	4	0.529	24	N14	-1	1	0	1	4	0	1	10
Citrus_au_0000018245:690-726	Cluster_468	37	70	2.969	0	0.986	+	CUUUCAAGUAAGAGCGUUUUCUGU	19	0.214	24	N14	-1	0	0	1	5	13	2	49
Citrus_au_0000018278:29-1607	Cluster_469	1579	182	7.718	178	0.951	+	UUUUUAGUGAGUUGAAGGC	4	0.775	N	N2	-1	39	45	25	19	18	11	25
Citrus_au_0000018396:1622-1779	Cluster_470	158	12	0.509	0	0.917	+	ACAGGAAGAGAGCCAAUGAUUGCC	7	0.5	24	N11	-1	0	1	0	0	0	1	10
Citrus_au_0000018397:3155-3405	Cluster_471	251	14	0.594	0	0.929	+	ACAGGAAGAGAGCCAAUGAUUGCC	8	0.5	24	N11	-1	0	1	0	1	0	2	10
Citrus_au_0000018407:1041-1066	Cluster_472	26	12	0.509	0	1	+	CGAGAGAAUGACGAGAGAAACGGC	4	0.667	24	N13	-1	1	0	0	1	1	3	6
Citrus_au_0000018435:322-855	Cluster_473	534	17	0.721	2	0.706	.	CAAAAAUUAAAAGUGACUCAU	1	1	21	N3	0.1	2	0	0	12	3	0	0
Citrus_au_0000018440:243-758	Cluster_474	516	12	0.509	2	0.917	+	AGGUACAAGAACCGUGAGCUUCA	2	0.917	N	N2	-1	1	7	0	0	0	3	1
Citrus_au_0000018446:897-1196	Cluster_475	300	48	2.036	2	0.812	+	AUCCUGAGAUUGGACAUGUGGAGU	11	0.562	24	N13	-1	3	0	0	1	0	2	42
Citrus_au_0000018464:3950-4325	Cluster_476	376	22	0.933	6	0.864	+	UAAACAUUUCGUCUUGACU	2	0.909	N	N2	-1	6	4	3	5	3	0	1
Citrus_au_0000018513:632-1172	Cluster_477	541	15	0.636	0	0.933	+	AACAGGAUCUUCGUGAAGGGC	1	1	N	N2	-1	1	5	2	4	0	1	2
Citrus_au_0000018622:43-363	Cluster_478	321	12	0.509	12	0.833	+	UUUCGGUUUGUUCUUUUGGUAAG	1	1	21	N3	-1	1	0	0	7	2	1	1
Citrus_au_0000018622:1273-1452	Cluster_479	180	12	0.509	12	0.667	.	UCGCAGGCAAUCAACUUACUG	3	0.833	N	N2	-1	3	1	0	8	0	0	0
Citrus_au_0000018622:1529-2065	Cluster_480	537	20	0.848	20	0.7	.	UUGCCGCGAUAUGGAUCUCUGCCU	1	1	21	N3	0.1	2	1	1	13	0	0	3
Citrus_au_0000018628:831-1367	Cluster_481	537	37	1.569	0	0.351	.	UUCACCAUGAUUUCCAAGACA	3	0.865	21	N5	0.2	1	1	3	17	13	1	1
Citrus_au_0000018647:527-907	Cluster_482	381	41	1.739	10	1	+	UCUAAUGUCAUACCCAGGGC	6	0.707	N	N2	-1	15	6	9	2	3	3	3
Citrus_au_0000018647:1129-1267	Cluster_483	139	29	1.23	3	1	+	AAGGCUGAGAUGAAGAAUGGUGUGC	3	0.759	N	N2	-1	8	9	0	2	1	3	6
Citrus_au_0000025248:2197-2604	Cluster_484	408	306	12.977	0	0.235	.	AAUAAACUGUACUAAACGGAGCCU	107	0.379	24	N5	9.6	6	5	7	12	5	32	239
Citrus_au_0000025253:37-544	Cluster_485	508	337	14.292	0	0.757	.	AAUAAACUGUACUAAACGGAGCCU	126	0.43	24	N5	10.1	11	8	0	11	5	37	265
Citrus_au_0000025263:6-681	Cluster_486	676	50	2.12	45	0.34	.	GAGAACGAAGACAAAGAAGCAACU	7	0.8	24	N5	0.2	6	3	0	2	3	4	32
Citrus_au_0000025267:719-1108	Cluster_487	390	18	0.763	0	0.889	+	UGUUGAGCCCUACAAUGCAACCCU	2	0.889	N	N2	-1	4	3	0	3	1	3	4
Citrus_au_0000025277:716-1177	Cluster_488	462	387	16.412	0	0.615	.	CGCCGUUUGACUCCAGUAACCUGC	30	0.475	24	N5	5.7	4	6	4	5	4	26	338
Citrus_au_0000025323:165-262	Cluster_489	98	17	0.721	17	0.118	-	AUCUGUCUGAAUUAAUUGAAUUGA	10	0.471	24	N11	-1	0	1	0	0	0	2	14
Citrus_au_0000025352:1192-1294	Cluster_490	103	113	4.792	110	0.496	.	AAUUAUAAUAUUUACAAUCGUACU	39	0.301	24	N6	0.3	3	3	4	10	1	4	88
Citrus_au_0000025463:1278-2362	Cluster_491	1085	658	27.905	653	0.695	.	CAGAUCUAUAUGGCACCGGGA	153	0.305	21	N5	66.8	10	2	18	590	27	4	7
Citrus_au_0000025563:443-1465	Cluster_492	1023	67	2.841	65	0.716	.	UUCGAGCUCGAGCAUGGCGCC	3	0.881	21	N5	0.2	5	2	1	36	6	3	14
Citrus_au_0000025608:687-804	Cluster_493	118	14	0.594	12	0.929	+	AGUUGCACCAUGGAUCAUUAGAAC	2	0.929	N	N2	-1	3	0	1	0	1	2	7
Citrus_au_0000025685:1576-1682	Cluster_494	107	19	0.806	18	0.105	-	UUGGAUUAUGAACACCCCU	4	0.737	N	N2	-1	6	0	2	2	1	0	8
Citrus_au_0000025746:991-1551	Cluster_495	561	576	24.428	236	0.701	.	AAGUGGACGAGUGCAAUAAAAGGC	96	0.418	24	N5	10.4	7	11	11	51	8	50	438
Citrus_au_0000025777:545-849	Cluster_496	305	115	4.877	0	0.626	.	UCGUGAUUGGAACAGAAUACGACU	14	0.643	24	N5	0.4	1	1	2	6	0	20	85
Citrus_au_0000025870:630-815	Cluster_497	186	13	0.551	13	0.308	.	UUUAAAAUUAAGCGUAGGCCA	1	1	21	N3	0.2	0	1	2	6	2	1	1
Citrus_au_0000025870:1055-1432	Cluster_498	378	15	0.636	15	0.467	.	AACGAUGAACUUUUAGGCUCU	1	1	21	N3	0.1	2	0	0	8	4	0	1
Citrus_au_0000025878:106-762	Cluster_499	657	34	1.442	34	0.882	+	UAGGACAAGUGCUAACGCUCU	3	0.912	N	N2	-1	5	7	3	13	2	2	2
Citrus_au_0000025880:255-1544	Cluster_500	1290	295	12.511	278	0.356	.	AGGAGAAGAAACAAUUGAGCU	25	0.556	21	N5	4.9	13	3	9	240	25	4	1
Citrus_au_0000025910:1814-2164	Cluster_501	351	109	4.623	0	0.853	+	GCCACUGAAGAAUUUAAGAUCACU	14	0.596	24	N5	-1	1	5	4	9	3	7	80
Citrus_au_0000025973:7288-7406	Cluster_502	119	46	1.951	0	0.522	.	AGACAUAUUUCUGCACGGCCC	4	0.848	N	N2	-1	10	4	1	22	5	2	2
Citrus_au_0000025978:8-108	Cluster_503	101	54	2.29	0	0.444	.	GUCUUUAAUCUGCUACAU	4	0.778	N	N2	-1	7	10	2	17	8	3	7
Citrus_au_0000025979:5-116	Cluster_504	112	71	3.011	0	0.451	.	GUGUGACUUGAACUAUUGAUUGGGCC	4	0.789	N	N2	-1	13	8	5	26	5	9	5
Citrus_au_0000025979:7574-7710	Cluster_505	137	214	9.076	0	0	-	CGGGCCCUAGAUCCAAAUCGGACA	73	0.173	24	N11	-1	0	31	1	5	0	56	121
Citrus_au_0000025979:7844-8087	Cluster_506	244	253	10.729	0	0.004	-	AACCGGGCCAUGUGGGAUUCUAGC	37	0.273	24	N11	-1	5	30	3	4	10	40	161
Citrus_au_0000026084:1883-2105	Cluster_507	223	31	1.315	31	0.742	.	CUAACCAAACAAGUGACUGUU	17	0.323	21	N6	0.3	0	0	0	30	1	0	0
Citrus_au_0000026084:2233-2908	Cluster_508	676	80	3.393	80	0.438	.	CUACGCAGCUCAUCAUAGCUG	6	0.7	21	N5	0.5	5	0	7	60	4	1	3
Citrus_au_0000026084:3016-3054	Cluster_509	39	16	0.679	16	0.125	-	CUAAGUAGGAUAAUGGUACCC	8	0.375	21	N12	-1	0	0	0	15	1	0	0
Citrus_au_0000026142:1762-1783	Cluster_510	22	37	1.569	0	1	+	AAGUUGUUGCAGUUAAAAAGCU	7	0.216	N	N2	-1	16	0	6	8	7	0	0
Citrus_au_0000026248:52-176	Cluster_511	125	19	0.806	19	1	+	AGGAACCAAGAACCAGGAAC	6	0.526	20	N11	-1	1	1	8	2	1	3	3
Citrus_au_0000026280:3800-4064	Cluster_512	265	2261	95.887	123	0.686	.	UUAUGCAACCCGGCAGGACUCC	422	0.129	21	N6	161.6	60	3	51	1602	478	17	50
Citrus_au_0000026319:21-1898	Cluster_513	1878	4526	191.943	4521	0.563	.	CCAUUAGACAAUGGACGCCU	347	0.406	N	N2	-1	733	843	616	1076	300	275	683
Citrus_au_0000026714:1634-1838	Cluster_514	205	94	3.986	4	0.989	+	UUAGAGGACACAAGAAAAUCU	35	0.266	21	N11	-1	1	1	2	43	2	25	20
Citrus_au_0000026829:363-442	Cluster_515	80	22	0.933	22	0.318	.	AUCUACAGAGAACUGCAGAGCAGC	2	0.955	24	N6	0	2	2	0	3	1	1	13
Citrus_au_0000026846:532-996	Cluster_516	465	310	13.147	307	0.484	.	ACGGAAAAAAAAACAAGAGAAACU	44	0.523	24	N5	1.5	12	12	3	17	8	31	227
Citrus_au_0000026922:1192-2150	Cluster_517	959	9505	403.097	0	0.137	-	AGGGAUGUAGCGCAGCUUGG	2772	0.109	N	N2	-1	1200	1269	3038	1539	437	305	1717
Citrus_au_0000026923:4-1964	Cluster_518	1961	10145	430.239	760	0.157	-	AGGGAUGUAGCGCAGCUUGG	2760	0.151	N	N2	-1	1187	1283	3075	1963	477	294	1866
Citrus_au_0000026950:1073-1284	Cluster_519	212	32	1.357	2	0.188	-	ACUAGAUUUUCAACAAGG	5	0.75	N	N2	-1	7	4	2	13	2	0	4
Citrus_au_0000026986:392-1113	Cluster_520	722	20	0.848	0	0.45	.	UCCAGAUAAAGAGCCAACACU	2	0.95	21	N5	0.1	0	0	0	17	1	2	0
Citrus_au_0000026987:350-943	Cluster_521	594	38	1.612	0	0.579	.	AUGACGCAAGUUUGACUCUUG	4	0.711	21	N5	0.1	0	0	1	33	4	0	0
Citrus_au_0000026997:531-571	Cluster_522	41	13	0.551	0	0.538	.	CAACUUGAACAAAUCCCUUCC	3	0.692	N	N2	-1	0	5	0	3	5	0	0
Citrus_au_0000027005:463-610	Cluster_523	148	18	0.763	1	0.667	.	UUGGUUGGGGUUCCCAGGGAC	2	0.778	N	N2	-1	4	0	6	6	0	1	1
Citrus_au_0000027061:1932-3246	Cluster_524	1315	1942	82.358	10	0.723	.	AAGGAAUGGAGACCAAAAAGGACU	104	0.48	24	N5	19.1	49	42	29	47	49	214	1512
Citrus_au_0000027065:23-2638	Cluster_525	2616	663	28.117	0	0.624	.	AUCGAUGUAUUGUUGAAUAUGCCU	22	0.647	24	N5	3.4	19	9	12	15	22	66	520
Citrus_au_0000027065:2758-2892	Cluster_526	135	53	2.248	0	0.811	+	AGUUCACUGUAGCAGUCACUGUAG	10	0.491	24	N11	-1	1	0	2	0	0	3	47
Citrus_au_0000027181:22-269	Cluster_527	248	142	6.022	24	0.577	.	AAAUUCUCAUCGGCGCGAUUCUGA	13	0.521	24	N6	0.2	4	5	2	13	4	6	108
Citrus_au_0000027240:2632-2777	Cluster_528	146	13	0.551	0	0.615	.	GUACGAAUGAGAGAUAGAGAGAGU	2	0.923	24	N6	0.1	1	0	0	1	0	2	9
Citrus_au_0000027241:172-310	Cluster_529	139	48	2.036	0	0.167	-	UUCCAAUGUAGAAUUCAAAUGCCU	15	0.479	24	N11	-1	0	2	1	1	3	6	35
Citrus_au_0000027470:518-830	Cluster_530	313	12	0.509	12	0.75	.	UGCAAAAGGGCUUGUAGUC	1	1	N	N2	-1	4	0	0	6	2	0	0
Citrus_au_0000027806:41-211	Cluster_531	171	13	0.551	13	0.077	-	ACUAGAUAUCGUUCAAGUACUGGA	2	0.923	N	N2	-1	2	1	0	0	0	1	9
Citrus_au_0000027868:2022-2098	Cluster_532	77	425	18.024	390	0.786	.	AUUGAGUGUAAGAGUUCGAGCCU	25	0.372	24	N6	4	11	9	42	26	37	98	202
Citrus_au_0000027872:1307-1350	Cluster_533	44	17	0.721	17	0.882	+	UACAAAAUUUUGACAAAAACUU	2	0.706	22	N11	-1	0	1	0	3	5	4	4
Citrus_au_0000027946:1693-1934	Cluster_534	242	13	0.551	1	0.923	+	GAGAGGACGAGGAUGAGG	3	0.846	N	N2	-1	6	2	1	2	2	0	0
Citrus_au_0000028019:64-853	Cluster_535	790	65	2.757	65	0.754	.	CAAGAAACAGUUGGAGGAGAU	2	0.938	N	N2	-1	10	13	7	26	2	3	4
Citrus_au_0000028034:753-1170	Cluster_536	418	184	7.803	3	0.446	.	UUUAGAACCAUUGCCCGUCUU	8	0.668	21	N5	0.7	6	2	6	129	25	8	8
Citrus_au_0000028169:5425-5630	Cluster_537	206	40	1.696	0	0.625	.	AUGGACCACUCUCCAGCGUGCGCC	4	0.8	24	N6	0.2	1	1	0	2	0	5	31
Citrus_au_0000028247:689-848	Cluster_538	160	11160	473.284	11160	0	-	UCGCUUGGUGCAGGUCGGGAA	4764	0.02	21	Y	-1	48	4	280	10386	400	29	13
Citrus_au_0000028249:187-1383	Cluster_539	1197	54	2.29	51	0.593	.	CCAUUGUAGAAUUCCAGCCAC	4	0.852	21	N5	0.2	4	4	2	31	10	1	2
Citrus_au_0000028401:201-507	Cluster_540	307	26	1.103	7	0.577	.	UUUCUGAGGAUUGGUUCGAUU	2	0.923	21	N5	0.1	1	0	1	19	4	0	1
Citrus_au_0000028401:604-997	Cluster_541	394	38	1.612	14	0.658	.	CUACGAAUCUGCAAGAACUGC	3	0.895	N	N2	-1	7	3	3	23	1	1	0
Citrus_au_0000028402:3-696	Cluster_542	694	52	2.205	51	0.75	.	CAGAGCCGCCGUCGUAAUUGC	4	0.846	N	N2	-1	8	4	5	20	6	5	4
Citrus_au_0000028413:1925-2027	Cluster_543	103	18	0.763	18	0.333	.	UUCCUGUAGUGUUUGUCCU	4	0.611	N	N2	-1	7	2	4	4	1	0	0
Citrus_au_0000028413:2190-2696	Cluster_544	507	15	0.636	15	0.933	+	GAGAUGUUAAGACUACCAAUAUUCUUU	1	1	N	N2	-1	3	4	0	4	1	3	0
Citrus_au_0000028442:963-1240	Cluster_545	278	28	1.187	28	1	+	AAAGGGGACUGUUCCGGC	4	0.821	N	N2	-1	10	6	3	4	2	3	0
Citrus_au_0000028448:12-278	Cluster_546	267	13	0.551	13	1	+	CUCAUCUCUGUGGUGCUGCCU	2	0.769	N	N2	-1	1	3	2	2	2	1	2
Citrus_au_0000028463:2434-2452	Cluster_547	19	18	0.763	0	0	-	AAUCCCUCUCUUUCCGCCA	12	0.167	N	N2	-1	18	0	0	0	0	0	0
Citrus_au_0000028463:2721-2868	Cluster_548	148	18	0.763	0	0.167	-	AGUGAGGAUGCGUGAGAAACGGCU	4	0.833	24	N11	-1	1	0	0	1	1	0	15
Citrus_au_0000028463:3418-3566	Cluster_549	149	24	1.018	2	0.583	.	AAAAGGAAAAUGAAUAUUUGGGCC	4	0.708	24	N6	0.1	0	1	0	2	1	6	14
Citrus_au_0000028483:615-729	Cluster_550	115	16	0.679	16	0	-	CAACCGUUUGAUCAAAAUC	14	0.188	N	N2	-1	14	0	0	1	1	0	0
Citrus_au_0000028564:141-571	Cluster_551	431	16	0.679	15	0.938	+	AGUGAUCAGUGGAUUCGAAUC	3	0.875	N	N2	-1	4	2	1	6	0	1	2
Citrus_au_0000028566:12-210	Cluster_552	199	12	0.509	9	0.917	+	AUUAGGGUUUAUGAACUCGAUU	1	1	N	N2	-1	4	1	0	3	1	0	3
Citrus_au_0000028735:473-601	Cluster_553	129	14	0.594	13	1	+	UCAACUCGAGAUUGCCGGC	3	0.714	N	N2	-1	6	3	1	4	0	0	0
Citrus_au_0000028754:15-362	Cluster_554	348	88	3.732	83	0.136	-	GACCGAGAGGGGCUGAGCCGAACC	10	0.636	24	N5	-1	8	1	5	7	0	11	56
Citrus_au_0000028814:1179-1644	Cluster_555	466	21	0.891	7	0.905	+	GUGCCUGGCCUCUUAGAGCUCC	1	1	N	N2	-1	3	8	4	1	1	1	3
Citrus_au_0000028855:230-410	Cluster_556	181	14	0.594	7	0.429	.	CGAGUUGCUGUUGUAGAAGUC	2	0.929	N	N2	-1	2	1	0	9	1	0	1
Citrus_au_0000028983:327-732	Cluster_557	406	16	0.679	13	1	+	UCCUGUUUUGUUUCUUAACGG	2	0.938	N	N2	-1	2	4	0	5	2	0	3
Citrus_au_0000029087:508-783	Cluster_558	276	12	0.509	3	1	+	CAGAACUUUCACUUUUGUACCCC	1	1	N	N2	-1	3	5	1	0	0	2	1
Citrus_au_0000029087:863-1203	Cluster_559	341	21	0.891	1	0.952	+	UGGUCCGAAAACUCUUUGUAAUGC	3	0.905	24	N5	-1	3	1	1	3	2	5	6
Citrus_au_0000029125:618-771	Cluster_560	154	15	0.636	5	1	+	AUCAAAAAGGCUCUUGUC	3	0.867	N	N2	-1	7	0	2	2	1	3	0
Citrus_au_0000029125:1107-1294	Cluster_561	188	12	0.509	2	1	+	CAACCGAACUUCUGUAGC	2	0.917	N	N2	-1	3	3	1	1	0	2	2
Citrus_au_0000029198:1379-1592	Cluster_562	214	17	0.721	9	1	+	GAAUAGGUCGUAGUGGACGAUU	3	0.706	N	N2	-1	1	5	3	1	4	0	3
Citrus_au_0000029199:548-793	Cluster_563	246	13	0.551	12	1	+	UUGGCUGGUGGCGCUUUUGAUGGUGC	2	0.923	N	N2	-1	3	5	0	2	2	1	0
Citrus_au_0000029222:655-1078	Cluster_564	424	13	0.551	0	0.846	+	CGUUGAACCGGACAAAGAAA	1	1	N	N2	-1	2	1	3	5	0	0	2
Citrus_au_0000029223:212-524	Cluster_565	313	24	1.018	1	1	+	GAAUAUUUACAUGUCGAGACUGUCA	3	0.833	N	N2	-1	2	10	4	3	3	0	2
Citrus_au_0000029381:384-1118	Cluster_566	735	30	1.272	30	0.933	+	AUGAGCCUACAAAUCACCUUGAUC	1	1	N	N2	-1	7	6	1	6	3	5	2
Citrus_au_0000029381:1197-1428	Cluster_567	232	20	0.848	20	1	+	CUUGAUCAGCUGUGUACUAAAAUUG	4	0.65	N	N2	-1	3	5	0	6	1	3	2
Citrus_au_0000029381:1705-2056	Cluster_568	352	14	0.594	14	0.929	+	CUUGAGACAGUAGCAGAAGA	1	1	N	N2	-1	5	1	1	3	1	2	1
Citrus_au_0000029517:344-697	Cluster_569	354	12	0.509	12	1	+	UCCAGAGGAGAUCCGCAAGACC	1	1	N	N2	-1	3	1	1	4	2	0	1
Citrus_au_0000029651:2415-2499	Cluster_570	85	59	2.502	0	0.983	+	AAACCCUAAACCCUAAACCCU	33	0.153	21	N11	-1	6	0	4	34	14	1	0
Citrus_au_0000029714:502-866	Cluster_571	365	23	0.975	23	0.913	+	AAGCAGGUUCAUGAGGACU	2	0.913	N	N2	-1	6	3	3	4	2	2	3
Citrus_au_0000029734:412-881	Cluster_572	470	14	0.594	14	0.929	+	GAAUGAUUGUUGGCGGUUGGGA	2	0.929	N	N2	-1	4	2	3	0	2	2	1
Citrus_au_0000029750:677-1076	Cluster_573	400	28	1.187	28	0.607	.	ACAAGAACUGGGCAAUACAUGACU	4	0.75	24	N5	0.1	3	1	0	3	0	4	17
Citrus_au_0000029757:373-1191	Cluster_574	819	57	2.417	43	0.544	.	CGCAUAGAGCUGGUCAACUCGAUG	4	0.877	N	N2	-1	9	5	2	6	2	6	27
Citrus_au_0000029775:1072-1404	Cluster_575	333	18	0.763	18	0.833	+	CUUGAUUUCCAAUUAGACUGU	10	0.5	21	N5	-1	1	0	0	12	0	1	4
Citrus_au_0000029791:1250-2053	Cluster_576	804	151	6.404	14	0.331	.	AAAAUGCGAACAAGAGCCUCUGCC	12	0.642	24	N5	0.6	8	5	4	10	2	12	110
Citrus_au_0000029803:897-938	Cluster_577	42	798	33.842	793	0.994	+	GUCGCUUUGGCCGAGUGGUUAAGG	302	0.046	N	N2	-1	41	236	4	2	60	141	314
Citrus_au_0000030061:1-113	Cluster_578	113	20	0.848	0	0.25	.	CCAAGACCCGAACUGCAUUCUGCU	2	0.9	N	N2	-1	4	1	1	0	0	0	14
Citrus_au_0000030235:3651-3890	Cluster_579	240	18763	795.72	160	0.569	.	UCAGACCUAUUCAGAAUUCAGACU	1676	0.13	24	N6	97	417	788	278	424	349	2225	14282
Citrus_au_0000030255:982-1143	Cluster_580	162	14	0.594	13	0.786	.	UUUCUUACACAUUUGGCC	3	0.786	N	N2	-1	6	1	0	4	2	0	1
Citrus_au_0000030255:1231-1658	Cluster_581	428	20	0.848	20	0.8	+	UUGACCGGCUUUACAAAUCUGC	3	0.9	N	N2	-1	3	3	3	6	3	0	2
Citrus_au_0000030279:1317-1355	Cluster_582	39	1767	74.937	1767	0.001	-	UUGGCAUUCUGUCCACCUCC	1691	0.006	20	N11	-1	60	0	1698	7	1	0	1
Citrus_au_0000030316:2392-2585	Cluster_583	194	46	1.951	44	0.587	.	AAUUUCUACGGAUCAGACGGAUUG	3	0.783	24	N6	0.2	8	1	8	2	1	5	21
Citrus_au_0000030439:133-509	Cluster_584	377	20	0.848	19	0.95	+	AGGAUCAGCAUCGCUUUUGGUGAUGC	2	0.95	N	N2	-1	3	6	3	2	3	1	2
Citrus_au_0000030481:1686-1712	Cluster_585	27	16	0.679	16	0.125	-	AACGAAGUAGAAUCCGAACCU	2	0.812	N	N2	-1	6	0	2	4	2	1	1
Citrus_au_0000030587:930-1141	Cluster_586	212	12	0.509	12	0.5	.	GCUAAGAGUGGAUCCACAACCCU	1	1	N	N2	-1	4	1	1	3	0	1	2
Citrus_au_0000030678:316-359	Cluster_587	44	24	1.018	1	0.125	-	AAGAACUGGAUCGGAGGGAUC	9	0.5	N	N2	-1	4	1	2	17	0	0	0
Citrus_au_0000030678:1438-1660	Cluster_588	223	41	1.739	41	0.512	.	AAAGUAUCUCCUCAUUUCAGCAUU	4	0.78	24	N6	0	2	1	0	2	1	5	30
Citrus_au_0000030722:998-1291	Cluster_589	294	17	0.721	3	1	+	GUGAACUGGAUGAUUCUGAUUUGCCC	3	0.706	N	N2	-1	1	8	0	3	3	0	2
Citrus_au_0000030722:3308-3624	Cluster_590	317	41	1.739	40	0.951	+	AUGUAGUCGGGGUUGUGGU	6	0.512	N	N2	-1	11	4	3	6	6	8	3
Citrus_au_0000030815:1064-1181	Cluster_591	118	34	1.442	4	1	+	UUGAUACAGUACAAGGGUGCC	4	0.706	21	N11	-1	2	0	0	21	4	1	6
Citrus_au_0000030890:1018-1414	Cluster_592	397	54	2.29	6	0.889	+	CCGAAACCAGAACCCUGC	6	0.704	N	N2	-1	21	7	4	12	3	5	2
Citrus_au_0000030901:11-302	Cluster_593	292	370	15.691	226	0.773	.	ACCAAACACUUUAGUACUGUAAUU	66	0.427	24	N6	5.3	18	4	12	15	7	30	284
Citrus_au_5007:1779-2016	Cluster_594	238	62	2.629	10	0.258	.	CAUUCUGGAGAACUGCCACUAGAA	9	0.677	24	N6	0.4	1	1	2	2	1	5	50
Citrus_au_5019:10-1390	Cluster_595	1381	2169	91.985	696	0.914	+	UCCGAAGUCGUUGGGGCUU	559	0.198	N	N2	-1	897	296	497	231	69	68	111
Citrus_au_5053:122-666	Cluster_596	545	37	1.569	0	0.243	.	UUUUUCCUGAGCUUGUUAAACACU	5	0.784	24	N5	0.3	1	0	0	0	0	1	35
Citrus_au_5053:752-1230	Cluster_597	479	91	3.859	91	0.407	.	AUGCCAAUUCUGAUCACUUAGAGC	12	0.593	24	N5	1.4	0	0	0	3	0	10	78
Citrus_au_5077:413-859	Cluster_598	447	13	0.551	13	0.769	.	CCUUUUACCGUACCCGGACCU	2	0.846	21	N5	0.3	1	0	0	9	1	2	0
Citrus_au_5077:952-1539	Cluster_599	588	37	1.569	37	0.486	.	UCGGCCUCGAAUUCCUCGACG	3	0.838	21	N5	0.1	1	2	1	22	4	4	3
Citrus_au_5086:555-1093	Cluster_600	539	668	28.329	639	0.639	.	AACGGAAACACGAUCUCACAGAAU	30	0.572	24	N5	2.8	25	14	4	23	16	95	491
Citrus_au_5090:1510-1585	Cluster_601	76	24	1.018	2	0	-	UGAUUGAGCCGUGCCAAUAUC	20	0.167	21	N11	-1	0	0	0	24	0	0	0
Citrus_au_5109:61-141	Cluster_602	81	19	0.806	18	0.895	+	UUUUACUAACUCCCUCUUUCCAGCU	5	0.368	N	N2	-1	1	11	0	0	1	0	6
Citrus_au_5113:54-550	Cluster_603	497	40	1.696	31	0.55	.	AUUUCAAUUGUUGCAUAAAGAACU	4	0.8	24	N5	0.3	1	1	1	2	1	2	32
Citrus_au_5113:1192-1294	Cluster_604	103	21	0.891	21	0.143	-	CUAAAAUUUUAUAAGAUUU	13	0.286	N	N2	-1	17	0	0	0	0	1	3
Citrus_au_5117:2-1620	Cluster_605	1619	41477	1759	41383	0.664	.	GUUUGAAAUGAAGGACUUGGGACC	2519	0.163	24	N5	147.4	1008	556	633	2749	4542	2279	29710
Citrus_au_5126:1118-2840	Cluster_606	1723	2816	119.424	2736	0.507	.	CCAGCUAAGUAUUCUAACUGC	292	0.243	21	N5	94.7	55	12	145	2426	162	4	12
Citrus_au_5163:101-217	Cluster_607	117	67	2.841	0	0.97	+	UUUGCGUGUCGACAACCCCGCUGAACU	24	0.343	N	N2	-1	11	41	2	2	3	3	5
Citrus_au_5168:3296-3685	Cluster_608	390	138	5.852	59	0.58	.	UUUAUAAAUCCAAGUAUCUCUCCU	14	0.623	24	N5	1	22	3	7	13	4	20	69
Citrus_au_5170:66-311	Cluster_609	246	13	0.551	12	0.846	+	AUAGACAGGACUAAGAAUU	2	0.923	N	N2	-1	8	3	0	0	2	0	0
Citrus_au_5171:152-1542	Cluster_610	1391	195	8.27	193	0.697	.	CAGAGCCAUCGUAAUAGACUC	5	0.769	N	N2	-1	32	18	11	66	20	11	37
Citrus_au_3327:657-907	Cluster_611	251	21	0.891	21	1	+	UAUGACGAUCCAAGGGUUAGGCU	5	0.619	N	N2	-1	3	7	1	0	2	5	3
Citrus_au_3329:2553-2577	Cluster_612	25	45	1.908	0	0.978	+	AAACCCUAAACCCUAAACCCU	32	0.178	21	N11	-1	4	0	3	32	6	0	0
Citrus_au_3343:248-438	Cluster_613	191	22	0.933	22	0.318	.	UGAAAAUGCCAAAAGAUCGAAGUU	5	0.636	24	N6	0.6	2	1	0	0	0	6	13
Citrus_au_3357:1831-1902	Cluster_614	72	33	1.399	11	0.758	.	AGUGGAUGUAGGCAAGAAAUUGGC	13	0.455	24	N6	0.7	0	1	0	0	1	1	30
Citrus_au_3387:3519-3678	Cluster_615	160	17	0.721	15	0.941	+	AUAUCUUCAUUGUCACUUUCUAG	6	0.353	23	N11	-1	1	0	1	4	4	6	1
Citrus_au_3401:1610-1739	Cluster_616	130	53	2.248	52	0.962	+	UAUAAUAGCCAGUAAUCCCCCUGAC	8	0.585	N	N2	-1	1	23	0	3	11	4	11
Citrus_au_3407:2004-2166	Cluster_617	163	463	19.635	102	0.285	.	GAGACUUUUUAGAUAAUUUUGACU	40	0.469	24	N6	1.7	13	24	7	16	10	63	330
Citrus_au_3420:2911-3377	Cluster_618	467	25	1.06	25	0.8	+	CUCAACUCUGUAGAUAGUGCC	2	0.96	N	N2	-1	3	4	2	10	4	1	1
Citrus_au_3426:349-433	Cluster_619	85	1343	56.955	692	0.999	+	UGCCUGGCUCCCUGUAUGCCA	625	0.042	21	Y	-1	22	1	31	1243	39	7	0
Citrus_au_3430:173-534	Cluster_620	362	12	0.509	10	0.833	+	GUCUCUCUUUGUUUUUUU	1	1	N	N2	-1	3	2	2	0	2	1	2
Citrus_au_3431:2123-2257	Cluster_621	135	142	6.022	140	0.725	.	AAAGACGAGAGAAAAUGAGAGAAU	68	0.324	24	N6	2.9	3	0	5	2	1	23	108
Citrus_au_3476:284-751	Cluster_622	468	40	1.696	40	0.425	.	CUCAAAAUCAGCUCUCUGGACAGC	4	0.725	24	N5	0.1	1	3	0	1	0	1	34
Citrus_au_3477:6-475	Cluster_623	470	60	2.545	58	0.533	.	AGACUUCAAAGGACUUCCAUCUU	3	0.833	24	N5	0.7	0	2	0	1	0	8	49
Citrus_au_3477:553-1091	Cluster_624	539	54	2.29	44	0.463	.	GUGCCGGGCAUGUGAACAAAAGCC	3	0.852	24	N5	0.1	1	0	2	6	1	6	38
Citrus_au_3478:1861-2436	Cluster_625	576	43	1.824	24	0.674	.	ACCACAAACAAGCUAGCAAACC	2	0.953	N	N2	-1	6	9	4	8	5	7	4
Citrus_au_3488:2408-2649	Cluster_626	242	53	2.248	42	0.585	.	UUUGACAGUCUGAUAGAAUGU	10	0.566	24	N6	0.2	3	1	5	12	2	6	24
Citrus_au_3488:3953-4009	Cluster_627	57	22	0.933	19	0.909	+	UUUUUAUCAGACUGUCAAUACACC	12	0.5	24	N11	-1	0	0	1	4	0	2	15
Citrus_au_3494:9-306	Cluster_628	298	126	5.344	57	0.651	.	ACAGCAACAGAUCGUGAUUUCAGC	6	0.794	24	N6	0.5	6	6	2	18	4	16	74
Citrus_au_3494:482-854	Cluster_629	373	159	6.743	66	0.66	.	UCCGACCUGAACCCGAAAUUUAUC	11	0.541	24	N5	1.5	3	2	4	17	5	18	110
Citrus_au_3501:497-862	Cluster_630	366	15	0.636	14	0.733	.	GCACCCCGGAGGAAGCUGC	2	0.933	N	N2	-1	3	5	0	1	1	1	4
Citrus_au_3505:1851-1908	Cluster_631	58	168	7.125	153	0.72	.	AUGUUGUGUUUACUUGCUGGAGUG	18	0.542	24	N6	-1	13	0	5	12	6	11	121
Citrus_au_3549:937-1187	Cluster_632	251	13	0.551	12	1	+	AAGAGAUGUGGAACACAUGGAAUG	3	0.846	24	N11	-1	0	0	0	0	0	4	9
Citrus_au_3578:279-309	Cluster_633	31	12	0.509	12	0.417	.	GCCUGAACGAAUCGUCCGAACAGA	2	0.917	N	N2	-1	3	1	1	4	1	0	2
Citrus_au_3578:1290-1636	Cluster_634	347	21	0.891	4	0.857	+	UCUAUUAUCAGAAGAACGCCU	2	0.905	N	N2	-1	8	1	3	8	0	0	1
Citrus_au_3579:1031-1355	Cluster_635	325	16	0.679	15	0.625	.	CGGUACAACGUCUUUAGAAUUGGC	2	0.875	N	N2	-1	3	1	1	1	0	2	8
Citrus_au_3584:2829-3158	Cluster_636	330	126	5.344	0	0.579	.	CAAGUUCUCCUAACAAAUGCGACU	14	0.595	24	N5	1.3	3	1	1	14	5	17	85
Citrus_au_3601:442-482	Cluster_637	41	14	0.594	0	1	+	AAAUUGUCGGUUGGUAUAUGUAUU	5	0.5	24	N11	-1	0	0	1	0	0	0	13
Citrus_au_3602:193-538	Cluster_638	346	57	2.417	56	0.368	.	AAUCAGGACAUGUUUUUAGGAAUA	10	0.719	24	N5	0.1	3	0	4	1	0	4	45
Citrus_au_3602:684-986	Cluster_639	303	32	1.357	32	0.656	.	AAGACGGGUGAUAAUCGUGAACAU	4	0.812	24	N5	0.1	2	1	2	4	1	2	20
Citrus_au_3661:338-375	Cluster_640	38	322	13.656	321	1	+	ACAGUGAACCCUCAAUGGGCUAGU	118	0.109	24	N12	-1	6	1	9	87	0	11	208
Citrus_au_3661:498-536	Cluster_641	39	84	3.562	81	0.964	+	CCCAUUGAGAGUUCACUGUUG	24	0.429	21	N11	-1	4	2	2	33	6	8	29
Citrus_au_3661:646-672	Cluster_642	27	23	0.975	23	1	+	CACUCUUAUCUAUAAUAGUACAAG	20	0.087	24	N11	-1	0	0	0	0	0	0	23
Citrus_au_3680:1386-1412	Cluster_643	27	55481	2352.89	55423	1	+	GCGCCUGUAGCUCAGUGGA	36305	0.003	N	N2	-1	53128	89	878	157	103	83	1043
Citrus_au_3689:45-517	Cluster_644	473	20	0.848	20	0.95	+	CAAACCUGGGACUUGAAGGCCGAAUC	1	1	N	N2	-1	6	7	0	3	2	2	0
Citrus_au_3708:3482-3611	Cluster_645	130	28	1.187	27	0.786	.	UAUGUUUCCAUAAUGUUGAUUUUG	3	0.786	24	N6	0.5	1	0	0	2	4	3	18
Citrus_au_3715:86-217	Cluster_646	132	20	0.848	17	0.2	.	GAGAGAGUGGUGACAGUGGAUUGC	2	0.95	24	N6	0	0	2	0	1	1	1	15
Citrus_au_3716:98-699	Cluster_647	602	30	1.272	29	0.6	.	CUGCUGUUGGUUUUGGAUGGC	2	0.9	21	N5	0.1	2	1	0	23	2	0	2
Citrus_au_3716:776-950	Cluster_648	175	14	0.594	14	0.571	.	CCAAAACCCUGACGCAAGCCU	2	0.857	21	N6	0.1	1	1	1	10	0	1	0
Citrus_au_3716:1035-1264	Cluster_649	230	16	0.679	16	0.562	.	UGACCGAUUAUGAGGCUGGCC	2	0.938	21	N6	0	0	0	0	15	1	0	0
Citrus_au_3727:4501-4589	Cluster_650	89	33	1.399	0	0.091	-	AAACAGAGGCUUGAAAACGGUACC	16	0.455	24	N11	-1	0	0	0	1	1	2	29
Citrus_au_3741:481-517	Cluster_651	37	17	0.721	17	0.941	+	UCUCACUGUUGUUGUCUCUAGCCAG	4	0.706	N	N2	-1	0	4	2	1	3	3	4
Citrus_au_3746:1410-1723	Cluster_652	314	21	0.891	0	0.333	.	AUCCAACAGACACUUAGCCAACUC	3	0.905	24	N5	0.1	0	0	0	0	1	3	17
Citrus_au_3746:1897-2097	Cluster_653	201	31	1.315	12	0.903	+	AGUAGAGUGGGAGUUGGCGAGAGU	6	0.548	24	N11	-1	0	0	0	3	1	1	26
Citrus_au_3746:2323-2903	Cluster_654	581	259	10.984	0	0.846	+	CUUCAUCCGAGUACAGUAGAGGCC	39	0.425	24	N5	-1	6	3	5	12	5	25	203
Citrus_au_3748:1275-1476	Cluster_655	202	18	0.763	0	0.444	.	AAGAAUGAACCAGGAGGAAACUUA	2	0.944	24	N6	0	1	1	0	1	0	0	15
Citrus_au_3748:2633-2809	Cluster_656	177	31	1.315	0	0.871	+	GAGAAGUGACUGAUAAUGAUGAUG	6	0.677	24	N11	-1	1	0	0	0	0	7	23
Citrus_au_3752:1-60	Cluster_657	60	57	2.417	38	0.544	.	UUGAGGUGCUGUACCUUUUAAGCU	5	0.632	N	N2	-1	15	1	8	2	1	4	26
Citrus_au_3756:487-953	Cluster_658	467	15	0.636	15	0.933	+	ACCAAAACUAUCAAAUCUGAUGAGUGG	1	1	N	N2	-1	8	2	0	2	3	0	0
Citrus_au_3780:2550-2626	Cluster_659	77	22	0.933	0	0.864	+	AGGAAAUAGAACCGCACC	19	0.182	N	N2	-1	20	0	0	0	2	0	0
Citrus_au_3810:686-2798	Cluster_660	2113	3495	148.219	3450	0.561	.	ACAGAUGGUUAUUUUGAGCUC	118	0.301	21	N5	67.2	66	7	136	2998	228	31	29
Citrus_au_3810:2982-3204	Cluster_661	223	14	0.594	14	0.214	.	CGAGGAUGUAACUGCACUUUU	2	0.857	21	N6	0.1	0	0	1	12	1	0	0
Citrus_au_3827:888-979	Cluster_662	92	63	2.672	33	0.079	-	AACCUCAAUUCCAAACGCACCCUU	15	0.508	24	N11	-1	2	0	3	6	4	1	47
Citrus_au_3839:264-774	Cluster_663	511	45	1.908	0	0	-	UCAUACUGGUCUCAGGCU	5	0.844	N	N2	-1	14	9	8	4	4	4	2
Citrus_au_3839:986-1216	Cluster_664	231	23	0.975	4	0	-	CAUGAGGACAAAUUUGACUUU	2	0.783	N	N2	-1	8	7	1	4	1	2	0
Citrus_au_3839:1585-2152	Cluster_665	568	39	1.654	6	0.051	-	GAUUCCAGAACGUGUUGUCCAUG	2	0.923	N	N2	-1	9	6	3	5	6	4	6
Citrus_au_3839:2731-3021	Cluster_666	291	14	0.594	3	1	+	CAAUCAAAAUAUCUCGUGAGGUAGACC	2	0.857	N	N2	-1	1	4	2	0	3	1	3
Citrus_au_3847:1148-2245	Cluster_667	1098	193	8.185	21	0.57	.	AAUUGCAAACGUUAGUUCUCUGUU	15	0.601	24	N5	0.9	3	3	3	19	3	16	146
Citrus_au_3848:1211-1345	Cluster_668	135	13	0.551	0	0.769	.	AACGUUAGUUCUCUGUUAGUUAGU	2	0.923	24	N6	0.1	0	0	0	2	2	3	6
Citrus_au_3848:1438-2618	Cluster_669	1181	183	7.761	40	0.459	.	ACUAAUAAACGGAUCUUCGCCAUC	10	0.596	24	N5	0.6	1	3	0	7	4	21	147
Citrus_au_3861:1709-3541	Cluster_670	1833	411	17.43	325	0.574	.	GAUGAAAAGGUAGGACUGCCU	27	0.672	21	N5	1.1	20	0	13	329	38	7	4
Citrus_au_3874:430-768	Cluster_671	339	23	0.975	8	0.391	.	UAGGAAUGUACUGUCUUGCCU	7	0.739	21	N5	0.1	1	1	0	15	0	1	5
Citrus_au_3875:10-388	Cluster_672	379	17	0.721	6	0.176	-	UUCAGCUCUAGAUGCUUUACA	2	0.882	21	N5	-1	0	0	0	15	0	1	1
Citrus_au_3900:892-1210	Cluster_673	319	109	4.623	39	0.624	.	AAUAGUCAAGACUGUAAGAAGGCU	18	0.688	24	N5	1.1	0	2	2	5	1	12	87
Citrus_au_3900:1486-2500	Cluster_674	1015	65	2.757	13	0.508	.	AGGAAAUUUAACACAGACUGUUGU	4	0.877	24	N5	0.4	2	4	2	4	3	8	42
Citrus_au_3906:488-674	Cluster_675	187	22	0.933	22	0.773	.	UCUUUAGCCGUUUAGAUUGUGCCU	8	0.682	24	N6	0.5	2	0	1	0	2	3	14
Citrus_au_3937:907-1021	Cluster_676	115	889	37.702	888	0.547	.	GUAAGGAUCGAUCCCACAGAGACU	143	0.145	24	N6	7.6	17	11	10	14	20	173	644
Citrus_au_3948:5809-5879	Cluster_677	71	144	6.107	0	0	-	AAGAAGAGGGGAAAUUUCGGG	84	0.09	21	N15	-1	1	0	48	91	1	0	3
Citrus_au_3957:2188-2741	Cluster_678	554	72	3.053	71	0.556	.	AACAAUCUUAAUGGAUGUUUGACU	3	0.847	24	N5	0.2	5	0	2	2	1	9	53
Citrus_au_3978:113-131	Cluster_679	19	13	0.551	0	1	+	UGAAGAAAUUAGAGUGCU	8	0.154	N	N2	-1	13	0	0	0	0	0	0
Citrus_au_4000:2147-2466	Cluster_680	320	106	4.495	0	0.67	.	UAAGAGACUACGUCGUUUAGGAUG	12	0.585	24	N5	0.2	3	1	0	9	4	12	77
Citrus_au_4001:1-311	Cluster_681	311	244	10.348	244	0.91	+	UCAGAGAAAGGUGUUAGCAAAAUC	92	0.303	24	N5	-1	3	1	4	12	11	13	200
Citrus_au_4020:193-414	Cluster_682	222	19284	817.815	73	1	+	UUUUUCCCACACCUCCCAUCCC	15639	0.012	22	Y	-1	56	17	294	2293	16488	91	45
Citrus_au_4020:1204-1621	Cluster_683	418	56	2.375	0	0.375	.	UAGUAGACUUUUUUUCCUAGGCAC	6	0.821	24	N5	0.5	5	1	3	3	0	4	40
Citrus_au_4020:1739-1994	Cluster_684	256	68	2.884	0	0.353	.	UUUAGGCACGCGGACCUUAAAAAC	10	0.721	24	N6	0.3	8	0	1	7	4	7	41
Citrus_au_4020:2986-3047	Cluster_685	62	32	1.357	0	0.062	-	UACCCGUGGACGUAGACCAAAGGU	14	0.438	24	N11	-1	1	0	1	3	1	8	18
Citrus_au_4024:1059-1350	Cluster_686	292	93	3.944	89	0.398	.	AAAGACUGACUUAUUGGAUGGAGU	15	0.57	24	N6	0.2	10	3	2	3	4	5	66
Citrus_au_4033:2965-3081	Cluster_687	117	66	2.799	65	0.606	.	UUUCACUUGUAUCACUCGUAUACU	5	0.682	24	N6	0.2	4	0	2	1	3	7	49
Citrus_au_4038:433-533	Cluster_688	101	12	0.509	0	0.917	+	CUUAUCGAAAUGGUAUUCUGCGCC	7	0.417	24	N11	-1	0	2	0	0	2	1	7
Citrus_au_4042:400-3326	Cluster_689	2927	6726	285.243	6677	0.405	.	CAAUCAAGAAUCUCUUCCCCU	659	0.223	21	N5	384.5	137	5	202	5927	379	20	56
Citrus_au_4045:338-875	Cluster_690	538	23	0.975	21	0.391	.	CCACAGCUUUCUUGAACUUCU	2	0.957	21	N5	0	2	2	0	8	3	2	6
Citrus_au_4055:1326-1474	Cluster_691	149	2448	103.817	1138	0.86	+	AAUACUCUUGAAUGUUGCAAGCCU	473	0.213	24	N11	-1	26	59	24	31	43	333	1932
Citrus_au_4058:1509-1586	Cluster_692	78	15	0.636	15	0.933	+	UGAAGUUGGGUUGUUGAGUAACUUGG	3	0.667	N	N2	-1	0	6	1	4	2	1	1
Citrus_au_4068:1669-2095	Cluster_693	427	60	2.545	59	0.083	-	AGUGCAUAUUCAUCUUGAACAGGA	28	0.35	24	N5	-1	5	0	0	17	2	0	36
Citrus_au_4068:2179-2552	Cluster_694	374	12	0.509	12	0.917	+	UUGCACAAGUGGAAAAUGACU	2	0.917	21	N5	-1	0	0	0	11	1	0	0
Citrus_au_4079:176-512	Cluster_695	337	15	0.636	15	0.333	.	CGUUUGAUCAUAGCCUAGGGC	2	0.8	21	N5	0	1	2	1	9	0	0	2
Citrus_au_4083:5-161	Cluster_696	157	16	0.679	14	0.75	.	AAAGACUGGACGGAGUUUCAAAAG	3	0.812	24	N6	0.1	0	0	0	0	1	4	11
Citrus_au_4097:2025-2124	Cluster_697	100	14	0.594	14	0.857	+	AUAAAUCCACGCGGUUAUCCUGUA	9	0.357	24	N11	-1	1	0	0	0	0	2	11
Citrus_au_4098:2447-2926	Cluster_698	480	61	2.587	59	0.41	.	UCGACGAAUACAAGCUGCCU	14	0.639	21	N5	3.3	5	0	21	29	3	2	1
Citrus_au_4101:103-145	Cluster_699	43	20	0.848	0	0.3	.	AUAGUCUGAUUUGUAAAUAUCAGU	3	0.9	24	N6	-1	1	2	0	2	0	1	14
Citrus_au_4101:231-387	Cluster_700	157	153	6.489	140	0.967	+	AAGGAAAUUAAACUCUCACAAUGU	19	0.451	24	N11	-1	14	1	12	20	7	16	83
Citrus_au_4107:350-585	Cluster_701	236	22859	969.427	4	0.669	.	CUAUCUAGUCUUGAUUCUGAC	8535	0.018	21	N6	721.6	222	10	1013	20550	982	22	60
Citrus_au_4117:69-228	Cluster_702	160	58	2.46	58	0.328	.	AUCCAGAAAAGGCAAUAUGAUUGU	24	0.483	24	N6	1	0	1	1	2	0	5	49
Citrus_au_4122:1356-1614	Cluster_703	259	12	0.509	2	0.25	.	GGAGCCCAACUGAUUCAAUGAUGU	2	0.833	24	N6	0.3	0	0	1	4	1	0	6
Citrus_au_4129:181-665	Cluster_704	485	130	5.513	15	0.469	.	CCAGCAGCUUCCUCGAUCGCGAGC	6	0.708	24	N5	1.5	5	6	1	7	3	17	91
Citrus_au_4130:2654-2905	Cluster_705	252	22	0.933	16	0.727	.	AGAUAGUUUUCUCUUUAUGUUACU	2	0.955	24	N6	0.1	2	0	1	2	0	4	13
Citrus_au_4140:795-1455	Cluster_706	661	240	10.178	160	0.608	.	ACUUUACUUGGGCAGUUGAACGAC	15	0.625	24	N5	0.8	3	2	2	3	6	23	201
Citrus_au_4140:1557-1831	Cluster_707	275	19	0.806	15	0.579	.	UCGAAUAUAGAAGUCCUGUCC	1	1	24	N3	0.1	0	0	0	3	0	3	13
Citrus_au_4141:518-1637	Cluster_708	1120	187	7.93	57	0.529	.	UCUAGAUCAAACAAGACGUACGCU	19	0.674	24	N5	0.8	7	5	3	10	7	22	133
Citrus_au_4144:1001-1341	Cluster_709	341	13	0.551	0	1	+	UUGUGUACAGCAACAAUCUAGGCC	6	0.615	N	N2	-1	2	2	1	1	0	0	7
Citrus_au_4158:3103-3196	Cluster_710	94	35	1.484	0	0.2	.	AUCGACACGUGGUGCUUCAUCAUU	6	0.771	24	N6	0	2	0	1	1	0	4	27
Citrus_au_4161:465-744	Cluster_711	280	12	0.509	1	0.75	.	CGUCAUCAGCCGGAUCUUUCCGAC	3	0.75	24	N6	0.1	1	1	1	1	0	0	8
Citrus_au_4163:901-1023	Cluster_712	123	10875	461.198	0	0	-	UUAGAUUCACGCACAAACUCG	10479	0.006	21	Y	-1	1	0	9	10841	24	0	0
Citrus_au_4174:20-393	Cluster_713	374	10428	442.241	10415	0.999	+	AGGAGACCAUGGAACUUGAGAUCA	4134	0.039	24	N5	-1	24	281	31	111	129	657	9195
Citrus_au_4187:8-439	Cluster_714	432	21	0.891	20	0.714	.	UGAAGCUGCUGUAUGUCUUUG	2	0.857	21	N5	0.2	1	0	0	19	0	1	0
Citrus_au_4193:722-1173	Cluster_715	452	16	0.679	7	0.438	.	CAAGAUGUAGCCAGAGAA	2	0.812	N	N2	-1	3	3	0	4	0	3	3
Citrus_au_4201:450-896	Cluster_716	447	43915	1862.39	43910	0.001	-	UUGCCAACUCCUCCCAUGCCGA	37880	0.009	22	N5	-1	343	24	372	2805	39929	376	66
Citrus_au_4253:2-4975	Cluster_717	4974	4246	180.069	867	0.717	.	UCUGCUUUUAUGUUAUUUUGUACUGUA	496	0.442	N	N2	-1	309	1139	186	1429	552	269	362
Citrus_au_4253:5074-6194	Cluster_718	1121	439	18.618	0	0.733	.	UCCCAAGGAUCAGGAACUGCC	10	0.815	N	N2	-1	73	94	35	107	44	27	59
Citrus_au_4253:7203-7604	Cluster_719	402	380	16.115	0	0.55	.	CCUCUGAAUCAAACUUUGCCU	12	0.782	N	N2	-1	67	61	33	117	34	32	36
Citrus_au_4286:203-238	Cluster_720	36	25	1.06	0	0	-	CGAGAGAAUGAGGUAGAACGGAGC	18	0.2	24	N11	-1	0	1	0	0	0	4	20
Citrus_au_4292:380-1419	Cluster_721	1040	86	3.647	84	0.535	.	UCCGAGAGAUCGAAGGGUUCG	4	0.849	21	N5	0.2	4	0	5	63	5	1	8
Citrus_au_4292:1501-1959	Cluster_722	459	22	0.933	19	0.5	.	UUUCAUGUGUUUUCCCAACUG	2	0.864	N	N2	-1	3	2	1	10	3	2	1
Citrus_au_4343:1-452	Cluster_723	452	1415	60.009	536	0.765	.	UUGACCCGAACCGAUCACAACCCG	216	0.265	24	N5	20.9	37	9	17	38	62	50	1202
Citrus_au_4357:1458-1760	Cluster_724	303	13	0.551	12	0.769	.	CAUAGGAAAUUUGAAGGUGCU	2	0.923	21	N5	0	2	0	0	4	1	2	4
Citrus_au_4365:232-792	Cluster_725	561	72	3.053	44	0.542	.	AUCGAGAUCUCAAAGCAAGCAAUG	4	0.736	24	N5	0.2	3	1	0	1	2	4	61
Citrus_au_4365:986-1152	Cluster_726	167	12	0.509	7	0.417	.	AUGCAUGGCCUAUCCUCUGGAUGC	2	0.917	24	N6	0.1	1	0	0	0	0	0	11
Citrus_au_4366:1969-2002	Cluster_727	34	17	0.721	0	0	-	AUUCCAAAGCUGAAGACAUCGGAU	12	0.294	24	N11	-1	0	0	0	0	0	2	15
Citrus_au_4366:2273-2423	Cluster_728	151	28	1.187	9	0.464	.	CCAACUCAGAGAUCGUAAUUGUA	2	0.893	24	N6	0.1	0	0	2	1	0	4	21
Citrus_au_4373:1716-2028	Cluster_729	313	20	0.848	0	0.9	+	GUGACGACUUGAACCAUCGGU	1	1	N	N2	-1	1	6	3	7	2	1	0
Citrus_au_4373:2116-2814	Cluster_730	699	31	1.315	0	0.968	+	AUUGCAGAGCUAGUGAAUCAUCCU	2	0.935	N	N2	-1	6	13	3	0	2	1	6
Citrus_au_4375:344-577	Cluster_731	234	40	1.696	0	0.625	.	ACGGUAGAGUAAUGAUACAAUCAC	5	0.675	24	N6	0.4	0	0	3	2	0	9	26
Citrus_au_4381:1273-1378	Cluster_732	106	12	0.509	1	0	-	AGCUAGACCGCUGAAGCCC	2	0.917	N	N2	-1	7	0	2	1	1	0	1
Citrus_au_4390:434-526	Cluster_733	93	33	1.399	0	0.939	+	ACAGGAUGAAAGUGAUCGGCAUAC	8	0.455	24	N11	-1	0	2	0	2	2	1	26
Citrus_au_4391:1375-1406	Cluster_734	32	23	0.975	0	0.043	-	AACAGGAUGAAAGUGAUCGGCAUA	4	0.609	24	N11	-1	1	2	0	1	3	2	14
Citrus_au_4398:926-1472	Cluster_735	547	70	2.969	69	0.814	+	UUGAGGUCAAUGAUUUAAACU	9	0.729	21	N5	-1	3	0	1	54	6	2	4
Citrus_au_4398:1555-1794	Cluster_736	240	27	1.145	27	0.519	.	UUUCCAACGGUCAAAGAUAGA	4	0.815	21	N6	0	0	0	0	26	1	0	0
Citrus_au_4416:446-898	Cluster_737	453	14	0.594	14	0.643	.	AACGUAGAAGAUCAAUGGC	2	0.929	N	N2	-1	3	1	0	7	1	1	1
Citrus_au_4440:1115-1657	Cluster_738	543	31	1.315	7	0.742	.	UGAUAUGUCCAAUGAUGAGCU	2	0.935	N	N2	-1	3	9	1	2	2	3	11
Citrus_au_4450:981-1238	Cluster_739	258	17	0.721	13	0.353	.	GCUGCCGGAUCUGGGUUUUCU	2	0.941	N	N2	-1	3	2	1	5	3	1	2
Citrus_au_4480:209-318	Cluster_740	110	397	16.836	0	0.992	+	CAUGUGCCCUUCUUCCCCAUC	212	0.101	21	N15	-1	11	0	24	342	15	3	2
Citrus_au_4482:939-1003	Cluster_741	65	18	0.763	18	0.889	+	AAGAGAUGAUGAGAACAAUGUGCU	7	0.444	24	N11	-1	0	0	0	1	0	1	16
Citrus_au_4504:2031-2070	Cluster_742	40	15	0.636	0	0	-	CCAAGUCUGAAUCUGAGCCU	3	0.667	N	N2	-1	5	4	4	1	1	0	0
Citrus_au_4523:171-649	Cluster_743	479	83	3.52	82	0.94	+	CUAAAAUCAACCGCUAUAGUU	4	0.675	N	N2	-1	15	25	9	16	8	6	4
Citrus_au_4523:738-1456	Cluster_744	719	937	39.737	934	0.978	+	AUGCCGUUGAUGAUUCUA	210	0.174	N	N2	-1	395	125	70	62	63	87	135
Citrus_au_4524:488-535	Cluster_745	48	14	0.594	0	0.357	.	UUGAUUCAGUACUCAGCAAAAACU	2	0.786	24	N6	-1	0	1	0	2	0	2	9
Citrus_au_4524:2799-3208	Cluster_746	410	81	3.435	17	0.321	.	CUCGGGAAUGACUGCACGAACAGC	5	0.691	24	N5	0.4	5	1	0	4	2	10	59
Citrus_au_4527:1566-2097	Cluster_747	532	78	3.308	6	0.333	.	UGCCUGGCUGAGAACCUUUCGAAU	14	0.577	24	N5	0.7	1	1	1	2	1	9	63
Citrus_au_4534:1111-1273	Cluster_748	163	34	1.442	34	0.559	.	AGUUUCAAAGAGAUCAGUCACUGC	6	0.647	24	N6	0	1	0	0	2	0	5	26
Citrus_au_4534:1398-1437	Cluster_749	40	17	0.721	17	0.176	-	AGCGAAUGUGGGACUAGUUCACCU	8	0.471	24	N11	-1	0	0	0	0	0	2	15
Citrus_au_4537:900-1459	Cluster_750	560	299	12.68	0	0.645	.	CUCGAGAAUGUGGAGGUUUGC	57	0.425	21	N5	25	8	2	8	255	20	1	5
Citrus_au_4537:1661-1917	Cluster_751	257	49	2.078	3	0.776	.	AUAUUCCAAAUGUUGCUGACU	8	0.592	21	N6	0.4	1	0	1	44	1	1	1
Citrus_au_4542:1648-1954	Cluster_752	307	41	1.739	0	0.829	+	AUUCUGAUGAAUCUGGGACCUGGA	6	0.683	24	N5	-1	0	0	0	1	1	0	39
Citrus_au_4543:1932-1952	Cluster_753	21	32	1.357	8	0.156	-	UCAAUCUCAAACGCACCCU	3	0.688	N	N2	-1	18	0	10	4	0	0	0
Citrus_au_4546:4-287	Cluster_754	284	32	1.357	0	0.781	.	GUGGGCAUCAGAUCGGAUUCGGAU	4	0.75	24	N6	0.2	3	0	1	2	2	3	21
Citrus_au_4547:6-108	Cluster_755	103	16	0.679	0	0.75	.	GAUCGGAUUGGAUCUAUCCAAAUC	3	0.688	24	N6	0.3	1	0	0	0	1	2	12
Citrus_au_4548:174-538	Cluster_756	365	17	0.721	15	0.294	.	AGACUGAAUCCAACCGCCGAGCCU	2	0.765	24	N5	0.1	1	0	0	2	0	1	13
Citrus_au_4548:672-954	Cluster_757	283	31	1.315	0	0.258	.	GGCAUCGGAUCAGAUUCGGAUAGA	3	0.806	24	N6	0.7	2	0	0	0	1	3	25
Citrus_au_4588:84-229	Cluster_758	146	16	0.679	14	0.75	.	AUGGAGAGCUCACUGAAACAGAGG	3	0.75	24	N6	0.1	1	0	1	2	0	2	10
Citrus_au_4604:372-527	Cluster_759	156	70	2.969	70	0.3	.	AUUAUAUCGUCUGCUGGAUGCAGA	34	0.329	24	N6	1.5	1	1	6	1	1	5	55
Citrus_au_4605:40-262	Cluster_760	223	433	18.363	0	0.603	.	AGUAGGCACCUCUCGAAUAUUAGA	138	0.339	24	N6	8.8	8	5	3	7	5	51	354
Citrus_au_4605:572-734	Cluster_761	163	219	9.288	0	0.667	.	AUGGCUGGAUCUAGCUGUGGUACC	41	0.379	24	N6	4.6	6	12	4	7	5	8	177
Citrus_au_4605:1394-1890	Cluster_762	497	66	2.799	5	0.636	.	AACGCAUCGUUUUAAAUAAACUGA	9	0.652	24	N5	0.5	1	2	0	2	0	3	58
Citrus_au_4605:2051-3171	Cluster_763	1121	120	5.089	67	0.583	.	AUUGAGAAUGGCUGCUAGAGUGGA	10	0.742	24	N5	1.3	7	4	3	4	3	8	91
Citrus_au_4606:14-266	Cluster_764	253	475	20.144	0	0.657	.	AGUAGGCACCUCUCGAAUAUUAGA	148	0.297	24	N6	11.1	7	8	5	7	9	47	392
Citrus_au_4606:495-736	Cluster_765	242	216	9.16	0	0.741	.	AUGGCUGGAUCUAGCUGUGGUACC	36	0.421	24	N6	7.2	6	13	9	12	5	7	164
Citrus_au_4606:1382-1749	Cluster_766	368	44	1.866	0	0.75	.	AACGCAUCGUUUUAAUUAAACUGA	5	0.705	24	N5	0.6	1	1	2	2	1	10	27
Citrus_au_4606:2102-2215	Cluster_767	114	19	0.806	0	0.316	.	CGAACUUCGAAGGAGACAGACACC	3	0.789	24	N6	0.2	0	3	0	0	0	2	14
Citrus_au_4618:1637-1943	Cluster_768	307	19	0.806	18	0.474	.	AAAGAAUUUCUCUGAAAAAUUAGG	5	0.684	24	N5	0.1	0	0	0	0	1	1	17
Citrus_au_4621:118-217	Cluster_769	100	19	0.806	4	0.263	.	AUUCUAGAUUGAGGAUUAUACAUC	6	0.579	24	N6	0.5	1	0	0	1	1	3	13
Citrus_au_4637:1527-2163	Cluster_770	637	31	1.315	0	0.484	.	CCUUCAGUCUUACUCUGGCCU	9	0.71	21	N5	1.9	0	1	1	27	2	0	0
Citrus_au_4641:394-497	Cluster_771	104	24	1.018	24	0.083	-	UCCAACUGUGGGAGGCCU	18	0.167	N	N2	-1	22	0	0	1	0	0	1
Citrus_au_4648:251-278	Cluster_772	28	14	0.594	0	0	-	AUCCCUGUAGUCCACUGCGUAGAG	5	0.571	24	N11	-1	0	1	1	1	0	0	11
Citrus_au_4676:419-1098	Cluster_773	680	24	1.018	24	0.792	.	CUAAUUGUCCACUCUGUAGAG	4	0.833	21	N5	0.3	3	1	3	11	4	0	2
Citrus_au_4701:493-655	Cluster_774	163	21	0.891	18	0.762	.	AGCGCUUAAACAGCACAGUUUAUG	4	0.714	N	N2	-1	8	1	0	0	1	3	8
Citrus_au_4705:913-1131	Cluster_775	219	24	1.018	24	0.25	.	UCGGAUAUAAAUUCUUCCACC	7	0.625	21	N6	3.5	0	0	3	20	1	0	0
Citrus_au_4705:1385-1948	Cluster_776	564	27	1.145	27	0.519	.	UCUGAAAGAUAAUCAAAGCCU	3	0.889	21	N5	0.2	4	0	1	19	3	0	0
Citrus_au_4753:983-2128	Cluster_777	1146	392	16.624	0	0.622	.	UCUGAGACUCCUGAUAUCGGA	71	0.337	21	N5	9.6	7	0	15	346	20	1	3
Citrus_au_4763:117-905	Cluster_778	789	1461	61.96	346	0.155	-	AUGUUUGACUUGUGUGAAAAGCCU	219	0.326	24	N5	-1	34	18	22	31	19	92	1245
Citrus_au_4764:4-1368	Cluster_779	1365	129	5.471	129	0.775	.	CCGACAUAAGACUCGACUUA	2	0.93	N	N2	-1	15	23	19	19	13	9	31
Citrus_au_4796:1499-1521	Cluster_780	23	16	0.679	16	0	-	AUGGGCUGAGAAUUCAAUUU	13	0.188	20	N11	-1	2	0	13	0	1	0	0
Citrus_au_4799:885-1640	Cluster_781	756	181	7.676	180	0.696	.	AUGAUUGUUCUUGAUGAAUUGCCU	28	0.558	24	N5	2.7	7	3	0	7	3	13	148
Citrus_au_4807:1554-5570	Cluster_782	4017	5814	246.566	167	0.443	.	AAUAAGGAGAUUUAGUUGUUGACU	182	0.435	24	N5	32.9	127	144	86	182	144	634	4497
Citrus_au_4807:5650-9418	Cluster_783	3769	5368	227.651	1139	0.402	.	ACAAUAGCCAGAAGUAGAGCGCCU	177	0.458	24	N5	36	105	126	85	203	176	550	4123
Citrus_au_4807:9494-10724	Cluster_784	1231	1059	44.911	4	0.511	.	AUGGCUGGUAAUGAGAAUGGAUCC	16	0.554	24	N5	3.3	19	34	16	33	36	138	783
Citrus_au_4817:1193-1220	Cluster_785	28	12	0.509	0	0	-	GCCAAGACUCUUGUAGACUUUUACAGG	2	0.667	N	N2	-1	1	6	2	0	1	2	0
Citrus_au_4852:3426-3458	Cluster_786	33	22	0.933	4	0.273	.	CCCCAAAAAAAAAAUUUUU	2	0.909	N	N2	-1	13	0	5	3	0	1	0
Citrus_au_4880:2-153	Cluster_787	152	21	0.891	21	0.762	.	UUUUGUAAGGCAGCUUCUGAA	2	0.81	24	N6	0.1	0	0	2	4	1	3	11
Citrus_au_4898:145-366	Cluster_788	222	97	4.114	97	1	+	UUGGCUUGACAUUUAACUUAAAG	63	0.124	23	N11	-1	1	4	2	0	18	65	7
Citrus_au_4898:453-954	Cluster_789	502	15	0.636	15	0.8	+	UUCACCUUACAGAUCUGGGA	1	1	N	N2	-1	4	4	2	3	1	0	1
Citrus_au_4901:974-1071	Cluster_790	98	14	0.594	1	0.786	.	AUGGACCUGAUCACCACGCUGAGG	4	0.786	N	N2	-1	2	2	0	0	0	1	9
Citrus_au_4906:2304-2435	Cluster_791	132	482	20.441	400	0.851	+	UUGGACAGCUGUAACUUAAAAGC	209	0.241	23	N11	-1	4	8	5	15	4	250	196
Citrus_au_4910:578-777	Cluster_792	200	14	0.594	14	0.143	-	GGGAAAAGAGACUGAUACUC	6	0.5	N	N2	-1	3	0	6	4	0	0	1
Citrus_au_4918:872-1072	Cluster_793	201	12	0.509	0	0.167	-	CUGGAGACCGUACAGAGCAUA	4	0.583	21	N11	-1	0	1	0	11	0	0	0
Citrus_au_4934:667-708	Cluster_794	42	2817	119.466	0	0.967	+	CUCUGUCCAAACGAUCAAGGA	2570	0.019	21	N11	-1	2	0	57	2752	2	0	4
Citrus_au_4934:1038-1224	Cluster_795	187	94	3.986	0	0.83	+	CGUGUAUGAAAACUUUGUCGU	17	0.468	21	N11	-1	1	1	5	75	12	0	0
Citrus_au_4934:1354-1758	Cluster_796	405	467	19.805	65	0.863	+	UUUGGAUUCGGGAUUAUCACC	66	0.278	21	N5	-1	3	1	15	380	25	9	34
Citrus_au_4968:170-737	Cluster_797	568	29	1.23	26	0.517	.	CGAAGAACGUCUGCCAUUUAG	3	0.931	21	N5	0.1	3	0	2	17	4	1	2
Citrus_au_4971:347-369	Cluster_798	23	34	1.442	34	0	-	CCCAACUGUAGGAGGCCU	20	0.147	N	N2	-1	34	0	0	0	0	0	0
Citrus_au_4982:5800-6033	Cluster_799	234	13	0.551	13	0.846	+	ACUUAGAUUUUCGUUUAGGCC	3	0.769	N	N2	-1	6	0	1	3	2	1	0
Citrus_au_0000018716:1502-1660	Cluster_800	159	28	1.187	0	0.357	.	UCGACUUAAAUUUAACACGACACG	3	0.75	24	N6	0.1	1	1	1	2	0	3	20
Citrus_au_0000018820:1249-1666	Cluster_801	418	14	0.594	8	0.929	+	UGAUGAAACUGUUGAAGAAGC	2	0.929	N	N2	-1	3	0	1	7	2	0	1
Citrus_au_0000018850:304-489	Cluster_802	186	13	0.551	13	1	+	GUUGAACAAAAACGGCACC	2	0.923	N	N2	-1	3	5	1	2	0	1	1
Citrus_au_0000018927:1060-1183	Cluster_803	124	21	0.891	0	0.238	.	AUAAGUGUAGUUCUGACUGGGACC	5	0.714	N	N2	-1	3	2	0	1	0	2	13
Citrus_au_0000018928:1417-1649	Cluster_804	233	27	1.145	24	0.037	-	UUGUUAUACGGCAAAGGAUUCUGAG	4	0.667	N	N2	-1	7	9	4	3	1	1	2
Citrus_au_0000018928:1989-2381	Cluster_805	393	43	1.824	42	0.047	-	CGCCAGACCACUGAAUGC	4	0.767	N	N2	-1	18	11	3	3	4	2	2
Citrus_au_0000018928:3050-3564	Cluster_806	515	42	1.781	5	0.048	-	AUUUGUGGAAUGAUGAGGAUAAGGCU	2	0.905	N	N2	-1	13	5	6	6	1	3	8
Citrus_au_0000018941:25-107	Cluster_807	83	94	3.986	0	0.064	-	UGAGAAGCGAAAGAGCUCUGCCU	15	0.33	24	N11	-1	1	1	1	2	1	30	58
Citrus_au_0000018977:1656-1964	Cluster_808	309	13	0.551	13	0.923	+	GCUGGUAUAUGAGUUCUUGAGC	1	1	N	N2	-1	4	2	2	1	1	0	3
Citrus_au_0000019015:1924-2335	Cluster_809	412	12	0.509	12	1	+	GUAUACCGGAUUAAUAUCAA	2	0.917	N	N2	-1	2	2	3	2	2	0	1
Citrus_au_0000019047:2547-2621	Cluster_810	75	17	0.721	17	1	+	UUAAUGUAUGAUCUCUUUGAAUCA	4	0.353	20	N11	-1	0	3	4	3	2	1	4
Citrus_au_0000019074:1632-2004	Cluster_811	373	78	3.308	31	0.372	.	AAUUCCUCUCUCAAAUUUAAGUGG	5	0.833	24	N5	0.2	4	2	4	1	5	8	54
Citrus_au_0000019087:1481-1664	Cluster_812	184	14	0.594	14	0.929	+	UGAACAGUGAUUCUGAACCUCGAA	2	0.929	N	N2	-1	2	3	3	3	1	0	2
Citrus_au_0000019087:2026-2435	Cluster_813	410	19	0.806	19	1	+	AACUUCAAUUCACAGAAACU	2	0.895	N	N2	-1	9	3	2	2	1	1	1
Citrus_au_0000019087:2789-3100	Cluster_814	312	15	0.636	15	1	+	AAAGGUUAAAGUUUGUGGGAC	1	1	N	N2	-1	5	1	1	5	2	0	1
Citrus_au_0000019087:5166-5648	Cluster_815	483	19	0.806	1	1	+	UCUGAAUAAUGCCAUGGA	1	1	N	N2	-1	5	5	1	3	3	0	2
Citrus_au_0000019093:35-626	Cluster_816	592	42	1.781	31	0.714	.	CAUCGAGGCCGUAGUUUCUUU	4	0.905	N	N2	-1	3	12	1	15	2	5	4
Citrus_au_0000019093:1524-1555	Cluster_817	32	22	0.933	0	1	+	AAUAGAAUUGGAUAACUGUC	4	0.818	N	N2	-1	4	2	8	3	5	0	0
Citrus_au_0000019140:454-557	Cluster_818	104	1016	43.088	0	0.393	.	CGUGUGGAUGAAUAAGAUUUC	253	0.176	21	N6	65.4	27	3	71	714	64	34	103
Citrus_au_0000019144:351-670	Cluster_819	320	4056	172.011	1713	0.478	.	CAUGUGGAUGAAUAAGAUUUC	445	0.168	21	N5	61.4	125	17	321	2685	546	55	307
Citrus_au_0000019183:986-1242	Cluster_820	257	25	1.06	0	0.92	+	CACCUCAUUUCAGCUCGAAGACGG	3	0.8	24	N11	-1	0	0	0	6	0	3	16
Citrus_au_0000019183:1355-1545	Cluster_821	191	17	0.721	0	0.588	.	AAUUCUCAGCAGUUGCCUCACUAU	1	1	24	N3	0.1	0	0	0	3	2	0	12
Citrus_au_0000019183:2498-2692	Cluster_822	195	13	0.551	7	0.769	.	UAUGGGAAUUCGAGGAUAAGGAGC	2	0.692	24	N6	0.1	0	0	0	1	0	1	11
Citrus_au_0000019300:2752-2798	Cluster_823	47	212	8.991	127	0.92	+	AUAUAUAAAGCUAGGACUUGAGGA	44	0.42	24	N11	-1	9	4	6	1	3	24	165
Citrus_au_0000019320:864-1013	Cluster_824	150	12	0.509	1	0.917	+	ACAGAGUGCAUCGGUGGGU	3	0.833	N	N2	-1	6	0	2	2	0	1	1
Citrus_au_0000019510:1406-1769	Cluster_825	364	2578	109.33	375	0.046	-	AACCUGGCUCUGAUACCA	1988	0.076	N	N2	-1	2152	2	17	43	11	39	314
Citrus_au_0000019510:2140-2175	Cluster_826	36	192	8.143	0	1	+	AUACAACACUCCCCCUUGGAUAUC	96	0.12	24	N11	-1	0	5	1	4	3	1	178
Citrus_au_0000019510:2406-2441	Cluster_827	36	18	0.763	18	1	+	GUAUCCAAGGGUAAGUGUUGUAUA	8	0.5	24	N11	-1	1	0	0	2	1	2	12
Citrus_au_0000019568:1326-1541	Cluster_828	216	12	0.509	12	1	+	UUAGGGAGAAUCUGGACU	2	0.917	N	N2	-1	5	4	0	0	0	3	0
Citrus_au_0000019678:956-999	Cluster_829	44	121	5.131	0	0.81	+	AACGGUUGUGACUCAGUUGGCGAC	53	0.289	24	N11	-1	2	1	0	4	0	23	91
Citrus_au_0000019680:605-913	Cluster_830	309	4265	180.874	559	0.316	.	CAAGAGCUCUUCCCACUUACCCAG	322	0.259	24	N5	28.8	97	70	57	158	96	367	3420
Citrus_au_0000019682:765-844	Cluster_831	80	138	5.852	0	0.804	+	AACGGUUGUGACUCAGUUGGCGAC	54	0.261	24	N11	-1	2	3	1	2	1	18	111
Citrus_au_0000019683:2523-2626	Cluster_832	104	24	1.018	0	0.875	+	AAUUUAUUUUGUACAAACUGAUGU	4	0.792	24	N11	-1	0	0	1	0	2	1	20
Citrus_au_0000019683:2774-2816	Cluster_833	43	22	0.933	0	0.636	.	AAGAGCUCUUCCCACUUACCCAAC	4	0.682	24	N6	-1	0	0	0	1	0	2	19
Citrus_au_0000019684:2020-2270	Cluster_834	251	33	1.399	0	0.697	.	AAAUUUAUUUUGUACAAACUGAUG	5	0.818	24	N6	0.6	2	0	0	0	0	1	30
Citrus_au_0000019684:2416-2451	Cluster_835	36	17	0.721	0	0.588	.	AGAGCUCUUCCCACUUACCCAACC	4	0.647	24	N6	-1	1	1	0	0	0	0	15
Citrus_au_0000019701:2587-2671	Cluster_836	85	20	0.848	20	1	+	UGGCACUGUAGAUACUGC	4	0.65	N	N2	-1	7	1	5	3	3	0	1
Citrus_au_0000019708:2792-2846	Cluster_837	55	14	0.594	0	0.643	.	UUAAUAGGAUUAAUAUGAAACU	3	0.786	21	N6	-1	0	0	1	8	3	0	2
Citrus_au_0000019710:2517-2570	Cluster_838	54	16	0.679	0	0.875	+	UUAAUAGGAUUAAUAUGAAACU	6	0.688	21	N11	-1	1	0	0	6	6	0	3
Citrus_au_0000019807:179-534	Cluster_839	356	14	0.594	13	0.929	+	GUUGCUGGUGUAGUGGUUA	2	0.929	N	N2	-1	6	4	0	1	1	1	1
Citrus_au_0000019807:790-1015	Cluster_840	226	14	0.594	14	1	+	AGACAACUUUGAAGAUUUGCC	2	0.857	N	N2	-1	4	1	1	3	1	4	0
Citrus_au_0000019982:263-796	Cluster_841	534	45	1.908	45	1	+	CGACGACGACUUUGAAGACC	3	0.933	N	N2	-1	7	17	9	4	1	3	4
Citrus_au_0000019984:321-700	Cluster_842	380	15	0.636	15	0.8	+	GAGAAGAAGAAAUCGGAGUGAUG	1	1	21	N3	-1	2	1	1	7	0	1	3
Citrus_au_0000019996:462-1179	Cluster_843	718	109	4.623	28	0.651	.	AAAGAAUGAAAGUAGAGUUUUCCU	4	0.862	24	N5	0.5	3	5	0	2	3	12	84
Citrus_au_0000020004:41-477	Cluster_844	437	13	0.551	13	1	+	GACACACGUCGCAGAUCUACGCC	3	0.846	N	N2	-1	3	1	2	2	0	3	2
Citrus_au_0000020012:355-706	Cluster_845	352	15	0.636	5	0.867	+	GUGCACGUGUAUUCGGACA	2	0.933	N	N2	-1	3	4	2	2	1	1	2
Citrus_au_0000020012:813-1206	Cluster_846	394	14	0.594	4	0.857	+	CGGACGAGAUUCAAACCCUAU	1	1	N	N2	-1	6	0	0	5	1	1	1
Citrus_au_0000020044:112-140	Cluster_847	29	15	0.636	15	1	+	AAUAAGAACUUGAUGCAUCUCGGU	4	0.533	24	N11	-1	0	0	1	1	0	1	12
Citrus_au_0000020051:2164-2537	Cluster_848	374	19	0.806	18	0.895	+	UUCCACACUGUGAGAAUCUCU	1	1	N	N2	-1	4	3	1	6	1	3	1
Citrus_au_0000020369:2495-2522	Cluster_849	28	60	2.545	60	0.933	+	AGGAUGACACGCACAAAUCGA	8	0.517	N	N2	-1	8	7	2	15	4	9	15
Citrus_au_0000020404:102-557	Cluster_850	456	54	2.29	28	0.907	+	GCCAAAAGGAUUGUUGCAGCC	3	0.889	N	N2	-1	9	9	6	16	4	5	5
Citrus_au_0000020445:184-362	Cluster_851	179	33	1.399	33	0.182	-	AUUUCAAUAGAAUUCUCUUCAU	12	0.364	22	N11	-1	6	0	3	9	12	1	2
Citrus_au_0000020458:1353-1590	Cluster_852	238	13	0.551	8	1	+	CAUUGGCAUGCUGUCGGAAUGAUA	2	0.923	N	N2	-1	0	7	1	0	1	1	3
Citrus_au_0000020498:12-301	Cluster_853	290	34	1.442	34	0.971	+	UUGGCACUUGGAACUUGAAACUGC	3	0.824	N	N2	-1	3	5	3	4	7	5	7
Citrus_au_0000020498:978-1242	Cluster_854	265	22	0.933	22	1	+	CUCUGAAAUGAAGAACGCC	2	0.955	N	N2	-1	6	3	3	5	2	1	2
Citrus_au_0000020498:1380-1456	Cluster_855	77	26	1.103	26	1	+	AAAUGACCUGGAGCCAGCGAACCC	13	0.269	24	N11	-1	2	0	0	0	8	0	16
Citrus_au_0000020551:522-1147	Cluster_856	626	16	0.679	0	0.875	+	CUGUUUUCGAGCCGGCUUUGC	2	0.938	21	N5	-1	1	0	3	7	2	1	2
Citrus_au_0000020551:1772-2143	Cluster_857	372	15	0.636	1	0.867	+	CCCGGCUGUAGAAGAUGUUU	2	0.867	N	N2	-1	1	4	4	2	1	1	2
Citrus_au_0000020569:4245-4562	Cluster_858	318	23	0.975	0	0.87	+	UAGAAGAUUGUUGAAAGAAGAGCU	5	0.739	24	N5	-1	0	2	1	1	1	1	17
Citrus_au_0000020570:4246-4748	Cluster_859	503	109	4.623	54	0.33	.	AUUGAAACUGACAUAAUAAGCCU	16	0.651	24	N5	1.7	1	5	1	4	4	23	71
Citrus_au_0000020627:1740-1980	Cluster_860	241	15	0.636	10	0.933	+	GAGCGAGGACUGAAUGGAGGCC	2	0.867	N	N2	-1	1	3	1	5	3	2	0
Citrus_au_0000020633:1324-1623	Cluster_861	300	12	0.509	2	1	+	UUUUUCCGUCAUCUGCAAAGUAGC	2	0.917	N	N2	-1	2	3	0	2	1	0	4
Citrus_au_0000020700:652-802	Cluster_862	151	832	35.284	0	0.755	.	UAGAUGCAACUGUAGCACGGU	131	0.32	24	N6	12	27	11	36	216	42	74	426
Citrus_au_0000020812:2103-2612	Cluster_863	510	20	0.848	20	0.75	.	CUAAAGGAUAUGUUGCACCCGAAU	2	0.95	N	N2	-1	2	3	1	3	0	3	8
Citrus_au_0000020814:65-735	Cluster_864	671	33	1.399	33	0.606	.	GUGAAUCAACGGCUGUGGCGU	3	0.818	21	N5	0.1	0	1	0	27	2	0	3
Citrus_au_0000020946:178-299	Cluster_865	122	13	0.551	7	0.308	.	AUUAGAGAAUAGAACAUCGUGAAG	2	0.846	24	N6	0.1	1	1	0	0	0	1	10
Citrus_au_0000021075:413-535	Cluster_866	123	203	8.609	203	0.005	-	AGCAACGUCACCUAUUAGAUCAUU	85	0.232	24	N13	-1	3	11	2	8	8	8	163
Citrus_au_0000021075:650-786	Cluster_867	137	59	2.502	59	0	-	AUCUAGUGGGCGAUGUUGCUCAUG	26	0.424	24	N13	-1	1	3	1	7	2	4	41
Citrus_au_0000021125:2410-2570	Cluster_868	161	153	6.489	0	0.503	.	AGAUUGAGGUUAGGCAGCUGUAGC	12	0.66	24	N6	2.3	7	3	5	10	4	18	106
Citrus_au_0000021126:2295-2455	Cluster_869	161	146	6.192	0	0.5	.	AAAACAUGUUUGCUACAGAUGCCU	11	0.712	24	N6	3.2	3	6	6	21	5	18	87
Citrus_au_0000021211:2000-2159	Cluster_870	160	12	0.509	12	0.25	.	UAAGAACUAAAAAUGGCAUCAGAA	3	0.75	24	N6	0.1	0	0	0	0	0	2	10
Citrus_au_0000021286:422-502	Cluster_871	81	13	0.551	13	0.077	-	CAAGGAACCAAACUGAUGCCU	4	0.538	21	N11	-1	0	0	5	6	1	0	1
Citrus_au_0000021286:881-1114	Cluster_872	234	34	1.442	33	0.941	+	UUGCUCCCAACAAUCCAAAGGGCU	5	0.618	N	N2	-1	4	7	3	8	1	3	8
Citrus_au_0000021460:104-445	Cluster_873	342	39	1.654	0	0.487	.	CCGUCAUGUAAAACAAAAGGGCCU	6	0.744	24	N5	0.4	1	0	0	4	0	8	26
Citrus_au_0000021499:23-1112	Cluster_874	1090	6096	258.525	0	0.839	+	AAUUGUAAACAUUUGAAGCCUUGG	815	0.239	24	N5	-1	82	129	84	132	105	422	5142
Citrus_au_0000021499:2420-2824	Cluster_875	405	2412	102.29	2	0.266	.	GUAGUAAUAUCACCUUCACCU	946	0.104	21	N5	104.4	35	2	37	2004	130	12	192
Citrus_au_0000021499:2904-2940	Cluster_876	37	38	1.612	0	0.368	.	UUAAGCUCACAACCAAACACU	10	0.5	21	N6	-1	0	0	2	33	2	1	0
Citrus_au_0000021499:3096-3863	Cluster_877	768	725	30.747	142	0.353	.	ACAUCAGGCUGUACCCCUUGA	47	0.423	21	N5	4.8	11	1	22	619	50	6	16
Citrus_au_0000021532:1385-1652	Cluster_878	268	14	0.594	14	0.929	+	AGGGAUUACCAUUACUUCUGCU	2	0.929	N	N2	-1	4	2	2	0	3	2	1
Citrus_au_0000021532:2018-2406	Cluster_879	389	13	0.551	13	0.923	+	AUACCGGUCACAGAUGAUAG	2	0.923	N	N2	-1	2	4	3	1	1	2	0
Citrus_au_0000021539:2842-3114	Cluster_880	273	367	15.564	351	0.605	.	AGAAUCCAAUCUGAUCCGCUCAAU	27	0.493	24	N6	8.6	21	13	9	14	14	30	266
Citrus_au_0000021609:309-394	Cluster_881	86	20	0.848	11	0.95	+	UCAGGAACCUGAAGCACAGAG	2	0.85	N	N2	-1	2	3	1	8	5	1	0
Citrus_au_0000021633:328-483	Cluster_882	156	45	1.908	3	0.844	+	UGCUUAAUGCUUCUCGUCGAU	14	0.356	21	N11	-1	5	0	2	37	1	0	0
Citrus_au_0000021657:21-152	Cluster_883	132	157	6.658	0	0.994	+	AAAGUUAGGGAUAAGUUAAAAGAC	108	0.185	24	N15	-1	3	2	1	14	0	4	133
Citrus_au_0000021688:115-142	Cluster_884	28	80	3.393	80	1	+	UUCCUUCACUCUUAUUGUCACAG	42	0.075	23	N11	-1	0	1	0	0	0	51	28
Citrus_au_0000021742:1291-1995	Cluster_885	705	33	1.399	31	0.091	-	AUGCUUACCCGUCUGGGUC	2	0.909	N	N2	-1	11	6	2	3	6	2	3
Citrus_au_0000021747:346-708	Cluster_886	363	32	1.357	32	0.344	.	CCGAGACUGAGACUGAGAUUG	6	0.781	21	N5	0.4	3	2	1	22	2	0	2
Citrus_au_0000021758:21-85	Cluster_887	65	17	0.721	17	1	+	CUUUACUAACCGAGGACGAGAAAGAC	4	0.529	N	N2	-1	0	9	0	2	0	0	6
Citrus_au_0000021823:618-869	Cluster_888	252	14	0.594	0	0.929	+	CUGAUGAGUGUCUUCCACCCUUGGA	1	1	N	N2	-1	4	2	1	3	0	2	2
Citrus_au_0000021826:4036-4086	Cluster_889	51	15	0.636	1	0	-	UUUGCCAAGGAUGUUUUC	14	0.133	N	N2	-1	15	0	0	0	0	0	0
Citrus_au_0000021936:2522-2634	Cluster_890	113	21	0.891	21	0.81	+	UAGAACCUUUUAAUUAAUAAAACC	4	0.619	24	N11	-1	0	4	1	2	0	2	12
Citrus_au_0000021940:46-559	Cluster_891	514	33	1.399	31	0.97	+	UCAUUGUGAGAAAUGGCUGGCA	2	0.879	N	N2	-1	12	6	1	6	3	2	3
Citrus_au_0000021940:761-1895	Cluster_892	1135	54	2.29	52	0.963	+	GUUGGCCCUCCUGAAGAAAACU	2	0.907	N	N2	-1	9	10	8	6	13	5	3
Citrus_au_0000021966:11-123	Cluster_893	113	58	2.46	28	0.879	+	UAAAAACAAAUCAUGUGGGCC	7	0.741	24	N11	-1	1	1	9	13	7	9	18
Citrus_au_0000021975:48-288	Cluster_894	241	27	1.145	5	0.852	+	ACAAAUCGAACUUGAAUGCCU	2	0.889	21	N11	-1	1	1	1	15	5	1	3
Citrus_au_0000021975:531-841	Cluster_895	311	14	0.594	6	0.714	.	AUUUUGCAAGGCCAAGGGC	2	0.929	N	N2	-1	2	4	0	4	0	2	2
Citrus_au_0000022036:73-163	Cluster_896	91	13	0.551	2	0.846	+	GAGAGAUAGAGAGAGAGAGAGCUC	5	0.692	24	N11	-1	1	0	0	1	0	1	10
Citrus_au_0000022128:388-716	Cluster_897	329	24	1.018	24	0.708	.	GCUCGAGAUCGUCGUCGU	2	0.875	N	N2	-1	5	3	2	9	2	2	1
Citrus_au_0000022200:220-295	Cluster_898	76	1103	46.777	2	0.002	-	UUGACAGAAGAGAGUGAGCAC	1009	0.011	21	N11	-1	4	0	4	1095	0	0	0
Citrus_au_0000022225:28-240	Cluster_899	213	22	0.933	15	0.636	.	CGAUUCAUACUCCGAACACCU	2	0.864	N	N2	-1	4	4	0	5	2	4	3
Citrus_au_0000022245:70-679	Cluster_900	610	25	1.06	22	0.92	+	UUAAGGAUGAACUCGUUCUUGA	1	1	N	N2	-1	4	5	5	4	3	1	3
Citrus_au_0000022247:2-813	Cluster_901	812	83	3.52	83	0.687	.	AAACAGUUCAGAACCUCUGGCGCC	10	0.699	24	N5	0.8	4	3	3	30	6	5	32
Citrus_au_0000022260:658-858	Cluster_902	201	445	18.872	445	0.009	-	UAGAUAAAGAUGAGAGUU	439	0.013	N	N2	-1	440	1	2	1	0	0	1
Citrus_au_0000022276:915-1260	Cluster_903	346	18	0.763	6	1	+	CAAAAGAACACCUCAUUAGAAGGGCU	2	0.889	N	N2	-1	4	3	4	2	0	1	4
Citrus_au_0000022346:41-136	Cluster_904	96	17	0.721	0	0.941	+	CAGUUGGGCGCCUCAGAAUCUGAA	2	0.824	N	N2	-1	4	2	1	1	2	1	6
Citrus_au_0000022417:128-768	Cluster_905	641	238	10.093	0	0.336	.	CUUGUGCGCUCACGCCAGCCU	23	0.504	21	N5	15.3	9	0	5	211	9	2	2
Citrus_au_0000022419:109-1644	Cluster_906	1536	381	16.158	115	0.423	.	CUUUAAUGCUGUAACUUUUAAGCU	33	0.541	21	N5	9.5	14	1	9	277	12	16	52
Citrus_au_0000022438:1573-1647	Cluster_907	75	193	8.185	0	1	+	CUCGAGAAUUCUGAUGCAA	19	0.326	N	N2	-1	39	90	6	12	11	17	18
Citrus_au_0000022447:7-369	Cluster_908	363	30	1.272	23	0.567	.	ACUUGGCAUUUGGCCAUCAGGCUG	5	0.7	24	N5	0	1	1	0	6	1	2	19
Citrus_au_0000022447:449-677	Cluster_909	229	23	0.975	22	0.652	.	AGAUUGUUGAUCUCUGCCUUGACC	11	0.435	24	N6	0.2	0	0	2	1	0	1	19
Citrus_au_0000022504:1851-1967	Cluster_910	117	13	0.551	12	0.231	.	CCCACUCCAGUAAAUAAACACAAC	4	0.769	24	N6	0.1	0	1	0	0	0	2	10
Citrus_au_0000022653:2193-2367	Cluster_911	175	14	0.594	0	0.071	-	AAUUGGACUGCCAGUAGAAAGAGC	4	0.714	24	N11	-1	0	0	1	2	0	0	11
Citrus_au_0000022683:1481-2183	Cluster_912	703	22	0.933	22	0.864	+	CCGGCAAGAUCUAUUUCAGGU	2	0.955	N	N2	-1	3	7	1	7	1	1	2
Citrus_au_0000022856:635-732	Cluster_913	98	15	0.636	15	0.867	+	UUGAGAAUCAAAUAAAACGGCAUU	6	0.667	24	N11	-1	0	0	1	0	0	2	12
Citrus_au_0000022862:119-291	Cluster_914	173	19	0.806	19	0.211	.	AAGUGGCAGUUUGGCUUUGGCAUG	4	0.737	24	N6	0.4	1	0	0	1	1	1	15
Citrus_au_0000022862:1494-1919	Cluster_915	426	14	0.594	14	1	+	UAUGAGAUCGCCACUGUGG	2	0.857	N	N2	-1	4	2	0	1	3	3	1
Citrus_au_0000022946:944-1144	Cluster_916	201	48	2.036	1	0.958	+	CAGUUUGAGAUUGAGAAUUAUGGGUU	8	0.542	N	N2	-1	6	14	4	18	3	3	0
Citrus_au_0000023084:57-84	Cluster_917	28	16	0.679	0	0	-	UUAAGUUGUUGCAGUUAA	4	0.5	N	N2	-1	11	0	4	1	0	0	0
Citrus_au_0000023090:32-608	Cluster_918	577	153	6.489	153	0.686	.	GUUUUGAAAUGCGAGCACCCG	28	0.366	21	N5	2.4	6	0	2	140	3	1	1
Citrus_au_0000023096:550-1032	Cluster_919	483	22	0.933	22	1	+	CCGUUUCUAGCUUUCGCCGGAU	1	1	N	N2	-1	6	7	2	0	3	1	3
Citrus_au_0000023096:1379-2119	Cluster_920	741	35	1.484	34	0.971	+	AUAGGCCGGAUGUUCUUGAU	2	0.943	N	N2	-1	11	5	3	5	6	1	4
Citrus_au_0000023131:664-834	Cluster_921	171	12	0.509	12	1	+	UCUUGGAUUUAUGAAAGA	6	0.5	N	N2	-1	9	3	0	0	0	0	0
Citrus_au_0000023131:1372-1485	Cluster_922	114	112	4.75	111	0.652	.	AAAGGGCGAGCAGAUUUCAGCAUC	16	0.42	24	N6	1.2	8	0	0	7	3	16	78
Citrus_au_0000023221:2141-2252	Cluster_923	112	54	2.29	1	0.278	.	CUACAGACUGCAGCAUCAGCC	21	0.463	21	N6	2.7	6	0	1	33	0	0	14
Citrus_au_0000023223:614-670	Cluster_924	57	18	0.763	18	0.944	+	CAAGUCAAGGUGGAGGUUUGU	4	0.611	24	N11	-1	0	2	1	4	1	2	8
Citrus_au_0000023235:1825-1982	Cluster_925	158	106	4.495	0	0.311	.	AUUUCGGACAUUUACUUAAAUUUC	24	0.557	24	N6	1.9	2	0	0	4	2	14	84
Citrus_au_0000023235:2175-2213	Cluster_926	39	12	0.509	0	0.25	.	GAGUGAGUAUUUUCGAAACAUAUG	1	1	24	N3	-1	0	0	0	3	1	1	7
Citrus_au_0000023293:575-887	Cluster_927	313	12	0.509	12	0.917	+	GAAGGCUGGGACACUCCUGAAAAUGGC	1	1	N	N2	-1	2	4	1	1	1	1	2
Citrus_au_0000023293:1629-2236	Cluster_928	608	21	0.891	19	0.762	.	CCUCUUUUUUGUUCUAUUCCU	4	0.762	N	N2	-1	4	8	0	6	2	0	1
Citrus_au_0000023441:1796-2128	Cluster_929	333	272	11.535	0	0.607	.	AGAGUUUGUAGCUGUAUCAUCACU	15	0.654	24	N5	0.6	3	4	3	19	1	37	205
Citrus_au_0000023443:1425-1718	Cluster_930	294	244	10.348	0	0.689	.	AGAGUUUGUAGCUGUAUCAUUACU	10	0.66	24	N6	1.3	2	5	2	15	3	23	194
Citrus_au_0000023444:1667-2044	Cluster_931	378	253	10.729	0	0.636	.	AGAGUUUGUAGCUGUAUCAUUACU	14	0.648	24	N5	1.7	2	6	2	14	5	27	197
Citrus_au_0000023693:87-203	Cluster_932	117	30	1.272	0	1	+	AGAGUGGCAGAGUAGGGCGUUGAUAG	9	0.467	N	N2	-1	1	13	0	1	1	12	2
Citrus_au_0000023693:327-378	Cluster_933	52	98	4.156	0	0.99	+	CUAUCCUCCCUAAUCUGUAAACU	38	0.204	N	N2	-1	1	33	3	2	16	42	1
Citrus_au_0000023694:168-247	Cluster_934	80	26	1.103	0	0.962	+	AGAGUGGCAGAGUAGGGCGUUGAUAG	8	0.423	N	N2	-1	0	13	0	1	0	9	3
Citrus_au_0000023694:323-377	Cluster_935	55	106	4.495	0	1	+	CUAUCCUCCCUAAUCUGUAAACU	48	0.217	N	N2	-1	1	27	2	4	15	52	5
Citrus_au_0000024084:1217-1379	Cluster_936	163	32	1.357	0	0.25	.	UUUCAUGACUCUGUUCAGCCA	9	0.438	21	N6	1	0	0	1	31	0	0	0
Citrus_au_0000024144:358-686	Cluster_937	329	19	0.806	19	1	+	UCAAUCCAAGGAUUCACUCGGGCC	2	0.947	N	N2	-1	2	8	1	0	3	1	4
Citrus_au_0000024152:2747-2850	Cluster_938	104	39	1.654	0	0.385	.	AUUCUGGCCGUUGAACACUUUAGC	5	0.718	24	N6	0.1	1	0	2	1	4	5	26
Citrus_au_0000024178:1640-4409	Cluster_939	2770	2898	122.901	0	0.643	.	GUGCAUAACGGCUAGUUUUUGAGC	60	0.526	24	N5	13.7	75	60	72	107	81	343	2160
Citrus_au_0000024233:772-1087	Cluster_940	316	145	6.149	108	0.524	.	AAGUAUUUAUUUAAUCGUAUAAGC	6	0.655	24	N5	0.4	11	3	5	6	4	16	100
Citrus_au_0000024246:626-718	Cluster_941	93	18	0.763	18	1	+	CACCAGAAUCCUGAGCUUGGC	7	0.556	21	N13	-1	1	0	2	10	3	2	0
Citrus_au_0000024509:59-597	Cluster_942	539	59	2.502	59	0.78	.	AUAUAGUAAUGGAUUGGC	5	0.695	21	N4	0.2	8	2	5	32	6	1	5
Citrus_au_0000024509:697-1247	Cluster_943	551	34	1.442	34	0.706	.	UGCCCAGAUUGUCGGAAUCGA	4	0.853	21	N5	0.2	3	2	4	21	2	1	1
Citrus_au_0000024542:628-897	Cluster_944	270	42	1.781	27	0.024	-	UUUUACUAACCACUAUCUUAUUGAG	13	0.476	N	N2	-1	6	14	0	3	1	2	16
Citrus_au_0000024545:60-239	Cluster_945	180	19	0.806	2	0.053	-	AGUGCUCAACCGUCGGCAUU	1	1	N	N2	-1	5	4	4	1	1	1	3
Citrus_au_0000024595:74-359	Cluster_946	286	48	2.036	47	0.104	-	UUCAGCAAUGACUCUGCCUGGCUC	8	0.583	24	N11	-1	3	1	0	3	2	0	39
Citrus_au_0000024622:439-768	Cluster_947	330	17	0.721	1	0.882	+	CGACGGUUGAGAAUUCUCUUU	1	1	N	N2	-1	3	3	0	4	3	0	4
Citrus_au_0000024700:2132-2199	Cluster_948	68	54	2.29	51	0.167	-	UUUGAAGACUCUUUUGGAGAUGCU	5	0.685	24	N11	-1	9	1	3	5	2	2	32
Citrus_au_0000024721:3-508	Cluster_949	506	55	2.332	13	0.309	.	ACAUGAUUUCUGAAAUUGCCU	12	0.636	21	N5	0.5	2	0	7	33	4	5	4
Citrus_au_0000024724:2-426	Cluster_950	425	2954	125.276	627	0.297	.	ACAUGAUUUCUGAAAUUGCCU	1121	0.117	21	N5	79.7	136	14	77	2145	145	91	346
Citrus_au_0000024760:383-566	Cluster_951	184	15	0.636	13	0.467	.	UCCGGUCCGGGCAAAACCC	1	1	24	N3	0	1	1	1	2	2	2	6
Citrus_au_0000024811:2381-2422	Cluster_952	42	12	0.509	0	0.583	.	AUGUGUCACUCAUUUAUUGGAUGA	3	0.667	24	N6	-1	1	0	2	1	0	1	7
Citrus_au_0000024880:1256-1421	Cluster_953	166	17	0.721	2	1	+	AUGAAGUUGGCCUUGUGGAC	3	0.824	N	N2	-1	5	4	4	2	1	1	0
Citrus_au_0000024883:2003-2286	Cluster_954	284	15	0.636	1	1	+	CUAAAGUAUCUUUCUUUGGCU	4	0.733	N	N2	-1	5	2	1	5	0	1	1
Citrus_au_0000024883:4801-4947	Cluster_955	147	20	0.848	0	0	-	ACAGAGGCAAGCGAGAAAUGA	3	0.65	21	N14	-1	0	0	2	8	0	3	7
Citrus_au_0000024981:31-186	Cluster_956	156	26	1.103	21	0.615	.	GUUGGCAAAAUUCGGAUCCAGAUC	2	0.923	N	N2	-1	5	1	3	2	1	0	14
Citrus_au_0000025056:337-469	Cluster_957	133	14	0.594	0	0.857	+	GACCACCAUGAUCAUCGUAUA	2	0.857	24	N11	-1	0	0	0	4	0	1	9
Citrus_au_0000025145:622-737	Cluster_958	116	12	0.509	12	1	+	UUGAGAAGAUGUGUAGCA	5	0.667	N	N2	-1	7	2	1	2	0	0	0
Citrus_au_0000025166:11-244	Cluster_959	234	84	3.562	0	0.381	.	GGGACCGUAAUCUGAUAUGAU	3	0.845	24	N6	0.3	6	2	5	8	1	11	51
Citrus_au_11186:2-329	Cluster_960	328	229	9.712	93	0.729	.	UCGAGGUCCGGAUAUGAUGAGAUU	28	0.629	24	N5	2.4	13	3	9	15	8	23	158
Citrus_au_11191:14-512	Cluster_961	499	22	0.933	22	0.727	.	CACACGGACGUUGUGGCUCCG	2	0.955	21	N5	0	2	2	2	9	0	4	3
Citrus_au_11213:147-480	Cluster_962	334	107	4.538	0	0.262	.	UGAACGAGGUCGUGCAUGACA	23	0.542	21	N5	6.3	2	0	3	91	8	1	2
Citrus_au_11213:629-2257	Cluster_963	1629	143	6.064	67	0.427	.	CAAGACCAUUUUCUUUGAACU	9	0.748	21	N5	0.2	3	0	0	117	18	0	5
Citrus_au_11237:391-611	Cluster_964	221	56	2.375	53	0.339	.	UAACUGACAAACGACUGUGGCACC	19	0.536	24	N6	0.8	3	1	1	2	1	1	47
Citrus_au_11243:1231-1746	Cluster_965	516	536	22.731	401	0.739	.	UGAAAGAUUGAAGAACGAGAA	156	0.259	21	N5	13.6	6	0	6	485	35	2	2
Citrus_au_11246:21-735	Cluster_966	715	1098	46.565	705	0.423	.	AAUUUGUUGUAGACAUGAAUGGCC	43	0.583	24	N5	4.2	27	22	25	46	25	138	815
Citrus_au_11248:2-267	Cluster_967	266	7202	305.429	5976	0.71	.	GCUCAUACUUGGAUUGUCCC	1840	0.172	21	N6	153.5	1227	173	2191	2539	745	167	160
Citrus_au_11270:47-299	Cluster_968	253	96	4.071	61	0.177	-	GAUUUACUUACCGAGUUGACGGCU	8	0.667	24	N11	-1	6	2	1	4	2	7	74
Citrus_au_11270:430-639	Cluster_969	210	49	2.078	48	0.633	.	AUUCUCGCAUGGUACAGUACCCUG	5	0.653	24	N6	0.1	3	0	0	2	2	4	38
Citrus_au_11279:16-220	Cluster_970	205	98	4.156	31	0.276	.	ACAGAUUAUUUGGAUUGGCUCCCA	5	0.704	24	N6	0.4	3	1	1	13	7	10	63
Citrus_au_11279:317-765	Cluster_971	449	1213	51.442	63	0.725	.	UCAGCGGAUAUGUUCGACAUGUGC	238	0.255	24	N5	34	22	13	16	94	181	82	805
Citrus_au_11287:14-172	Cluster_972	159	16	0.679	16	0.438	.	AGUAUCCUAGUUGGUGUAGUUCCU	3	0.812	24	N6	0	1	0	0	0	1	3	11
Citrus_au_11296:3-509	Cluster_973	507	28	1.187	11	0.321	.	AGGGAGUAGAACUCACGUGGUGGU	2	0.893	24	N5	0.1	3	0	1	1	1	4	18
Citrus_au_11312:102-321	Cluster_974	220	441	18.702	223	0.315	.	UUCCUUCUAUCUUCGUACGUGGA	47	0.42	24	N6	3	9	20	7	32	20	76	277
Citrus_au_11324:114-137	Cluster_975	24	269	11.408	266	0.981	+	CUGGGCAAAACUACUCUUGCU	235	0.056	21	N11	-1	6	0	14	247	2	0	0
Citrus_au_11324:219-914	Cluster_976	696	164	6.955	60	0.61	.	CAGCACAAACACUUGGAGGAC	9	0.537	21	N5	0.6	3	1	7	145	8	0	0
Citrus_au_11334:85-153	Cluster_977	69	12	0.509	9	0.333	.	UUGCAGUCUUUUGGAAAGAUG	7	0.5	21	N6	0.2	0	0	0	11	1	0	0
Citrus_au_0000000051:1583-1830	Cluster_978	248	22	0.933	13	1	+	GAGAACGACGUCGUAGCACGAAA	3	0.818	N	N2	-1	5	6	0	3	1	5	2
Citrus_au_0000000055:49-508	Cluster_979	460	17	0.721	16	1	+	UUGGCUGAAGGACCGGGUAACUG	2	0.941	N	N2	-1	2	4	3	2	1	4	1
Citrus_au_0000000056:907-1458	Cluster_980	552	41	1.739	12	0.878	+	AGGACGGGAUACAGGACGAUU	2	0.976	N	N2	-1	6	6	5	8	4	6	6
Citrus_au_0000000157:161-404	Cluster_981	244	12	0.509	1	0.667	.	CCAGCUUGAGAACCAAAUCCU	3	0.75	21	N6	0	0	0	0	9	2	1	0
Citrus_au_0000000387:24-268	Cluster_982	245	364	15.437	231	0.547	.	AUUUCAACUCAACGGACAGCACCU	34	0.514	24	N6	1.7	10	4	6	10	11	40	283
Citrus_au_0000000391:1719-1784	Cluster_983	66	15	0.636	13	0	-	AUUAACGUAACAUAGCACUUGCCU	6	0.6	24	N11	-1	1	0	1	1	1	1	10
Citrus_au_0000000412:148-755	Cluster_984	608	26	1.103	24	0.769	.	AACCAAAUAAACAAAAAACU	2	0.962	N	N2	-1	5	7	4	4	3	2	1
Citrus_au_0000000595:1-99	Cluster_985	99	32	1.357	9	0.125	-	AAGUGUUGGCUCCACUGGCAAUGG	6	0.562	24	N11	-1	0	1	1	1	0	0	29
Citrus_au_0000000863:1303-1469	Cluster_986	167	13	0.551	1	0	-	CGAGGCCUGUGAGAAAUGGGGCU	2	0.923	N	N2	-1	2	3	2	1	1	3	1
Citrus_au_0000000865:1871-1963	Cluster_987	93	12	0.509	1	1	+	ACGAGGCCUGUGAGAAAUGGGGCU	2	0.917	N	N2	-1	3	0	1	1	3	2	2
Citrus_au_0000000891:34-214	Cluster_988	181	83	3.52	64	0.988	+	UUUCCAUCGGAUGUGUCGUACGAU	25	0.41	N	N2	-1	5	12	4	5	18	11	28
Citrus_au_0000000891:749-985	Cluster_989	237	45	1.908	6	0	-	CCCCAGGUUUGUUGAAACUCUGAACU	3	0.8	N	N2	-1	10	17	9	2	4	2	1
Citrus_au_0000000971:408-649	Cluster_990	242	17	0.721	9	0.882	+	AAAUGAAGUGAUCUUGGUG	4	0.765	N	N2	-1	9	1	4	1	0	1	1
Citrus_au_0000000977:844-3845	Cluster_991	3002	9945	421.757	177	0.011	-	CACGAAAGUGACGAAGUUGCUUU	1653	0.297	N	N2	-1	1251	1769	699	1860	1388	2325	653
Citrus_au_0000000980:15-314	Cluster_992	300	27	1.145	16	0.963	+	CUUAAACUAUGGCUUCGACC	2	0.926	N	N2	-1	8	7	3	4	3	0	2
Citrus_au_0000000980:466-778	Cluster_993	313	17	0.721	15	0.941	+	UUUGAACCCGAACCAGGUGGCAU	2	0.941	N	N2	-1	4	1	2	1	2	6	1
Citrus_au_0000000990:990-1047	Cluster_994	58	19	0.806	0	0.474	.	CCCGACCCAUUUAAUAAUCA	3	0.789	24	N6	-1	1	0	4	1	1	2	10
Citrus_au_0000000998:2097-2297	Cluster_995	201	39	1.654	0	0.462	.	UCAGUAGAGUUCAAAACAGGAAGU	3	0.846	24	N6	0.3	2	2	2	1	0	7	25
Citrus_au_0000001016:1276-1361	Cluster_996	86	12	0.509	3	1	+	CUUGAGUUCUGGAAGAGUUUGUUUCCU	3	0.75	N	N2	-1	1	7	1	0	0	1	2
Citrus_au_0000001018:21-489	Cluster_997	469	33	1.399	6	1	+	CCAUUGCAAUACUCGGCAC	3	0.909	N	N2	-1	11	9	2	4	4	0	3
Citrus_au_0000001089:938-1353	Cluster_998	416	22	0.933	22	0.864	+	UACGAAACAGUCCAAGGAU	1	1	N	N2	-1	5	3	4	4	3	1	2
Citrus_au_0000001524:14-532	Cluster_999	519	1540	65.31	1519	0.71	.	AUUACAACGGAAUUGCAGAGGUAC	159	0.432	24	N5	12.5	49	30	31	62	67	153	1148
Citrus_au_0000001579:702-1062	Cluster_1000	361	39	1.654	0	0.769	.	UGCUUGAGGAUCGCCACGCC	5	0.718	N	N2	-1	4	4	9	2	0	2	18
Citrus_au_0000001593:1380-1581	Cluster_1001	202	78	3.308	0	0	-	AUGAAGAUGAACCUGAGGCCAAAAGA	12	0.346	N	N2	-1	6	28	11	6	8	12	7
Citrus_au_0000001593:2385-2650	Cluster_1002	266	20	0.848	8	0	-	AACUCGUGGAUUGUCGGAUCGUAUAGC	2	0.95	N	N2	-1	4	4	0	2	2	4	4
Citrus_au_0000001610:278-638	Cluster_1003	361	23	0.975	0	1	+	ACGAGAUGAUCAUACGAGCC	3	0.913	N	N2	-1	5	4	6	3	3	1	1
Citrus_au_0000001614:397-672	Cluster_1004	276	13	0.551	13	0.923	+	AGUCAAAGAGAAUCGGAAA	2	0.923	N	N2	-1	3	1	2	4	1	1	1
Citrus_au_0000001750:2240-2683	Cluster_1005	444	37	1.569	3	0	-	GAACGACUUGGAUGCUGCUUUGAAAAG	2	0.919	N	N2	-1	8	16	2	3	4	2	2
Citrus_au_0000001764:802-1120	Cluster_1006	319	24	1.018	10	1	+	UCAAACAAAGAAAGGCUU	1	1	N	N2	-1	9	7	0	1	4	1	2
Citrus_au_0000001766:1376-2268	Cluster_1007	893	50	2.12	50	0.62	.	UGGCGUAGAAUCUAUGAAGGA	8	0.76	21	N5	3.5	1	0	1	45	0	1	2
Citrus_au_0000001766:2492-3008	Cluster_1008	517	19	0.806	19	0.737	.	CUCUGAAUUUUUAUCCCGGGA	1	1	21	N3	0.1	1	1	0	10	2	1	4
Citrus_au_0000001953:1317-1478	Cluster_1009	162	14	0.594	0	0.857	+	UGUUUUCAGUUUGAUUAAUCU	2	0.929	N	N2	-1	2	3	0	5	3	0	1
Citrus_au_0000001955:1379-1543	Cluster_1010	165	18	0.763	0	0.889	+	UUUCUCCCCGACUUUGGCUUU	2	0.944	N	N2	-1	4	3	1	5	3	2	0
Citrus_au_0000001956:374-455	Cluster_1011	82	106	4.495	54	0.953	+	UCAAUGAUCUCAUCGGCU	7	0.679	N	N2	-1	41	12	13	15	7	4	14
Citrus_au_0000001959:50-407	Cluster_1012	358	28	1.187	6	0.964	+	UCAUGGACUAAAAGAAGGCGC	6	0.75	N	N2	-1	4	4	2	11	4	1	2
Citrus_au_0000001964:187-684	Cluster_1013	498	28	1.187	23	0.607	.	UUGAGGAUGAGAGCAGACUGA	3	0.857	21	N5	0	0	1	3	14	2	1	7
Citrus_au_0000001964:1671-1791	Cluster_1014	121	166	7.04	161	0.096	-	AGAAUACUGAGAAUUAACUAAACU	44	0.313	24	N11	-1	2	0	1	7	1	26	129
Citrus_au_0000002000:1313-1625	Cluster_1015	313	236	10.009	65	0.106	-	ACCAAACACUUUAAUGCUGUAGCU	66	0.28	24	N5	-1	8	1	4	2	9	8	204
Citrus_au_0000002122:8-192	Cluster_1016	185	1036	43.936	1035	0.13	-	AGGGAUAUAACUCAGCGGUAGA	254	0.189	N	N2	-1	123	302	30	44	285	138	114
Citrus_au_0000002399:915-1064	Cluster_1017	150	24	1.018	5	1	+	UCCAUGGACUGAAGAGGAGC	2	0.917	N	N2	-1	4	2	6	7	2	2	1
Citrus_au_0000002408:442-845	Cluster_1018	404	28	1.187	9	0.643	.	UCACGGCUGUUGCUUGAUGACU	3	0.857	21	N5	0	5	0	1	11	7	0	4
Citrus_au_0000002408:943-1061	Cluster_1019	119	21	0.891	2	0.857	+	UAAACAGCUCAUCCAUGAUUGACGG	4	0.571	N	N2	-1	6	6	1	3	1	3	1
Citrus_au_0000002478:241-361	Cluster_1020	121	13	0.551	13	1	+	GUGUUUCUCGUCAAGGACGUGGAA	8	0.462	N	N2	-1	1	3	0	0	0	0	9
Citrus_au_0000002631:1718-1777	Cluster_1021	60	68	2.884	62	0.75	.	AUGCUGCGUUUACUUUUUGGAUUG	11	0.574	24	N6	-1	1	0	1	1	0	11	54
Citrus_au_0000002696:575-980	Cluster_1022	406	26	1.103	10	1	+	UCAUGGAUGGAGAAUUAGCCACA	3	0.885	21	N5	-1	2	1	4	5	5	5	4
Citrus_au_0000002700:179-546	Cluster_1023	368	21	0.891	9	1	+	GAGGAUGAAGAAGAGAGA	1	1	N	N2	-1	8	2	2	0	2	1	6
Citrus_au_0000002711:2177-2812	Cluster_1024	636	68	2.884	49	0.956	+	AACGGAGAUGGCACUGGAAGCUC	2	0.912	N	N2	-1	14	13	11	7	5	12	6
Citrus_au_0000002776:2853-2899	Cluster_1025	47	269	11.408	0	0.911	+	CAAAUAUACCCAGUACUCUCACACU	37	0.368	N	N2	-1	6	52	3	5	6	31	166
Citrus_au_0000002781:324-765	Cluster_1026	442	27	1.145	12	0.037	-	UCCGAGAGAAGAUUGAUUG	2	0.963	N	N2	-1	8	10	2	3	4	0	0
Citrus_au_0000002781:903-1166	Cluster_1027	264	55	2.332	42	0.273	.	AAGAGCUAACAAACAACUUGCUCCUCU	4	0.836	N	N2	-1	7	15	2	10	5	5	11
Citrus_au_0000002812:2706-3282	Cluster_1028	577	276	11.705	62	0.272	.	AGACUUGAGAAUGAGCGAUUGAGA	42	0.475	24	N5	2.5	2	5	3	6	2	24	234
Citrus_au_0000002813:2843-3184	Cluster_1029	342	39	1.654	0	0.256	.	AGACUUGAGAAUGAGAGAUUGAGA	3	0.846	24	N5	0	0	0	2	0	2	1	34
Citrus_au_0000002813:3269-3497	Cluster_1030	229	94	3.986	28	0.883	+	AGAAUCAUUCUGAUCAUCAUGGGA	21	0.457	24	N11	-1	2	1	1	1	1	7	81
Citrus_au_0000002816:2843-3188	Cluster_1031	346	64	2.714	0	0.25	.	UGAGAAUGAUAGGAAUUAGGAAGC	4	0.812	24	N5	0.3	1	0	0	3	1	13	46
Citrus_au_0000002933:8503-8531	Cluster_1032	29	13	0.551	0	0	-	ACAUGUUGCGUUGAACUCAAUUGCAG	7	0.462	N	N2	-1	1	11	0	0	0	0	1
Citrus_au_0000002945:150-514	Cluster_1033	365	17	0.721	17	0.941	+	UUCAUUCUUGUGAUGGGCG	3	0.824	N	N2	-1	8	3	3	1	1	1	0
Citrus_au_0000002945:596-1077	Cluster_1034	482	25	1.06	25	0.96	+	UGAUGAUCAUAAGGUUGAU	1	1	N	N2	-1	5	8	2	7	1	1	1
Citrus_au_0000002983:984-1194	Cluster_1035	211	26	1.103	0	0.077	-	CAGCAAGAGGCAAGCCCUUGC	23	0.154	21	N11	-1	0	0	0	25	1	0	0
Citrus_au_0000002984:810-1199	Cluster_1036	390	32	1.357	0	0.125	-	CAGCAAGAGGCAAGCCCUUGC	25	0.25	21	N5	-1	1	0	1	29	1	0	0
Citrus_au_0000003110:387-610	Cluster_1037	224	32	1.357	4	0.062	-	GCCUUUGGAUGGGCUGCC	2	0.906	N	N2	-1	7	6	8	3	1	6	1
Citrus_au_0000003111:466-610	Cluster_1038	145	15	0.636	3	0.133	-	AUACCCUGGACGUCAAACU	3	0.8	N	N2	-1	9	1	1	2	0	0	2
Citrus_au_0000003123:11-360	Cluster_1039	350	48	2.036	48	0.354	.	UGAACUGGAAACUGCUGCUAGAAG	4	0.625	24	N5	0.6	2	3	0	1	2	3	37
Citrus_au_0000003123:466-682	Cluster_1040	217	25	1.06	25	0.64	.	UUCUCAGGUAAACUCUAAACUUCC	4	0.72	24	N6	0	1	1	0	1	1	5	16
Citrus_au_0000003140:652-1533	Cluster_1041	882	69	2.926	25	1	+	GAUAGAGCUCUUGAAAAGUU	2	0.928	N	N2	-1	13	18	14	4	5	7	8
Citrus_au_0000003140:1674-1825	Cluster_1042	152	35	1.484	18	1	+	CGGGAAUUGAGAAUUUGGCAAGACUG	2	0.943	N	N2	-1	5	15	3	3	1	5	3
Citrus_au_0000003140:1921-2164	Cluster_1043	244	16	0.679	3	0.875	+	CCGAUAAAGUACCCUUCAGAAA	1	1	N	N2	-1	3	6	0	4	2	1	0
Citrus_au_0000003171:70-527	Cluster_1044	458	25	1.06	0	0.96	+	CAAACGGCGCCAAUUAUCUCGGCU	1	1	N	N2	-1	6	9	1	3	1	2	3
Citrus_au_0000003176:865-1210	Cluster_1045	346	22	0.933	7	1	+	AUGGGUGUAGAAGUAUAUC	2	0.955	N	N2	-1	6	7	0	4	2	2	1
Citrus_au_0000003176:1469-1946	Cluster_1046	478	22	0.933	1	0.909	+	GCUGAUCUGGUGUGGUGCUGGAUUUG	1	1	N	N2	-1	7	6	3	3	2	1	0
Citrus_au_0000003763:1576-1640	Cluster_1047	65	30	1.272	0	1	+	UUGACACGUCGGAUUCGGUGC	11	0.533	21	N11	-1	4	2	3	12	3	4	2
Citrus_au_0000003766:1656-1685	Cluster_1048	30	28	1.187	0	1	+	UUGACACGUCGGAUUCGGUGC	14	0.393	N	N2	-1	7	3	0	15	1	2	0
Citrus_au_0000003768:1683-1711	Cluster_1049	29	24	1.018	0	1	+	UUGACACGUCGGAUUCGGUGC	10	0.542	21	N11	-1	2	2	1	14	3	1	1
Citrus_au_0000003770:155-744	Cluster_1050	590	193	8.185	22	0.99	+	UCGGAAGUAUCCAAACGGU	10	0.705	N	N2	-1	56	38	23	31	12	15	18
Citrus_au_0000003779:283-319	Cluster_1051	37	20	0.848	0	1	+	ACAAAAGAGGAUACUCGGCGGC	3	0.8	N	N2	-1	1	9	0	0	4	2	4
Citrus_au_0000003781:283-378	Cluster_1052	96	20	0.848	0	1	+	UACAAAAGAGGAUACUCGGCGGCAUC	2	0.8	N	N2	-1	5	7	1	1	1	2	3
Citrus_au_0000003806:918-1059	Cluster_1053	142	35	1.484	11	1	+	CAAAAGACAGCUCUUUGGAUUGCC	6	0.743	N	N2	-1	3	10	2	2	2	8	8
Citrus_au_0000003822:109-252	Cluster_1054	144	17	0.721	5	0.706	.	AAGGGGCGAGGUUCACGGCCU	3	0.765	21	N6	0.2	0	3	2	8	1	2	1
Citrus_au_0000003825:224-632	Cluster_1055	409	60	2.545	53	0.25	.	AAGGUUGGCUAUGUUCUCC	3	0.783	N	N2	-1	14	5	4	21	6	2	8
Citrus_au_0000003826:114-435	Cluster_1056	322	73	3.096	53	0.164	-	ACCGUUAGAGAACUUGGCCU	3	0.849	N	N2	-1	10	13	8	22	5	3	12
Citrus_au_0000003826:518-692	Cluster_1057	175	19	0.806	14	0.053	-	AGCUUUGAUCCAUUGGGU	3	0.737	N	N2	-1	12	1	0	1	3	0	2
Citrus_au_0000003826:865-986	Cluster_1058	122	27	1.145	23	1	+	CCAAGAACCGUGAACUCGAAG	2	0.852	N	N2	-1	8	1	6	9	1	0	2
Citrus_au_0000003830:269-305	Cluster_1059	37	13	0.551	13	1	+	ACAAAUACUUGAGAGCUCGCU	4	0.769	N	N2	-1	4	0	4	4	0	1	0
Citrus_au_0000003830:654-856	Cluster_1060	203	25	1.06	22	1	+	AGUUUUGUUGGUCUUGGA	3	0.88	N	N2	-1	11	4	5	3	0	2	0
Citrus_au_0000003831:1028-1142	Cluster_1061	115	203	8.609	0	0.305	.	UUAGGACAGUUCCAAUCGCCU	30	0.394	21	N6	1.3	1	0	4	165	17	3	13
Citrus_au_0000003832:976-1143	Cluster_1062	168	218	9.245	0	0.28	.	UUAGGACAGUUCCAAUCGCCU	29	0.381	21	N6	1.5	1	1	1	171	17	3	24
Citrus_au_0000003834:765-794	Cluster_1063	30	65	2.757	0	0.031	-	UUAGGACAGUUCCAAUCGCCU	34	0.262	21	N11	-1	0	0	3	55	5	0	2
Citrus_au_0000003907:217-473	Cluster_1064	257	13	0.551	0	0.923	+	UUAGCAACUCGACGUGGCC	3	0.846	N	N2	-1	4	3	0	1	3	1	1
Citrus_au_0000003907:928-1027	Cluster_1065	100	20	0.848	0	1	+	ACAACCGGAGAGAGUAGAC	6	0.55	N	N2	-1	6	0	4	5	0	2	3
Citrus_au_0000003914:723-1036	Cluster_1066	314	39	1.654	0	1	+	ACAACCGGAGAGAGUAGAC	5	0.615	N	N2	-1	8	5	11	6	4	1	4
Citrus_au_0000003964:575-755	Cluster_1067	181	14	0.594	9	1	+	CUGAAUAUCCUCUUUGUUGGA	3	0.857	N	N2	-1	0	4	1	4	1	2	2
Citrus_au_0000003986:542-1121	Cluster_1068	580	19	0.806	18	0.895	+	UAGGGUUUUGAAGCAUUACAGCAGUGC	2	0.947	N	N2	-1	5	4	1	4	2	2	1
Citrus_au_0000003993:1332-1577	Cluster_1069	246	451	19.126	405	0.623	.	AUGAACACAAAUAAGUGAAAGGCC	35	0.603	24	N6	2.3	14	9	12	30	19	74	293
Citrus_au_0000004019:9-141	Cluster_1070	133	51	2.163	21	0.176	-	AAGAGAUUCCACCGGACCAGCAGC	7	0.804	N	N2	-1	10	3	6	4	3	6	19
Citrus_au_0000004106:23-140	Cluster_1071	118	3950	167.515	4	0.997	+	UUUCUCUUAUCGUUAUCUGUG	1853	0.03	21	N12	-1	206	3	1427	2078	187	28	21
Citrus_au_0000004233:3-138	Cluster_1072	136	41	1.739	17	0.976	+	GGUAUGCAGAUCUUCGUC	4	0.732	N	N2	-1	14	2	5	7	8	4	1
Citrus_au_0000004259:935-1147	Cluster_1073	213	38	1.612	13	0.763	.	UAAAUCUGGAGGUCGAAAGCU	12	0.526	21	N6	2.3	0	1	1	33	1	1	1
Citrus_au_0000004263:102-431	Cluster_1074	330	92	3.902	59	0.043	-	UCCGCCGGACCAGCAGAGGCUGAUCUU	9	0.804	N	N2	-1	20	32	6	12	10	3	9
Citrus_au_0000004369:6219-7243	Cluster_1075	1025	63	2.672	0	0.635	.	CUUGAUUGUCGAAUAAUACCU	8	0.635	21	N5	0.6	1	0	2	57	1	1	1
Citrus_au_0000004370:1073-4331	Cluster_1076	3259	14554	617.22	12445	0.628	.	CAAGAAAGUGGGAUUCUGCCU	3810	0.177	21	N5	244.1	234	23	359	12877	878	84	99
Citrus_au_0000004392:145-409	Cluster_1077	265	12	0.509	12	1	+	UAUCUCACUUCAUUCAUG	2	0.917	N	N2	-1	7	3	1	0	0	0	1
Citrus_au_0000004392:509-2700	Cluster_1078	2192	183	7.761	183	0.967	+	UUAUCAUGGACCUGAAGGCCU	4	0.929	N	N2	-1	40	47	24	25	15	16	16
Citrus_au_0000004392:2792-3857	Cluster_1079	1066	103	4.368	101	0.981	+	UUCUAAAGGACUCACUGAGGCU	6	0.854	N	N2	-1	24	19	12	14	15	13	6
Citrus_au_0000004412:768-1006	Cluster_1080	239	1118	47.413	5	0.516	.	GCUCUAAAGUGUUUGGUAAACACU	291	0.251	24	N6	7.3	10	12	7	18	10	88	973
Citrus_au_0000004446:3-485	Cluster_1081	483	43	1.824	4	0.86	+	CCCGAAUCGUACGGCCAGAAACUGA	2	0.86	N	N2	-1	9	16	3	5	3	3	4
Citrus_au_0000004477:983-1275	Cluster_1082	293	14	0.594	1	0	-	UACGCCGCCGGCGGUGAGCU	2	0.929	N	N2	-1	0	5	3	2	2	1	1
Citrus_au_0000004484:934-1209	Cluster_1083	276	21	0.891	5	1	+	GGGUAUCAAUGCCGUUUGGAU	2	0.952	N	N2	-1	2	4	4	4	1	2	4
Citrus_au_0000004487:47-259	Cluster_1084	213	36	1.527	11	0.972	+	UCCGCUGUAGCUGUCAACGGCGACG	4	0.861	N	N2	-1	6	14	2	2	5	3	4
Citrus_au_0000004494:2025-2052	Cluster_1085	28	13	0.551	12	1	+	UUAAUAGAAUUCUGAUUGUAAUAU	3	0.615	23	N11	-1	0	0	1	0	0	7	5
Citrus_au_0000004688:202-371	Cluster_1086	170	30	1.272	9	0.5	.	UCCACCAUAAAAAGUAUACCACUU	4	0.667	24	N6	0.3	1	0	1	5	1	2	20
Citrus_au_0000005210:432-880	Cluster_1087	449	21	0.891	21	0.667	.	UGACGUCGUCAACAUGGGCCC	3	0.857	21	N5	0.3	2	0	0	19	0	0	0
Citrus_au_0000005261:106-327	Cluster_1088	222	14	0.594	14	0.929	+	GGAGAUUCGCUGUUAGAGC	1	1	N	N2	-1	3	1	2	1	4	3	0
Citrus_au_0000005261:784-985	Cluster_1089	202	12	0.509	12	0.917	+	UUGUUGAAUUUGAGAAUGCUAGA	2	0.917	N	N2	-1	3	2	0	2	1	3	1
Citrus_au_0000005261:1295-1544	Cluster_1090	250	14	0.594	14	1	+	UAUGACUCAGAGAAACUUGCUG	1	1	N	N2	-1	5	3	1	2	1	1	1
Citrus_au_0000005261:1656-2012	Cluster_1091	357	16	0.679	16	0.938	+	AGGUCUUAUGGUGUAAUCUCUAGGACU	1	1	N	N2	-1	5	1	1	2	6	1	0
Citrus_au_0000005291:141-608	Cluster_1092	468	19	0.806	5	0.895	+	UGUUGUUAGGACUAUUGCUAUGGA	2	0.842	N	N2	-1	3	3	1	4	3	2	3
Citrus_au_0000005311:1474-1702	Cluster_1093	229	28	1.187	4	0.964	+	CCUGGCCUGAGGACAUCUU	1	1	N	N2	-1	8	13	0	3	1	2	1
Citrus_au_0000005331:134-155	Cluster_1094	22	20	0.848	0	1	+	GUCACAGAUCAAGAGAGCU	12	0.3	N	N2	-1	16	0	0	2	2	0	0
Citrus_au_0000005382:903-1520	Cluster_1095	618	23	0.975	0	0.957	+	AAGAAAAUAUUAAUGUUGAAGAC	1	1	N	N2	-1	8	8	1	1	0	3	2
Citrus_au_0000005383:1456-1685	Cluster_1096	230	14	0.594	0	1	+	CCGGAGUCUGAUCUCAAAGCUGAG	1	1	N	N2	-1	4	5	0	0	1	0	4
Citrus_au_0000005480:3582-3882	Cluster_1097	301	77	3.265	5	0.922	+	GUUUCCAGCUUGACUAGUAGGCCU	49	0.299	24	N5	-1	0	1	1	3	0	5	67
Citrus_au_0000005488:175-1030	Cluster_1098	856	52	2.205	50	0.865	+	AGUUCACUGGAGGAUUCUUCUUUGG	5	0.827	N	N2	-1	11	11	4	11	5	6	4
Citrus_au_0000005756:45-181	Cluster_1099	137	15	0.636	13	0.2	.	AUUGGAUUAUCUGUUGAGGA	2	0.933	24	N6	0	0	1	3	0	0	4	7
Citrus_au_0000005795:1-561	Cluster_1100	561	56	2.375	45	0.643	.	UUCAUGAACUUCCUGAAGGCU	4	0.857	21	N5	0.1	2	0	3	44	6	1	0
Citrus_au_0000005933:300-503	Cluster_1101	204	14	0.594	3	1	+	AAAGUUGAGGAUGGUAUCUUUGGGA	2	0.929	N	N2	-1	1	6	1	0	2	1	3
Citrus_au_0000005950:234-879	Cluster_1102	646	2612	110.772	0	0.598	.	AUUUCAUGGAGUGAUUAUGUAACU	85	0.479	24	N5	23.6	45	43	39	72	52	367	1994
Citrus_au_0000005990:1511-1767	Cluster_1103	257	443	18.787	52	0.497	.	AAUAAACUGUACCAAACGGAGCCU	45	0.488	24	N6	11.6	19	7	7	24	11	50	325
Citrus_au_0000005998:654-852	Cluster_1104	199	129	5.471	65	0.868	+	GCACGGAGAAAGCUCUGGACUGGG	14	0.442	24	N11	-1	1	5	4	13	3	10	93
Citrus_au_0000005998:1059-1410	Cluster_1105	352	25	1.06	16	0.68	.	UCCUCAAGGGUUAGGACUUGA	1	1	N	N2	-1	3	3	5	4	1	2	7
Citrus_au_0000005998:1857-1970	Cluster_1106	114	19	0.806	17	0.684	.	AAUUUCGUAGGAGUGUGUGUUUGG	2	0.895	24	N6	0	1	0	1	3	0	5	9
Citrus_au_0000006006:2829-2974	Cluster_1107	146	16	0.679	0	1	+	CGACUAUGAGAUCCUCUA	3	0.75	N	N2	-1	4	5	0	4	1	2	0
Citrus_au_0000006007:2267-2335	Cluster_1108	69	15	0.636	0	1	+	UGAAGACCGCUUUUAGUGC	4	0.667	N	N2	-1	5	5	2	1	1	1	0
Citrus_au_0000006012:2265-2335	Cluster_1109	71	15	0.636	0	1	+	UGAAGACCGCUUUUAGUGC	5	0.667	N	N2	-1	7	3	2	1	1	1	0
Citrus_au_0000006012:2886-2959	Cluster_1110	74	25	1.06	0	1	+	GUUCAAGGAGAUGAGCUGA	4	0.56	N	N2	-1	11	0	7	3	3	0	1
Citrus_au_0000006100:6-55	Cluster_1111	50	12	0.509	1	0.667	.	UGUAGAUAUCCACUGUAGCUG	4	0.583	21	N6	-1	0	1	0	10	0	0	1
Citrus_au_0000006100:131-315	Cluster_1112	185	15	0.636	4	0.933	+	UAAUUAUCUGUCUUUGGA	2	0.867	N	N2	-1	5	1	1	6	1	0	1
Citrus_au_0000006100:1287-1380	Cluster_1113	94	26	1.103	0	1	+	AGUUAGACAGCGUCAUUGGGGC	8	0.538	N	N2	-1	6	2	6	3	8	1	0
Citrus_au_0000006132:45-509	Cluster_1114	465	100	4.241	99	0.91	+	GGAUGAUUUGUUGUCGGGA	6	0.75	N	N2	-1	28	19	12	13	10	11	7
Citrus_au_0000006132:585-865	Cluster_1115	281	39	1.654	39	0.846	+	ACGAGACCUAGCCUGUAGAAUGAAA	2	0.897	N	N2	-1	8	8	3	5	8	3	4
Citrus_au_0000006203:1512-1670	Cluster_1116	159	640	27.142	634	0.744	.	AUACAUCUGCGGAUCGGAUGCGGA	74	0.334	24	N6	7.6	49	6	20	31	21	97	416
Citrus_au_0000006312:1880-2075	Cluster_1117	196	23	0.975	0	0	-	CAAAAUGGCUUUGAAUCUAACACACC	6	0.652	N	N2	-1	1	12	1	3	2	0	4
Citrus_au_0000006672:6-334	Cluster_1118	329	36	1.527	29	0.583	.	UACUCUAGAAAUGUGCAAAAGCCU	4	0.806	24	N5	0.2	0	1	4	4	2	5	20
Citrus_au_0000006739:60-354	Cluster_1119	295	19	0.806	16	1	+	AUAAGAGUGUGUACUUUGAUUUGGAGG	2	0.895	N	N2	-1	4	9	0	3	2	0	1
Citrus_au_0000006753:1015-1183	Cluster_1120	169	105	4.453	0	0.448	.	AGUAUUGUCUCCUAUCAUUUUCCU	14	0.6	24	N6	1.1	1	2	1	5	1	10	85
Citrus_au_0000006781:1933-2100	Cluster_1121	168	1332	56.489	1001	0.727	.	AGUACUGUGAGUUUUGAAAGCAGU	85	0.295	24	N6	10.1	29	24	23	25	22	135	1074
Citrus_au_0000006835:596-1026	Cluster_1122	431	19	0.806	6	0.947	+	UCUUCUUUUGUAUCAAUGGGCC	7	0.684	N	N2	-1	5	2	1	1	8	1	1
Citrus_au_0000006850:142-660	Cluster_1123	519	33	1.399	33	0.909	+	GGCAUGCCGGGUUUCUGAACAAGGGG	3	0.939	N	N2	-1	4	11	2	6	4	4	2
Citrus_au_0000006850:768-1334	Cluster_1124	567	38	1.612	38	0.868	+	CCCUUGGUGAAGAACUUGAAGAG	2	0.947	N	N2	-1	5	5	5	13	4	3	3
Citrus_au_0000006850:1495-1573	Cluster_1125	79	12	0.509	4	0.333	.	CAUCUGCCCGAAUUCUUUUUU	2	0.917	21	N6	0.2	2	0	1	5	0	0	4
Citrus_au_0000006954:441-1049	Cluster_1126	609	39	1.654	3	0.051	-	GCGGAUUGCAGUUCAAGCUGGAGCAGC	2	0.949	N	N2	-1	13	13	3	3	4	2	1
Citrus_au_0000006954:1285-1581	Cluster_1127	297	17	0.721	3	1	+	ACCAGUGGACUUUGCAAGA	2	0.941	N	N2	-1	4	6	1	2	1	1	2
Citrus_au_0000006954:2285-2595	Cluster_1128	311	17	0.721	1	1	+	AGGAACUGAUGUCUUCAAAGCCUUGGC	3	0.824	N	N2	-1	1	8	1	1	1	5	0
Citrus_au_0000007015:1262-1343	Cluster_1129	82	15	0.636	12	1	+	AUCGAUUCUCUAAAAUGGCGGAGC	2	0.933	N	N2	-1	2	3	0	2	2	3	3
Citrus_au_0000007015:2087-2116	Cluster_1130	30	21	0.891	21	1	+	GUUUGUGGCUCUCCGGGAUUGCGGGU	3	0.667	N	N2	-1	3	11	0	1	0	1	5
Citrus_au_0000007016:159-244	Cluster_1131	86	187	7.93	0	1	+	UGGCCUUAACUGUUGACCUGUAGA	38	0.155	24	N11	-1	1	34	3	1	28	52	68
Citrus_au_0000007019:160-185	Cluster_1132	26	173	7.337	0	1	+	UGGCCUUAACUGUUGACCUGUAG	48	0.116	23	N11	-1	0	22	1	0	33	70	47
Citrus_au_0000007025:1143-1188	Cluster_1133	46	55	2.332	19	0.073	-	AGAAUUUAUGACUGUAUCAUUACU	21	0.473	24	N11	-1	0	2	3	1	2	4	43
Citrus_au_0000007078:85-1909	Cluster_1134	1825	210	8.906	184	0.381	.	AUUAGCAAGGAGUUUAGACACACU	8	0.79	24	N5	0.6	13	1	5	8	11	18	154
Citrus_au_0000007078:1988-2864	Cluster_1135	877	133	5.64	131	0.451	.	GAGAAUAAUUCUGACUGUACAAGG	7	0.752	24	N5	0.2	7	6	5	8	2	13	92
Citrus_au_0000007349:1-154	Cluster_1136	154	176	7.464	52	0.818	+	AGGCUUUGGGCCGUGUGCUUGGGC	13	0.688	24	N12	-1	5	9	4	16	11	27	104
Citrus_au_0000007357:1-138	Cluster_1137	138	211	8.948	152	0.156	-	AUUUUCAUGUCUAUCUGUGUAGCU	114	0.227	24	N12	-1	3	1	4	9	0	21	173
Citrus_au_0000007358:14-223	Cluster_1138	210	336	14.249	166	0.69	.	AGGGCCCGUCUGAACACACAUAGA	37	0.497	24	N6	1.6	7	6	7	39	13	23	241
Citrus_au_0000007393:172-774	Cluster_1139	603	172	7.294	120	0.674	.	AUUUCAAAUCUAACUAUCGUUGUU	17	0.61	24	N5	1.2	3	0	2	4	7	18	138
Citrus_au_0000007451:1-349	Cluster_1140	349	730	30.959	703	0.675	.	UAUUUUGGUGAAACUCUAGUGCCU	53	0.477	24	N5	8.7	26	13	16	24	23	113	515
Citrus_au_0000007461:16-319	Cluster_1141	304	72	3.053	71	0.444	.	AUCCAAGUAAGGCUGGUGAGCAGC	6	0.722	24	N5	0.8	2	4	1	5	2	10	48
Citrus_au_0000007956:2460-2548	Cluster_1142	89	22	0.933	0	0.409	.	AAGCCUUUGUGUGUACUCAGACGG	3	0.773	24	N6	0.1	0	0	0	1	0	0	21
Citrus_au_0000007956:2891-2964	Cluster_1143	74	25	1.06	0	0.12	-	UAAAAACGGAAUGAGUAUAAAACU	5	0.72	24	N11	-1	0	0	0	1	1	3	20
Citrus_au_0000007999:2148-2311	Cluster_1144	164	12	0.509	9	0.667	.	AAUAUGUGGUCGGUAGAUAAUUGU	2	0.833	24	N6	0.2	2	0	2	0	0	0	8
Citrus_au_0000008003:211-399	Cluster_1145	189	20	0.848	15	1	+	GGGACUCACAGUUGCUGAUUGCAG	11	0.4	24	N11	-1	2	2	1	1	1	0	13
Citrus_au_0000008050:753-2088	Cluster_1146	1336	98	4.156	74	0.949	+	UUUUGGCUCCGUUUGAGCUGGACU	6	0.786	N	N2	-1	30	25	7	10	4	7	15
Citrus_au_0000008118:1292-1385	Cluster_1147	94	180	7.634	0	0.694	.	GUUAGGCAGCUGUAGUUUAAAAGC	21	0.528	24	N6	2.4	9	0	6	10	6	22	127
Citrus_au_0000008124:147-398	Cluster_1148	252	25	1.06	23	1	+	CUAAUUUGGAAUCCGAAUUCGAACU	3	0.72	N	N2	-1	8	8	3	4	1	0	1
Citrus_au_0000008124:643-1169	Cluster_1149	527	110	4.665	26	0.982	+	UAACAACAUUUAUGACGUCAAACACU	4	0.818	N	N2	-1	21	32	10	14	13	9	11
Citrus_au_0000008200:59-601	Cluster_1150	543	20	0.848	3	0.8	+	UCAUUUGUCUACUGGCAUUCU	1	1	21	N3	-1	2	2	1	9	1	1	4
Citrus_au_0000008220:527-602	Cluster_1151	76	13	0.551	0	0.923	+	AGAUUCCGAGAUCUCCCCAGCUUU	7	0.385	N	N2	-1	4	1	0	0	0	0	8
Citrus_au_0000008220:851-1441	Cluster_1152	591	81	3.435	4	0.877	+	GUUCUUGUGGGUCAUUAGGCC	8	0.765	24	N5	-1	3	5	2	19	2	2	48
Citrus_au_0000008220:1846-2123	Cluster_1153	278	62	2.629	0	0.79	.	CACUUCACCAACAAACCUACUAUU	7	0.645	24	N6	0.2	0	2	1	22	1	2	34
Citrus_au_0000008269:189-597	Cluster_1154	409	40	1.696	26	0.775	.	CGCCCGUAUUGAGGAACUUCAAGA	3	0.85	N	N2	-1	6	5	4	3	1	6	15
Citrus_au_0000008357:4054-4345	Cluster_1155	292	16	0.679	0	0.625	.	UUAACUCUCUUAAAUCGCACGACU	3	0.812	24	N6	0	2	0	0	1	0	1	12
Citrus_au_0000008455:4140-4286	Cluster_1156	147	13	0.551	10	1	+	AUACUAGGGAUCUCAACAUUUGGA	3	0.769	N	N2	-1	1	3	1	0	1	0	7
Citrus_au_0000008470:336-705	Cluster_1157	370	326	13.825	266	0.702	.	AUAAAAAGGACAUGAAGAAGUUCA	18	0.54	24	N5	1.1	11	9	17	16	10	65	198
Citrus_au_0000008494:155-341	Cluster_1158	187	21	0.891	3	0.81	+	GUCUACGCAACUCUGCAAGCCU	3	0.81	21	N11	-1	4	0	0	9	4	0	4
Citrus_au_0000008494:886-1060	Cluster_1159	175	22	0.933	9	0.955	+	UCUUGACCAGAAGUUUGGC	3	0.864	N	N2	-1	8	3	2	2	1	5	1
Citrus_au_0000008530:1532-1937	Cluster_1160	406	20	0.848	9	1	+	AUUUGUGGAACCACCUGAGGA	3	0.85	N	N2	-1	1	5	2	5	4	2	1
Citrus_au_0000008530:2237-2524	Cluster_1161	288	17	0.721	1	0.706	.	CAUUCCAAAAAAAAAAAAAA	2	0.941	N	N2	-1	4	3	4	5	0	1	0
Citrus_au_0000008541:2019-2290	Cluster_1162	272	20	0.848	14	0.45	.	UUAUUAAAGUUUCGGGGCUUGACC	2	0.85	24	N6	0.1	1	0	3	2	5	2	7
Citrus_au_0000008557:2665-2805	Cluster_1163	141	788	33.418	684	0.189	-	AAAGACGAGAGAAACAAUGAAGAA	141	0.284	24	N11	-1	16	7	10	27	15	94	619
Citrus_au_0000008578:105-359	Cluster_1164	255	19	0.806	2	1	+	CACCCCGACAAGUUGUGCGAC	2	0.895	N	N2	-1	4	3	2	3	2	2	3
Citrus_au_0000008623:1006-1245	Cluster_1165	240	15	0.636	15	0.867	+	UUCAAGGACUCAGCAUUGA	1	1	N	N2	-1	2	5	2	3	2	0	1
Citrus_au_0000008643:12-171	Cluster_1166	160	124	5.259	97	0.347	.	UUGGACAACUGUAUCUUAAAAGGU	19	0.532	24	N6	3	8	2	3	5	4	26	76
Citrus_au_0000008687:27-243	Cluster_1167	217	13	0.551	5	0.154	-	AUUGCGGCAAAGAAACUG	2	0.846	N	N2	-1	4	7	0	0	1	1	0
Citrus_au_0000008723:246-350	Cluster_1168	105	27	1.145	8	1	+	UUGAAGAAUAUGGAAACUCCUUACACA	2	0.926	N	N2	-1	3	7	1	5	6	4	1
Citrus_au_0000008748:95-294	Cluster_1169	200	19	0.806	9	0.947	+	AAUUCUCUGCUUCGUUUUUAUGAUG	2	0.895	N	N2	-1	4	4	4	3	0	2	2
Citrus_au_0000008748:708-893	Cluster_1170	186	12	0.509	1	0.167	-	CGCUUGUGUGAACUGCACU	2	0.917	N	N2	-1	3	2	1	1	1	3	1
Citrus_au_0000008765:2326-2664	Cluster_1171	339	12	0.509	1	1	+	CCCAGUGAUCCGUGCAGCA	2	0.917	N	N2	-1	4	2	2	0	2	2	0
Citrus_au_0000008838:426-690	Cluster_1172	265	15	0.636	5	0.867	+	GAAAUUGAAUUGGACUUCU	2	0.933	N	N2	-1	5	2	0	3	0	3	2
Citrus_au_0000008838:802-1165	Cluster_1173	364	30	1.272	2	1	+	UGCAUUAAAUAUCUUGGACCU	3	0.933	N	N2	-1	4	9	3	6	0	4	4
Citrus_au_0000008842:1532-1715	Cluster_1174	184	13	0.551	13	1	+	AAAUCCAACUAUUGAACUGGGACC	1	1	N	N2	-1	5	2	1	3	1	0	1
Citrus_au_0000008848:3-194	Cluster_1175	192	13	0.551	5	0	-	UAUGGCUGAAGAGAUCAACAAGCAGC	1	1	N	N2	-1	3	7	2	0	1	0	0
Citrus_au_0000008851:2-422	Cluster_1176	421	33	1.399	10	0.818	+	AAGGGCAUAUUGGAGAAACUCAAGGAG	2	0.939	N	N2	-1	7	12	3	3	1	5	2
Citrus_au_0000008891:574-734	Cluster_1177	161	14	0.594	1	0.929	+	UGGACUUGGACACUCAUUAUUCACAG	2	0.929	N	N2	-1	2	5	1	1	0	2	3
Citrus_au_0000008898:153-364	Cluster_1178	212	51	2.163	7	0	-	ACUCAAGCUUGUAAACAGAACC	5	0.863	N	N2	-1	7	8	7	11	8	3	7
Citrus_au_0000008898:951-1264	Cluster_1179	314	21	0.891	0	0.333	.	UAAGUAUUGACCGAGAAGAAUAAA	3	0.762	24	N5	0	0	2	0	1	0	0	18
Citrus_au_0000008979:5-31	Cluster_1180	27	21	0.891	0	1	+	UUCAAGUUGGUACAUUCGGGC	4	0.476	N	N2	-1	0	7	3	5	5	0	1
Citrus_au_0000009013:12-479	Cluster_1181	468	48	2.036	43	0.979	+	ACUUUGGCAAGUUUGGUAUGGAC	7	0.625	N	N2	-1	11	3	1	4	4	18	7
Citrus_au_0000009013:597-805	Cluster_1182	209	19	0.806	4	0.947	+	AGAAAAGAUAUAUGAAGAGC	2	0.947	N	N2	-1	6	1	4	2	1	3	2
Citrus_au_0000009034:1540-1916	Cluster_1183	377	13	0.551	1	0.923	+	CCCGAUCAAAACCGUAGUAGUCCU	2	0.923	N	N2	-1	1	4	2	0	0	2	4
Citrus_au_0000009119:2318-2483	Cluster_1184	166	16	0.679	6	0	-	GCACAAGAAGAAGGUCGAGGC	2	0.938	N	N2	-1	4	5	2	3	0	1	1
Citrus_au_0000009120:1629-1785	Cluster_1185	157	20	0.848	5	0	-	CACCUACUCAGACAACCAACCCG	1	1	N	N2	-1	6	3	3	5	1	1	1
Citrus_au_0000009120:1872-2311	Cluster_1186	440	49	2.078	8	0.796	.	UGAGGCCGAUGAAUUUGAAGA	3	0.776	N	N2	-1	9	14	4	7	9	2	4
Citrus_au_0000009122:172-785	Cluster_1187	614	56	2.375	6	0	-	CAGGAAGUGUAUGGAGCC	2	0.982	N	N2	-1	10	15	6	8	9	2	6
Citrus_au_0000009122:868-978	Cluster_1188	111	15	0.636	2	0	-	UCAUUUUUGAUCUUGGUG	2	0.933	N	N2	-1	4	6	2	2	0	1	0
Citrus_au_0000009122:1293-1508	Cluster_1189	216	47	1.993	2	0	-	UCGAGUUGAGAUCAUCGCU	4	0.83	N	N2	-1	18	7	8	7	2	0	5
Citrus_au_0000009122:1848-2251	Cluster_1190	404	26	1.103	4	0.077	-	UGCUAAGAUGGACAAGAGC	1	1	N	N2	-1	9	4	5	0	4	2	2
Citrus_au_0000009122:2369-2617	Cluster_1191	249	13	0.551	2	0.923	+	CAACAUGAGGAACACAGUG	2	0.846	N	N2	-1	3	3	1	4	1	0	1
Citrus_au_0000009132:15-249	Cluster_1192	235	1634	69.296	0	0.021	-	AGUGUUGGAUUGUUCACCCACCAAUA	318	0.17	N	N2	-1	179	918	57	104	105	142	129
Citrus_au_0000009132:400-672	Cluster_1193	273	9528	404.073	2	0.015	-	CCCUGUUGAGCUUGACUCUA	1485	0.082	N	N2	-1	1477	2620	2084	1115	741	695	796
Citrus_au_0000009134:8-331	Cluster_1194	324	1379	58.482	10	0.031	-	CCCAGUCCCGAACCCGUCGGCC	331	0.181	N	N2	-1	141	443	53	195	444	68	35
Citrus_au_0000009134:509-833	Cluster_1195	325	513	21.756	0	0.014	-	CCGGUGCGCCCCCGGCGGCC	54	0.279	N	N2	-1	71	133	89	100	42	50	28
Citrus_au_0000009134:1087-1278	Cluster_1196	192	1390	58.948	0	0.001	-	CAUUUUUGGUAAGCAGAACU	180	0.155	N	N2	-1	390	249	308	239	73	71	60
Citrus_au_0000009135:1-249	Cluster_1197	249	1578	66.921	0	0.026	-	AGUGUUGGAUUGUUCACCCACCAAUA	292	0.173	N	N2	-1	166	880	68	84	139	130	111
Citrus_au_0000009135:401-475	Cluster_1198	75	804	34.097	0	0.096	-	ACUUAUUCCGUGAAUCGGAGGC	52	0.193	N	N2	-1	67	288	46	119	93	79	112
Citrus_au_0000009135:550-1042	Cluster_1199	493	65952	2796.96	3369	0.01	-	CGGGCUUGGCAGAAUCAGCGGGGA	1403	0.07	N	N2	-1	14516	15208	8126	7826	6754	6428	7094
Citrus_au_0000009135:1220-1701	Cluster_1200	482	465	19.72	0	0.019	-	CCGGUGCGCCCCCGGCGGCC	40	0.316	N	N2	-1	75	116	58	76	51	51	38
Citrus_au_0000009135:1797-1991	Cluster_1201	195	1481	62.808	0	0	-	AUUUUUGGUAAGCAGAACU	225	0.14	N	N2	-1	474	232	308	255	72	66	74
Citrus_au_0000009136:1-285	Cluster_1202	285	26288	1114.85	0	0.75	.	AUAGAAUCAAGAAAGAGCUCU	5158	0.078	N	N2	-1	3565	4708	1966	10020	2569	1881	1579
Citrus_au_0000009136:1255-2762	Cluster_1203	1508	54972	2331.31	1318	0.574	.	CCCAGUCCCGAACCCGUCGGC	2073	0.067	N	N2	-1	10881	11236	5599	9534	7363	5521	4838
Citrus_au_0000009136:3029-3207	Cluster_1204	179	1421	60.263	0	0.001	-	CCAUUUUUGGUAAGCAGAACU	229	0.151	N	N2	-1	399	227	309	290	78	57	61
Citrus_au_0000009136:3314-4318	Cluster_1205	1005	249499	10581	89	0.997	+	CGGCGGACUGCUCGAGCUGCC	93120	0.015	20	N5	-1	30293	8202	101770	100765	3810	2392	2267
Citrus_au_0000009137:3-2059	Cluster_1206	2057	61199	2595.39	10359	0.451	.	CCGCGCCCGGUCGUACUC	2222	0.094	N	N2	-1	18916	11646	6037	7433	6233	5835	5099
Citrus_au_0000009137:3048-3333	Cluster_1207	286	16992	720.613	0	0.384	.	AUAGAAUCAAGAAAGAGCUCU	5262	0.087	N	N2	-1	1946	2875	1121	7301	1621	1083	1045
Citrus_au_0000009332:1623-1643	Cluster_1208	21	86	3.647	0	0	-	CAACAAUCUGAUCAUAAGCU	74	0.035	20	N11	-1	11	0	74	1	0	0	0
Citrus_au_0000009333:1623-1643	Cluster_1209	21	105	4.453	0	0	-	CAACAAUCUGAUCAUAAGCU	89	0.038	20	N11	-1	14	0	89	2	0	0	0
Citrus_au_0000009414:69-768	Cluster_1210	700	54	2.29	36	1	+	AACCGCAUGACGUUGAGCC	3	0.852	N	N2	-1	20	9	6	10	7	2	0
Citrus_au_0000009444:303-678	Cluster_1211	376	23	0.975	5	1	+	CGGAGAAUCGGCGUUUCUUGU	2	0.957	N	N2	-1	1	6	3	7	3	1	2
Citrus_au_0000009445:1375-1854	Cluster_1212	480	40	1.696	40	0.45	.	UUGGUCCAUUUUCCUGAUACU	3	0.825	21	N5	0.1	0	0	5	32	2	0	1
Citrus_au_0000009623:420-522	Cluster_1213	103	16	0.679	9	0.875	+	AAAGGCAAACCUGAAUUAUACUGG	4	0.812	24	N11	-1	2	1	2	3	1	2	5
Citrus_au_0000009628:245-350	Cluster_1214	106	12	0.509	0	0.333	.	AGAGUAUAUUUUUAGGAAAGGACC	3	0.667	24	N6	0.5	0	0	0	1	0	2	9
Citrus_au_0000009682:144-299	Cluster_1215	156	12	0.509	8	1	+	ACGGAGAUUCUUAUUAUAGGGC	2	0.917	N	N2	-1	2	6	2	0	2	0	0
Citrus_au_0000009757:2026-2176	Cluster_1216	151	18	0.763	0	0.833	+	ACAAUUUAAGAAUGAGGAAUGGGA	2	0.889	24	N12	-1	0	3	2	1	1	3	8
Citrus_au_0000009787:225-476	Cluster_1217	252	13	0.551	0	0.615	.	AUGAUGAUUCCAACUCGGAUU	2	0.923	24	N6	0	1	0	1	3	0	1	7
Citrus_au_0000009844:1887-2003	Cluster_1218	117	12	0.509	0	0.5	.	AGGAUUAUAGUUCUAUUAUCGCCU	5	0.417	24	N6	0.1	0	0	0	0	0	2	10
Citrus_au_0000009852:49-146	Cluster_1219	98	25	1.06	1	1	+	AUGAGUCUGGUAAUUGGA	24	0.08	N	N2	-1	25	0	0	0	0	0	0
Citrus_au_0000009864:251-375	Cluster_1220	125	17	0.721	17	1	+	GACGAGAUUGAGGGACCUUUUG	3	0.824	N	N2	-1	1	5	2	3	4	2	0
Citrus_au_0000009879:440-825	Cluster_1221	386	17	0.721	6	0.706	.	GAUAUAUAUAUAUGUGUGUGUGUA	2	0.941	N	N2	-1	1	5	1	2	2	2	4
Citrus_au_0000009931:2961-6936	Cluster_1222	3976	1321	56.022	0	0.447	.	UAGAUGUCUUUCACAUCCAAUUUGAUC	77	0.668	21	N4	7.4	111	152	76	598	116	90	178
Citrus_au_0000009931:7038-8113	Cluster_1223	1076	265	11.238	0	0.532	.	AAUUUCUCAAUUCUGACACAAGGU	4	0.891	N	N2	-1	38	20	21	72	21	26	67
Citrus_au_0000009932:974-997	Cluster_1224	24	17	0.721	0	1	+	UCCAUACAUGAUUGCUUUUGGC	7	0.235	22	N11	-1	0	0	2	0	7	6	2
Citrus_au_0000009971:842-1536	Cluster_1225	695	28	1.187	28	0.679	.	UGAGACUCUUAGGACUCUUGCU	2	0.893	N	N2	-1	2	4	3	12	4	2	1
Citrus_au_0000009980:1554-1647	Cluster_1226	94	15	0.636	2	1	+	GCACUGAGAGCUGGGACU	2	0.933	N	N2	-1	4	7	1	0	1	2	0
Citrus_au_0000009991:1569-1623	Cluster_1227	55	224	9.5	224	0.009	-	UCUGGACCAGGCUUCAUUCC	101	0.071	21	N11	-1	1	1	110	111	1	0	0
Citrus_au_0000009999:59-241	Cluster_1228	183	14	0.594	6	0.857	+	CCCCGAACCGCCGAGAACU	1	1	N	N2	-1	4	4	2	4	0	0	0
Citrus_au_0000009999:618-714	Cluster_1229	97	12	0.509	10	0.917	+	CAUCACGAGCCGUCUGAUCGCG	2	0.833	22	N11	-1	1	1	0	2	4	1	3
Citrus_au_0000010029:683-735	Cluster_1230	53	24	1.018	24	1	+	UUACUUCAGCAAUUGGUGUACAG	11	0.167	N	N2	-1	0	6	0	0	0	11	7
Citrus_au_0000010042:516-740	Cluster_1231	225	18	0.763	17	0.944	+	CUUCCGAGGACGUGAAGCAGCU	1	1	N	N2	-1	5	2	4	2	3	0	2
Citrus_au_0000010066:4-561	Cluster_1232	558	38	1.612	12	0.921	+	GGACAAGGCGAAGAACUUC	2	0.895	N	N2	-1	5	11	9	1	4	3	5
Citrus_au_0000010081:3678-3825	Cluster_1233	148	79	3.35	59	0.19	-	AAUACCACGUCAGUUUGUACAAGA	6	0.633	24	N14	-1	5	1	7	11	7	6	42
Citrus_au_0000010116:711-1309	Cluster_1234	599	36	1.527	36	0.833	+	GCGUAUCAAAGGAGUUUUACCCGGUGA	1	1	21	N3	-1	1	4	4	18	1	4	4
Citrus_au_0000010116:1415-1668	Cluster_1235	254	12	0.509	12	0.833	+	AUGAGGUCUCCUUUAGGU	1	1	N	N2	-1	2	3	1	2	1	3	0
Citrus_au_0000010116:2000-2434	Cluster_1236	435	950	40.289	741	0.42	.	AUUACAGACCCACUCAGGACCACC	83	0.327	24	N5	5.6	68	9	25	36	29	128	655
Citrus_au_0000010176:154-458	Cluster_1237	305	13	0.551	2	0.923	+	GUAAUAUAUCAUUUUCGUCGAG	2	0.923	N	N2	-1	2	1	0	3	3	1	3
Citrus_au_0000010176:1222-2243	Cluster_1238	1022	51	2.163	50	0.941	+	ACCGGAAAGAAACAAGACAUCACCAU	3	0.843	N	N2	-1	10	14	3	5	5	5	9
Citrus_au_0000010236:4-222	Cluster_1239	219	124	5.259	62	0.621	.	UUGGAGGACCAUUGAUCAGAU	16	0.476	24	N6	1.1	3	1	1	30	3	14	72
Citrus_au_0000010346:906-1165	Cluster_1240	260	37	1.569	1	0.946	+	UGAUGAUGAGACUGGUGAUGAUGGCG	4	0.703	N	N2	-1	13	10	6	1	0	2	5
Citrus_au_0000010358:54-85	Cluster_1241	32	18	0.763	0	1	+	AAACUGGUCAAAUACUCUCCU	9	0.389	21	N11	-1	1	0	6	10	0	0	1
Citrus_au_0000010363:1869-1944	Cluster_1242	76	24	1.018	1	0.208	.	UUUAUUUGCAUUUUGGAGACU	6	0.583	21	N6	0.8	2	2	3	11	3	1	2
Citrus_au_0000010379:1321-1498	Cluster_1243	178	19	0.806	6	1	+	AUUUCGUUAAUGGAUCAUUCGAGCU	1	1	N	N2	-1	4	4	2	2	1	2	4
Citrus_au_0000010389:748-855	Cluster_1244	108	14	0.594	1	0.429	.	ACUCAGCAAUUGCCUCGUCAAAAG	4	0.643	24	N6	0	0	0	1	1	0	0	12
Citrus_au_0000010395:1336-1837	Cluster_1245	502	23	0.975	23	0.957	+	GUUGCAGUACUUUGGGAC	2	0.87	N	N2	-1	6	4	2	7	0	4	0
Citrus_au_0000010395:2443-2800	Cluster_1246	358	18	0.763	18	1	+	UGUAGGACAGCUGUUAGAUGAUGAAU	2	0.944	N	N2	-1	2	8	0	1	4	1	2
Citrus_au_0000010472:631-1297	Cluster_1247	667	214	9.076	210	0.579	.	AAUGAUCAUUUUACUAGAGUAGAU	27	0.603	24	N5	1.7	3	8	5	4	3	17	174
Citrus_au_0000010474:794-1527	Cluster_1248	734	158	6.701	0	0.513	.	AAACGAUGUCGUUCUGAAGCGAAU	19	0.601	24	N5	1.4	6	0	3	2	0	12	135
Citrus_au_0000010524:642-1027	Cluster_1249	386	30	1.272	13	0.833	+	UUUGGCUGAGAAUGCAACGGA	3	0.9	N	N2	-1	5	3	2	12	3	0	5
Citrus_au_0000010586:1205-1449	Cluster_1250	245	19	0.806	10	0.947	+	UCUUUGACUAUUGAUGGGAUU	2	0.895	N	N2	-1	4	1	3	6	3	2	0
Citrus_au_0000010586:1651-1850	Cluster_1251	200	15	0.636	3	1	+	AUAUUAACGAUCAUCGCC	9	0.467	N	N2	-1	10	2	2	0	1	0	0
Citrus_au_0000010591:3163-3278	Cluster_1252	116	2495	105.81	2374	0.721	.	GGGAAAAGGACACAGAGACC	120	0.269	24	N6	49.7	216	33	290	364	121	295	1176
Citrus_au_0000010622:1675-1767	Cluster_1253	93	17	0.721	0	0.941	+	GAGUACUGAUAAUUUUUGAAGAU	6	0.529	23	N11	-1	0	2	1	1	1	6	6
Citrus_au_0000010648:2472-2716	Cluster_1254	245	62	2.629	1	0.177	-	UGUCUGCGGCUAAAUUUAACC	11	0.645	21	N11	-1	1	1	5	39	0	0	16
Citrus_au_0000010648:2988-3105	Cluster_1255	118	12	0.509	1	1	+	CAGCCUAGACUUCUCCCAACAUUG	3	0.667	21	N11	-1	1	1	2	3	2	0	3
Citrus_au_0000010756:15-466	Cluster_1256	452	128	5.428	128	0.523	.	AACCAAAACGGCAGAAGACUUUGC	8	0.742	24	N5	0.4	6	1	3	7	2	21	88
Citrus_au_0000010838:15-608	Cluster_1257	594	32	1.357	31	0.969	+	GAGAGAUACUUUUGGACCAUGGCCA	2	0.906	N	N2	-1	4	11	3	2	4	3	5
Citrus_au_0000010838:1130-1464	Cluster_1258	335	15	0.636	15	0.867	+	UAUGACAUGGAAUUGUAUGACUG	2	0.933	N	N2	-1	3	3	1	3	0	2	3
Citrus_au_0000010848:1108-1594	Cluster_1259	487	34	1.442	6	0.941	+	AGCGUUCCCGUGUGAUCUUGACC	2	0.971	N	N2	-1	5	11	2	4	5	4	3
Citrus_au_0000010897:2657-2856	Cluster_1260	200	158	6.701	0	0.823	+	AAAUACGAGUGGAGUAGAGACAUC	55	0.335	24	N11	-1	3	3	0	5	3	10	134
Citrus_au_0000010906:282-732	Cluster_1261	451	34	1.442	34	0.971	+	GAGACUACUAGGUCGGCGUUGGCGG	3	0.912	N	N2	-1	6	10	2	0	7	4	5
Citrus_au_0000010956:35-340	Cluster_1262	306	390	16.54	385	0.503	.	CGACUGAAGAAAGAGAAGAGG	69	0.238	21	N5	77.6	8	0	30	333	9	0	10
Citrus_au_0000011130:576-773	Cluster_1263	198	12	0.509	2	0.833	+	UUUACGAGGAGAGGCUGUCGAAGU	2	0.917	N	N2	-1	3	3	1	2	0	1	2
Citrus_au_0000011133:1242-1415	Cluster_1264	174	3404	144.36	291	0.058	-	AAUAAACUGUACCAAACGGAGCCU	1234	0.064	24	N11	-1	19	9	16	56	20	80	3204
Citrus_au_0000111478:1619-1675	Cluster_1265	57	21	0.891	21	0.81	+	UUAUAAAACCUUUUAAAGAUCGCU	7	0.714	24	N11	-1	0	1	1	1	0	1	17
Citrus_au_0000111507:2499-2550	Cluster_1266	52	97	4.114	0	0.392	.	CGAUAGUUAGCUCUCGGC	6	0.711	N	N2	-1	18	15	8	28	7	5	16
Citrus_au_0000111524:525-543	Cluster_1267	19	48	2.036	48	1	+	UUCCUUGACUGUAAGCAC	29	0.062	N	N2	-1	48	0	0	0	0	0	0
Citrus_au_0000111889:1300-1603	Cluster_1268	304	100	4.241	97	0.26	.	GUUGGACAACUAUAAUUUAAAAGU	26	0.43	24	N5	3.3	3	0	2	2	0	15	78
Citrus_au_0000111949:849-867	Cluster_1269	19	12	0.509	12	1	+	UUUAGAGGAAGGAUCAUUG	7	0.167	N	N2	-1	12	0	0	0	0	0	0
Citrus_au_0000112093:1235-1532	Cluster_1270	298	171	7.252	132	0.591	.	CAGUACAGCUUAUAGGAGUAGAGC	15	0.567	24	N6	0.6	8	7	1	6	4	28	117
Citrus_au_0000112294:56-239	Cluster_1271	184	12	0.509	10	0.917	+	AAUCGGCUGCGGAAUACA	1	1	N	N2	-1	3	4	1	1	2	0	1
Citrus_au_0000112329:1583-1711	Cluster_1272	129	35	1.484	34	0.743	.	AAUUGGAAUGAGAAUCUUGAGGUU	4	0.857	24	N6	0.2	1	0	3	3	1	7	20
Citrus_au_0000112438:34-211	Cluster_1273	178	25	1.06	24	0.56	.	GUCGACGAAGUUGAGUGCC	1	1	24	N3	0	2	2	0	7	2	3	9
Citrus_au_0000112460:2118-2299	Cluster_1274	182	47	1.993	47	0.362	.	AGGUUACUGAGAAUACGUGAAUAC	6	0.681	24	N6	0.1	1	0	0	1	3	4	38
Citrus_au_0000112631:990-1686	Cluster_1275	697	50	2.12	50	0.96	+	GCUCCCCUGUGAUUUAUGAC	5	0.84	N	N2	-1	13	8	12	6	6	4	1
Citrus_au_0000112631:1761-2239	Cluster_1276	479	32	1.357	18	0.312	.	UAAGGAACUCGAGCUGGA	9	0.656	N	N2	-1	16	4	4	6	1	0	1
Citrus_au_0000112660:841-1676	Cluster_1277	836	37	1.569	36	0.622	.	CAAAGCGGUUAAGUUAAUGGACU	2	0.919	21	N5	0.3	2	2	2	20	7	3	1
Citrus_au_0000112696:243-281	Cluster_1278	39	16	0.679	0	1	+	CACCGUGGUACCAUAGCUGGACCC	3	0.812	24	N11	-1	1	1	3	1	1	3	6
Citrus_au_0000112763:138-1758	Cluster_1279	1621	483	20.484	481	0.356	.	GAAAUUCAAGACUGUAUCUCU	19	0.59	21	N5	1.6	10	3	8	259	35	19	149
Citrus_au_0000112831:531-855	Cluster_1280	325	16	0.679	15	0.812	+	CCCCCAGUAGAAUUAGAGAAAC	2	0.938	21	N5	-1	1	0	2	5	4	1	3
Citrus_au_0000112930:1326-1412	Cluster_1281	87	307	13.02	0	0.208	.	UAAAGUAGAUUCCUUAGUGAUAAG	124	0.231	24	N6	10.5	1	2	10	30	31	11	222
Citrus_au_0000112972:11-405	Cluster_1282	395	27	1.145	4	0.259	.	UUGACAGUGGAAGAGGGCAUC	3	0.815	21	N5	0.3	0	1	1	19	1	0	5
Citrus_au_0000068138:3668-3916	Cluster_1283	249	13	0.551	0	0.692	.	CUGUGGUGAAAAGUUGAAGGCU	2	0.846	N	N2	-1	3	1	4	3	2	0	0
Citrus_au_0000068216:863-1183	Cluster_1284	321	25	1.06	4	0.6	.	AGGACCGUCGCAAGAUUCUUCACU	3	0.8	24	N5	0.1	3	0	0	0	0	5	17
Citrus_au_0000068222:324-476	Cluster_1285	153	12	0.509	0	0.917	+	CGAAUUCUCAAUUGGACCAGCCUU	2	0.917	24	N11	-1	0	0	0	0	0	1	11
Citrus_au_0000068225:369-549	Cluster_1286	181	65	2.757	7	0.985	+	AGCAGCUCGAGGACGGCAGAACCC	6	0.754	N	N2	-1	10	11	4	9	5	3	23
Citrus_au_0000068246:2695-3030	Cluster_1287	336	13	0.551	0	1	+	ACAGUUGAAGCAGAUCGGC	1	1	N	N2	-1	5	0	0	2	3	2	1
Citrus_au_0000068246:3215-3472	Cluster_1288	258	12	0.509	2	1	+	UUAAUUGUUGAAAAUGAG	1	1	N	N2	-1	3	4	3	1	0	0	1
Citrus_au_0000068246:3850-4067	Cluster_1289	218	19	0.806	1	1	+	AGAGAGGAGAUCCAGCGGAUGUA	2	0.895	N	N2	-1	2	7	1	3	1	4	1
Citrus_au_0000068409:1-484	Cluster_1290	484	95	4.029	18	0.358	.	UGUCAUGGCUAAAGAAUUCUCAGU	5	0.747	24	N5	0.5	7	4	3	5	8	7	61
Citrus_au_0000068411:70-305	Cluster_1291	236	59	2.502	24	0.475	.	GUGGUUUUUCUCCGGAUUUAGAGC	6	0.831	24	N6	0.4	3	0	4	6	1	7	38
Citrus_au_0000068425:2-166	Cluster_1292	165	634	26.887	39	0.785	.	AGCAUGUAGUUAUAUUGAAGGAGC	76	0.349	24	N6	8.6	5	13	3	17	54	45	497
Citrus_au_0000068454:2-247	Cluster_1293	246	21	0.891	11	0.714	.	UCAAGAUCAGUUAGACACUCU	2	0.905	21	N6	0.1	0	1	1	15	2	2	0
Citrus_au_0000068509:877-1172	Cluster_1294	296	43	1.824	16	0.093	-	GGACGCAAUCGAAGGCAUGAACGGCC	2	0.93	N	N2	-1	6	10	7	9	4	4	3
Citrus_au_0000068563:1605-1833	Cluster_1295	229	434	18.405	295	0.058	-	AAAAGCUGCAGCAUUACCAAACUG	140	0.219	24	N11	-1	9	3	5	6	2	24	385
Citrus_au_0000068576:6-581	Cluster_1296	576	29	1.23	8	0.931	+	UCAAUGUCAGCAGUGCUGUUAGGACU	2	0.966	N	N2	-1	8	10	2	2	1	4	2
Citrus_au_0000068576:802-1239	Cluster_1297	438	27	1.145	17	1	+	CAGAGAGAGCUCCCACCCUGUGA	2	0.926	N	N2	-1	5	3	5	4	6	4	0
Citrus_au_0000068592:3360-3822	Cluster_1298	463	39	1.654	13	1	+	GACUAAUGACUUGGCUGGUGAUGGAAC	2	0.974	N	N2	-1	9	13	2	4	5	3	3
Citrus_au_0000068592:4314-5005	Cluster_1299	692	43	1.824	13	0.953	+	UAAUUGAGAACGCUGAGCAAG	3	0.953	N	N2	-1	7	12	5	9	3	6	1
Citrus_au_0000068592:5092-5239	Cluster_1300	148	16	0.679	5	0.938	+	AUCAAGGAGCCUGAACCCGC	2	0.875	N	N2	-1	5	1	3	1	2	3	1
Citrus_au_0000068709:876-1389	Cluster_1301	514	32	1.357	9	0.969	+	CACCGUCGUUUUGAAGAUCAGG	2	0.969	N	N2	-1	3	12	1	4	8	3	1
Citrus_au_0000068709:1480-1908	Cluster_1302	429	25	1.06	7	0.88	+	GUUUAGGUUUAGUAGCUCAG	3	0.88	N	N2	-1	4	7	3	7	1	1	2
Citrus_au_0000068851:2456-2609	Cluster_1303	154	172	7.294	109	0.744	.	AUCCAGCUGUGGUAUCAUACAACU	26	0.558	24	N6	0.2	13	3	8	9	7	19	113
Citrus_au_0000068855:128-308	Cluster_1304	181	55	2.332	15	1	+	UCCUUCGCCGGCUCCGGCU	4	0.727	N	N2	-1	8	16	6	5	8	9	3
Citrus_au_0000068856:255-619	Cluster_1305	365	40	1.696	13	1	+	GGAACAGCGAUCGAUCAGGGGAUUGCA	4	0.825	N	N2	-1	7	13	8	1	4	4	3
Citrus_au_0000068906:2558-2633	Cluster_1306	76	258	10.942	0	0.178	-	AAAUGUGAGUAGAGUGGACAGCCU	88	0.349	24	N11	-1	8	4	0	10	3	15	218
Citrus_au_0000068907:2466-2647	Cluster_1307	182	256	10.857	0	0.207	.	AAAUGUGAGUAGAGUGGACAGCCU	72	0.422	24	N6	7.9	3	10	4	3	8	16	212
Citrus_au_0000068913:1241-1316	Cluster_1308	76	271	11.493	0	0.199	-	AAAUGUGAGUAGAGUGGACAGCCU	87	0.428	24	N11	-1	11	6	2	9	4	14	225
Citrus_au_0000068950:2240-2444	Cluster_1309	205	16	0.679	0	0.25	.	ACAUGGUGUGGUACAUAGAGCACG	4	0.812	24	N6	0.3	2	0	0	1	1	3	9
Citrus_au_0000068981:47-209	Cluster_1310	163	14	0.594	0	0.929	+	UUGUCAUCUAUAAAGCAUAGCGGCA	3	0.786	N	N2	-1	3	4	1	1	2	3	0
Citrus_au_0000068989:396-926	Cluster_1311	531	20	0.848	19	0.75	.	AUUCCUGCUAGGCUUUUGCCC	2	0.95	21	N5	0.2	1	1	1	14	0	1	2
Citrus_au_0000069044:3-353	Cluster_1312	351	836	35.454	163	0.079	-	CACGAACGAGAAUCAACCCGCGGA	170	0.258	24	N5	-1	14	5	2	36	38	53	688
Citrus_au_0000069200:3-268	Cluster_1313	266	14	0.594	5	0.786	.	GAGAAACCACCAGGUCGGGUG	3	0.786	21	N6	0	0	1	3	10	0	0	0
Citrus_au_0000069208:28-664	Cluster_1314	637	54	2.29	17	0.852	+	UACAUACAAAGUCAAGCU	9	0.796	N	N2	-1	21	9	3	8	5	4	4
Citrus_au_0000069377:1308-1729	Cluster_1315	422	242	10.263	138	0.86	+	AAUUUUGAUCAGUAUGUUUAGACU	14	0.554	24	N5	-1	11	13	7	16	12	23	160
Citrus_au_0000069377:2216-2472	Cluster_1316	257	84	3.562	8	0.226	.	AAUAUCCAGAUGAUUAGUUGGCUC	42	0.357	24	N6	4.1	4	1	3	4	1	6	65
Citrus_au_0000069377:2561-2690	Cluster_1317	130	15	0.636	11	1	+	UUAAGACUGUAGUAGGCC	9	0.467	N	N2	-1	11	2	0	0	1	0	1
Citrus_au_0000069382:2128-2532	Cluster_1318	405	16	0.679	14	0.938	+	GUGCUGUGUUCCUUGACAG	2	0.938	N	N2	-1	5	3	2	3	0	1	2
Citrus_au_0000069384:277-313	Cluster_1319	37	12	0.509	12	0.667	.	UUUUAAUCUGAAAUAAAAACU	6	0.5	21	N6	-1	2	0	1	7	1	1	0
Citrus_au_0000069391:110-895	Cluster_1320	786	27	1.145	15	0.852	+	UCCACAAUAAAUUAUCUUCUG	2	0.963	N	N2	-1	5	8	0	6	2	3	3
Citrus_au_0000069401:308-904	Cluster_1321	597	107	4.538	31	1	+	GAUACAUGCCCUCAGGCCGAGGAC	6	0.85	N	N2	-1	28	25	8	17	9	10	10
Citrus_au_0000069401:985-1490	Cluster_1322	506	50	2.12	8	0.82	+	UGGCCAAGAGUCAAGACU	2	0.88	N	N2	-1	11	8	3	19	3	2	4
Citrus_au_0000069401:1812-2120	Cluster_1323	309	14	0.594	7	1	+	UACCGUCCAAUGUUUAAGCCU	2	0.857	N	N2	-1	1	4	0	3	1	3	2
Citrus_au_0000069492:42-192	Cluster_1324	151	13	0.551	3	0.846	+	GCCGAGUGUAUGUCCGUCGAGGGC	1	1	N	N2	-1	2	2	1	1	3	1	3
Citrus_au_0000069547:644-1141	Cluster_1325	498	16	0.679	5	0.938	+	UGAUACCACUGAUGUUGAUUCCUG	1	1	N	N2	-1	2	2	4	2	2	1	3
Citrus_au_0000069579:1998-2393	Cluster_1326	396	111	4.707	79	0.09	-	GUCAUCGACGCCGAUCGCGACGG	40	0.423	N	N2	-1	23	4	6	16	10	45	7
Citrus_au_0000069589:551-777	Cluster_1327	227	17	0.721	5	0.471	.	CCCGCGGCAAUUUUCUGAAGU	2	0.882	21	N6	0.2	1	2	1	7	4	0	2
Citrus_au_0000069602:686-1238	Cluster_1328	553	22	0.933	12	0.227	.	GCUCCGGGUUGAAUUGCUUUGGUA	2	0.909	21	N5	0.1	2	2	0	7	2	4	5
Citrus_au_0000069618:239-1066	Cluster_1329	828	87	3.69	70	0.977	+	UCACAUUCGGUCCAUCUGGAUUGA	3	0.931	N	N2	-1	14	17	5	10	18	8	15
Citrus_au_0000069618:1173-1772	Cluster_1330	600	25	1.06	24	0.92	+	AGCCUAUGGUUGUGGAAACUUUCUCCG	2	0.92	N	N2	-1	6	8	2	1	3	3	2
Citrus_au_0000069619:132-554	Cluster_1331	423	136	5.768	1	0.434	.	AAUGUGGUAACUAAUAAGCCU	14	0.522	21	N5	0.9	8	1	4	118	1	3	1
Citrus_au_0000069620:132-691	Cluster_1332	560	104	4.411	2	0.5	.	GGAUUCGGGCUGUUGAAGCUA	7	0.644	21	N5	0.4	4	1	1	86	5	4	3
Citrus_au_0000069707:58-510	Cluster_1333	453	29	1.23	10	0.517	.	UAUCUGAUAUCUCCUUGUCUC	2	0.966	21	N5	0.1	1	4	2	15	4	2	1
Citrus_au_0000069707:816-1041	Cluster_1334	226	19	0.806	3	0.158	-	UUAGGGAGUUUAAGAGAACU	1	1	N	N2	-1	5	5	2	4	1	2	0
Citrus_au_0000069732:1994-2151	Cluster_1335	158	31	1.315	0	0.452	.	GAAUUUAUGGUUGUAUCAUCACUC	3	0.839	24	N6	0.1	1	0	1	1	1	4	23
Citrus_au_0000069734:1445-1518	Cluster_1336	74	15	0.636	0	1	+	AUUUGGAGGUGGUCGUAGAAUUUGUCC	10	0.333	N	N2	-1	1	12	0	0	2	0	0
Citrus_au_0000069807:525-681	Cluster_1337	157	15	0.636	2	0.6	.	UAGCUCAAAAUUGUGGACCU	2	0.933	24	N6	0	1	2	3	0	0	0	9
Citrus_au_0000069808:1-1933	Cluster_1338	1933	5107	216.583	2879	0.724	.	AUUCGGUUGGACGGUACCAAC	240	0.477	N	N2	-1	571	832	379	2163	402	318	442
Citrus_au_0000069808:2063-5050	Cluster_1339	2988	5366	227.567	371	0.914	+	AAAGGAUUGAGCCGAACC	820	0.239	N	N2	-1	1906	369	586	1063	600	563	279
Citrus_au_0000069822:352-870	Cluster_1340	519	2386	101.188	82	0.412	.	AGUUAUUCCAUUCGUCGACACGUG	682	0.312	24	N5	86.9	84	23	45	67	34	114	2019
Citrus_au_0000069822:1201-2839	Cluster_1341	1639	1079	45.759	112	0.477	.	UUGAAACUUAGAACGGGUACCCGA	42	0.616	24	N5	5.2	33	15	24	39	20	95	853
Citrus_au_0000069846:255-682	Cluster_1342	428	17	0.721	6	1	+	UGUGCAUCAAAAUUCAGAGCU	1	1	N	N2	-1	4	4	1	3	0	4	1
Citrus_au_0000069929:55-454	Cluster_1343	400	17	0.721	3	0.882	+	CGGGUCAAGCUUCUCCGGCCC	1	1	N	N2	-1	3	3	0	4	3	1	3
Citrus_au_0000070001:1110-1449	Cluster_1344	340	15	0.636	3	0.933	+	AUACGAUUGAGCGCUCGC	2	0.933	N	N2	-1	5	4	0	4	1	0	1
Citrus_au_0000070116:560-832	Cluster_1345	273	30	1.272	20	1	+	CCAGAGAUUGUCAAGACCGU	3	0.767	N	N2	-1	3	6	6	4	4	4	3
Citrus_au_0000070129:17-331	Cluster_1346	315	15	0.636	9	0.733	.	UGGGCGCGAGGAUUUUCUGAA	1	1	N	N2	-1	1	4	2	1	3	1	3
Citrus_au_0000070129:450-896	Cluster_1347	447	14	0.594	14	0.929	+	UUGAAGCCGGAGAACCUUUUGCUG	1	1	N	N2	-1	5	3	1	3	1	0	1
Citrus_au_0000070177:1974-2159	Cluster_1348	186	181	7.676	0	0.149	-	UUAAAACUGUAAGCCUUUAAAACC	44	0.298	24	N11	-1	5	2	3	2	1	14	154
Citrus_au_0000070177:3670-3788	Cluster_1349	119	31	1.315	0	0.71	.	AGGAUAAAGAUUCUCUUUUGAUCU	7	0.742	24	N6	1	1	0	0	2	1	3	24
Citrus_au_0000070178:3567-3724	Cluster_1350	158	26	1.103	0	0.731	.	AGGAUAAAGAUUCUCUUUUGAUCU	3	0.808	24	N6	0.1	1	0	1	0	1	5	18
Citrus_au_0000070202:927-1162	Cluster_1351	236	39	1.654	2	0.897	+	AAUAUAUCGGAGCAGAUGGGCU	3	0.872	N	N2	-1	6	8	6	7	8	3	1
Citrus_au_0000070288:7935-8060	Cluster_1352	126	44	1.866	0	0.636	.	CAAUUCUAGAGAAUUCUACCAACU	7	0.614	24	N6	0.3	0	3	1	3	2	3	32
Citrus_au_0000070351:321-820	Cluster_1353	500	22	0.933	22	0.955	+	CAGCAGCAGUUUCGGCGGC	2	0.909	N	N2	-1	6	5	5	3	1	2	0
Citrus_au_0000070395:1273-1434	Cluster_1354	162	46	1.951	45	0.304	.	AAUUACGUGGAUACAUUCUCUCUA	6	0.739	24	N6	0.2	2	0	1	3	1	5	34
Citrus_au_0000070423:981-1221	Cluster_1355	241	16	0.679	1	0	-	CUGACUCUGAUGUGAUUGUUAGA	1	1	N	N2	-1	5	5	0	0	3	2	1
Citrus_au_0000070423:1314-1496	Cluster_1356	183	14	0.594	2	1	+	CACUCAAUUCCGCAAAAAUGGCCG	1	1	N	N2	-1	2	3	2	0	1	1	5
Citrus_au_0000070448:5-799	Cluster_1357	795	24	1.018	22	0.958	+	AGCUGCAGAUCUGACAUACUGGG	2	0.958	N	N2	-1	4	3	1	1	5	8	2
Citrus_au_0000070469:516-821	Cluster_1358	306	16	0.679	5	0.375	.	UUGCCAAGAUCAUCGGGAUCU	4	0.75	21	N5	0.1	1	2	0	9	1	2	1
Citrus_au_0000070484:606-852	Cluster_1359	247	12	0.509	4	0.917	+	UCCGUCAUCAUGACAACGUCAAAGC	2	0.917	N	N2	-1	3	5	2	1	1	0	0
Citrus_au_0000070632:133-635	Cluster_1360	503	72	3.053	42	0.972	+	GUCACAUGAGGAGACACAGGGC	9	0.653	N	N2	-1	17	14	10	9	17	3	2
Citrus_au_0000070667:5-383	Cluster_1361	379	170	7.21	117	0.941	+	UCACCAGGACGUGGAAUUUUGGCC	4	0.794	N	N2	-1	29	55	13	22	14	16	21
Citrus_au_0000070667:507-1590	Cluster_1362	1084	345	14.631	224	0.951	+	CACUUGCUCAGCUCGGCU	6	0.82	N	N2	-1	81	70	34	28	53	35	44
Citrus_au_0000070688:2248-2510	Cluster_1363	263	27	1.145	18	0.074	-	CUCAAUUCUAAACACACUCAGAAU	4	0.815	24	N11	-1	0	1	1	0	1	4	20
Citrus_au_0000070690:2025-2531	Cluster_1364	507	675	28.626	1	0.527	.	CAUUGGACCAAGCAAGACAAGGCU	53	0.541	24	N5	9.9	21	13	30	24	24	87	476
Citrus_au_0000070803:1232-1480	Cluster_1365	249	34	1.442	7	0.118	-	CAAGGCUGAGGGUGACGAGGA	4	0.824	N	N2	-1	12	4	4	6	2	3	3
Citrus_au_0000070851:437-1019	Cluster_1366	583	45	1.908	8	1	+	UAUUACAGAGACUUUGAUAUUGAGGGC	2	0.911	N	N2	-1	8	14	5	7	1	3	7
Citrus_au_0000070852:888-917	Cluster_1367	30	20	0.848	0	1	+	GACAAUUUGCUCUGAGGCCCAUAUGA	2	0.8	N	N2	-1	1	8	1	6	0	1	3
Citrus_au_0000070852:1398-1717	Cluster_1368	320	12	0.509	5	1	+	UCAGAUUCGUCCUUUGUGGAG	2	0.917	N	N2	-1	2	3	0	4	1	1	1
Citrus_au_0000070852:1794-1914	Cluster_1369	121	13	0.551	7	1	+	AUGAACUGCACCGGAUGCUGAAUGA	1	1	N	N2	-1	5	3	0	3	0	1	1
Citrus_au_0000070960:1352-1595	Cluster_1370	244	13	0.551	0	1	+	UCUCCACAUACUCUGACAACCAGCC	2	0.923	N	N2	-1	3	4	2	0	0	1	3
Citrus_au_0000070960:1677-1881	Cluster_1371	205	21	0.891	0	1	+	AAUAAGAUUACCAUCACAAAUG	1	1	N	N2	-1	4	6	1	4	3	1	2
Citrus_au_0000070961:1352-1884	Cluster_1372	533	26	1.103	0	1	+	CUCCAAGAGGGGUUCCACAAAUCAAU	2	0.923	N	N2	-1	4	10	2	3	2	3	2
Citrus_au_0000070961:2204-2383	Cluster_1373	180	15	0.636	2	1	+	GACAUUGAUGCUAAUGGUAUCU	1	1	N	N2	-1	6	3	1	1	4	0	0
Citrus_au_0000070972:955-1211	Cluster_1374	257	13	0.551	4	1	+	UGCUGGAAUGAAGACACUCGU	1	1	N	N2	-1	4	2	1	1	2	1	2
Citrus_au_0000071038:144-282	Cluster_1375	139	12	0.509	12	0.917	+	GAAAGGCAGUGGAAUAUA	2	0.833	N	N2	-1	5	4	0	1	1	1	0
Citrus_au_0000071071:3178-4799	Cluster_1376	1622	345	14.631	135	0.481	.	CAGGACAGUCUGAAAUGAGAGGGC	18	0.675	24	N5	1.3	16	3	8	10	8	49	251
Citrus_au_0000071221:81-230	Cluster_1377	150	14	0.594	2	0.214	.	AGAGACUGAAAAACAAUGCGAAAU	2	0.786	24	N6	0.1	1	0	0	0	2	1	10
Citrus_au_0000071382:149-353	Cluster_1378	205	18	0.763	8	0.611	.	GAAACCCGGACCGACACGAACAC	2	0.833	24	N6	0	2	0	0	2	1	3	10
Citrus_au_0000071871:709-859	Cluster_1379	151	153	6.489	0	0.882	+	UAUUCGAGGGACGUCUACUCCACU	25	0.399	24	N11	-1	2	2	2	4	3	16	124
Citrus_au_0000071872:1382-1523	Cluster_1380	142	158	6.701	0	0.873	+	UAUUCGAGGGACGUUUACUCCACU	29	0.38	24	N11	-1	4	1	7	3	2	10	131
Citrus_au_0000071918:1762-2203	Cluster_1381	442	42	1.781	3	0.357	.	CGACGUUGUAUCUCUGAACAA	5	0.714	21	N5	0.3	2	0	2	32	4	0	2
Citrus_au_0000071918:2306-2463	Cluster_1382	158	12	0.509	0	0.667	.	UAUGCCGGUAUGUGAAAUAUC	3	0.833	21	N6	0	1	0	1	8	2	0	0
Citrus_au_0000071918:2777-2978	Cluster_1383	202	119	5.047	0	0.218	.	CAAUUAGAUCUUGUUUCUUGU	45	0.412	21	N6	1.3	1	0	8	102	3	3	2
Citrus_au_0000071918:3213-3267	Cluster_1384	55	35	1.484	0	0.6	.	UCUUUGACCACAAUUUGGGCU	8	0.6	21	N6	-1	0	0	0	34	1	0	0
Citrus_au_0000071918:3443-3686	Cluster_1385	244	3324	140.967	0	0.817	+	AGUUGGUUGGACUCUCGAGAA	1453	0.037	21	N11	-1	7	1	31	3218	42	8	17
Citrus_au_0000071921:1297-2117	Cluster_1386	821	68	2.884	10	0.338	.	AGAUACAACGUCGAUUAUUGA	4	0.824	21	N5	0.6	3	0	4	47	7	3	4
Citrus_au_0000071921:2435-2570	Cluster_1387	136	13	0.551	0	0.538	.	UAUGCCGGUAUGUGAAAUAUC	3	0.769	21	N6	0.1	0	0	1	12	0	0	0
Citrus_au_0000071921:2664-2724	Cluster_1388	61	15	0.636	0	0.6	.	CUGGAUUAAAAGAGGCACCGGG	2	0.8	21	N6	-1	0	1	0	10	3	0	1
Citrus_au_0000071921:2890-3111	Cluster_1389	222	126	5.344	0	0.278	.	CAAUUAGAUCUUGUUUCUUGU	39	0.389	21	N6	0.6	1	0	9	111	3	0	2
Citrus_au_0000071921:3326-3379	Cluster_1390	54	42	1.781	0	0.619	.	UCUUUGACCACAAUUUGGGCU	12	0.571	21	N6	-1	2	0	1	36	3	0	0
Citrus_au_0000071921:3552-3797	Cluster_1391	246	3191	135.327	0	0.825	+	AGUUGGUUGGACUCUCGAGAA	1353	0.036	21	N11	-1	3	1	28	3094	44	7	14
Citrus_au_0000071924:1005-1196	Cluster_1392	192	14	0.594	4	0.571	.	UCGAACAGCACACUGAAGAAG	2	0.929	21	N6	0.1	0	0	0	9	2	0	3
Citrus_au_0000071931:270-543	Cluster_1393	274	12	0.509	11	0.917	+	AUCGUAGAGCAACCUGCUGAAGA	3	0.833	N	N2	-1	2	2	0	2	0	5	1
Citrus_au_0000071931:901-1317	Cluster_1394	417	13	0.551	11	0.769	.	AGGUCCCUGAUGAGCAGAAUGUGAGC	2	0.923	N	N2	-1	3	4	1	3	0	1	1
Citrus_au_0000071931:3805-4133	Cluster_1395	329	20	0.848	20	0.75	.	UGAACAACAAACUCAGCGGCC	3	0.85	N	N2	-1	4	3	0	11	0	1	1
Citrus_au_0000071976:26-381	Cluster_1396	356	1982	84.055	0	0.281	.	AAAAUUCUUGACCCAUUUACCCGA	577	0.245	24	N5	75.7	10	31	20	34	28	128	1731
Citrus_au_0000072060:68-380	Cluster_1397	313	13	0.551	3	0.846	+	UCUCCGCCGUCCAUGCUGCUGACU	2	0.923	N	N2	-1	3	1	2	3	1	0	3
Citrus_au_0000072179:79-485	Cluster_1398	407	61	2.587	61	0.656	.	UGAGAUUAUGUUGACUGAAAUU	6	0.705	21	N5	1.2	2	0	5	35	18	1	0
Citrus_au_0000072267:3879-3911	Cluster_1399	33	14	0.594	6	0.714	.	CUAUCUAUCUAUCUAUCUAUCUAU	1	1	24	N3	-1	1	0	0	0	1	4	8
Citrus_au_0000072344:640-1322	Cluster_1400	683	187	7.93	35	0.396	.	AAGGUUUCAAAGCCCAAAAGGAGC	5	0.695	24	N5	0.7	1	5	1	7	7	33	133
Citrus_au_0000072359:273-932	Cluster_1401	660	31	1.315	12	0.806	+	UCUCCAUGCAGCUCGGCUUCG	2	0.935	21	N5	-1	3	3	1	16	4	3	1
Citrus_au_0000072375:119-443	Cluster_1402	325	13	0.551	8	0.923	+	ACACCAUUGACAAUGUCAAAGCC	2	0.846	N	N2	-1	1	2	3	1	0	4	2
Citrus_au_0000072447:520-934	Cluster_1403	415	26	1.103	10	0.692	.	UGCAAUGGGCUGUUGUGAAAUUUCCC	3	0.808	N	N2	-1	4	7	2	3	3	1	6
Citrus_au_0000072447:1038-1326	Cluster_1404	289	18	0.763	0	0.944	+	UAUAAUUUGUCGACUACC	7	0.556	N	N2	-1	12	1	0	4	0	1	0
Citrus_au_0000072467:650-1016	Cluster_1405	367	15	0.636	4	0.933	+	GAUGUUAAAGUUGAUACUAACUC	2	0.933	N	N2	-1	2	3	2	2	0	3	3
Citrus_au_0000072482:541-787	Cluster_1406	247	25	1.06	6	0.96	+	UUCUUACAAUUCUCGGAU	4	0.76	N	N2	-1	9	4	3	4	2	1	2
Citrus_au_0000072509:1496-1519	Cluster_1407	24	12	0.509	0	1	+	UUCUGGACGUUGUUUGAGGUGGCU	11	0.167	24	N13	-1	0	0	0	0	0	0	12
Citrus_au_0000072518:361-560	Cluster_1408	200	12	0.509	0	0.833	+	ACUCGUUGGAUCAGAACUUGGCCAAG	1	1	N	N2	-1	0	4	1	4	0	1	2
Citrus_au_0000072520:299-541	Cluster_1409	243	16	0.679	0	0.812	+	CGAGAAGCUCGCCGACAUCGU	2	0.938	N	N2	-1	3	2	0	5	4	0	2
Citrus_au_0000072549:1665-1894	Cluster_1410	230	20	0.848	3	1	+	AGAGAGAGAAGAGGAGGAACAAAGCCA	3	0.8	N	N2	-1	5	6	1	5	1	1	1
Citrus_au_0000072581:380-783	Cluster_1411	404	31	1.315	19	0.935	+	GUUGUUGUUUUUGUACAUAGC	4	0.871	21	N5	-1	3	3	4	9	2	6	4
Citrus_au_0000072620:111-794	Cluster_1412	684	35	1.484	35	0.943	+	UCCUGUGGAGGAACAGCUU	2	0.971	N	N2	-1	7	12	2	6	2	3	3
Citrus_au_0000072620:1150-1434	Cluster_1413	285	27	1.145	27	0.556	.	CCAUCAAGAUUGUUUAUCACU	7	0.704	N	N2	-1	2	4	4	9	4	4	0
Citrus_au_0000072634:574-880	Cluster_1414	307	18	0.763	3	0.778	.	UUUCCUUUACUUUUUUCUUCCAAUAG	5	0.611	N	N2	-1	1	9	1	4	0	1	2
Citrus_au_0000072634:1506-1715	Cluster_1415	210	19	0.806	6	0.684	.	UUGCCUGGACGAGGGCCUGCUUCUGG	2	0.895	N	N2	-1	3	6	0	6	2	1	1
Citrus_au_0000072634:2067-2631	Cluster_1416	565	30	1.272	4	0.933	+	UCAAGUACAGUGUUUGGGCC	2	0.867	N	N2	-1	7	6	4	9	1	3	0
Citrus_au_0000072677:362-381	Cluster_1417	20	15	0.636	15	0	-	AGCGGGGUAGAGGAAUUGG	13	0.2	N	N2	-1	14	0	1	0	0	0	0
Citrus_au_0000072712:1230-1448	Cluster_1418	219	13	0.551	2	1	+	UUAGAUGAUUUGGCCUAUG	2	0.923	N	N2	-1	3	2	1	2	0	3	2
Citrus_au_0000072714:163-1122	Cluster_1419	960	169	7.167	58	0.953	+	GAUGGUUCUCGGCCUCGGC	7	0.817	N	N2	-1	39	40	16	24	17	12	21
Citrus_au_0000072714:1305-1450	Cluster_1420	146	17	0.721	2	1	+	UUCCAUGUUAUAUUUAUUGACGCUU	1	1	N	N2	-1	4	7	1	2	1	1	1
Citrus_au_0000072763:3269-3550	Cluster_1421	282	12	0.509	0	1	+	AUGUCCGACGUGGACUCUCAUCUC	2	0.917	N	N2	-1	1	2	1	4	0	2	2
Citrus_au_0000072822:1339-1964	Cluster_1422	626	20	0.848	20	0.95	+	GAAAGAGAUCUUGUGGUUGGGA	1	1	N	N2	-1	7	3	0	4	5	1	0
Citrus_au_0000072822:2869-3814	Cluster_1423	946	39	1.654	37	0.949	+	GGGUCUACGAAGAAGCUAACA	1	1	N	N2	-1	11	7	4	8	1	2	6
Citrus_au_0000072841:2553-2827	Cluster_1424	275	15	0.636	2	1	+	AGGUUAAGAUUGCUUGAACUU	1	1	N	N2	-1	3	4	1	4	1	0	2
Citrus_au_0000072860:90-202	Cluster_1425	113	16	0.679	11	0.812	+	UCAAAGAAACUCAAAAACCCU	9	0.5	21	N11	-1	0	0	1	11	3	0	1
Citrus_au_0000072901:2881-3371	Cluster_1426	491	14	0.594	14	0.929	+	CGGAGAGUUUUAACUGAGCAGUAA	2	0.929	N	N2	-1	3	3	1	0	3	0	4
Citrus_au_0000073091:133-858	Cluster_1427	726	87	3.69	87	0.989	+	AGAACAGUCGGUGUCCGA	3	0.931	N	N2	-1	23	22	6	9	11	11	5
Citrus_au_0000073129:414-985	Cluster_1428	572	36	1.527	22	0.944	+	AGAGAAAAUCCGGUGAUCAAAGCUG	3	0.861	N	N2	-1	10	9	1	2	7	2	5
Citrus_au_0000073201:601-825	Cluster_1429	225	24	1.018	15	0.917	+	CUGAGACGCUGAGAUGGAACG	1	1	N	N2	-1	7	5	2	3	3	2	2
Citrus_au_0000073201:929-1139	Cluster_1430	211	34	1.442	14	0.971	+	AGGACUAAGGAGAUCAAGAA	4	0.824	N	N2	-1	6	5	8	1	3	7	4
Citrus_au_0000073269:327-774	Cluster_1431	448	27	1.145	7	0.963	+	UGCUGCCCGCUUGAGGCUG	2	0.926	N	N2	-1	6	3	5	4	4	3	2
Citrus_au_0000073374:880-1264	Cluster_1432	385	18	0.763	10	1	+	UGACCUAUUUGUUGAGCU	2	0.889	N	N2	-1	6	5	4	1	0	2	0
Citrus_au_0000073432:721-953	Cluster_1433	233	19	0.806	2	0.474	.	CAUAAUCAAGCUUGUUCUGGC	1	1	N	N2	-1	3	1	1	6	5	2	1
Citrus_au_0000073562:3673-3980	Cluster_1434	308	215	9.118	46	0.823	+	GACCCGACUCGGACUUUUGCCAUC	34	0.414	24	N5	-1	8	2	10	10	5	7	173
Citrus_au_0000073587:550-706	Cluster_1435	157	17	0.721	13	0.941	+	AACUGAACGUUUCUGACU	2	0.941	N	N2	-1	6	4	1	1	1	2	2
Citrus_au_0000073740:442-1331	Cluster_1436	890	44	1.866	42	0.932	+	UAGAUGAUUAUCACUCGCUUGACU	2	0.932	N	N2	-1	5	9	1	5	12	4	8
Citrus_au_0000073740:1411-1840	Cluster_1437	430	18	0.763	16	0.944	+	GUAAUAUUAAACAAGGCA	2	0.944	N	N2	-1	6	4	0	4	2	1	1
Citrus_au_0000073802:5670-5881	Cluster_1438	212	16	0.679	0	0.375	.	CGCGCCAAGGAUCGCACUGUCACU	2	0.938	24	N6	0.1	0	1	0	1	1	1	12
Citrus_au_0000073803:5478-5658	Cluster_1439	181	13	0.551	0	0.385	.	GCCAAGGAUCGCACUGUCACUAAG	2	0.846	24	N6	0.1	1	0	0	0	1	0	11
Citrus_au_0000073817:156-803	Cluster_1440	648	17	0.721	11	0.882	+	UAUUCGGACAAACAUAACUGCCCCUUU	1	1	N	N2	-1	6	4	1	4	2	0	0
Citrus_au_0000073850:1002-1031	Cluster_1441	30	18	0.763	18	0.889	+	UUAUUUAUAUAAGAGGAUUGUAAG	5	0.611	24	N13	-1	2	0	0	2	0	1	13
Citrus_au_0000073866:516-908	Cluster_1442	393	19	0.806	1	0.842	+	AGAGAGCAAAGGCGUCAGCAAAGGAUU	2	0.947	N	N2	-1	2	4	2	6	2	1	2
Citrus_au_0000073928:349-826	Cluster_1443	478	822	34.86	0	0.176	-	AGAGAAAGACGAGAGAAUUUUGCU	151	0.291	24	N5	-1	8	10	9	24	14	64	693
Citrus_au_0000073929:29-996	Cluster_1444	968	26496	1123.67	0	0.996	+	AUCCGGUUAGGAUCGAUCUAAACCAGC	22914	0.014	N	N2	-1	44	25034	232	207	232	334	413
Citrus_au_0000073929:4135-4173	Cluster_1445	39	48	2.036	0	0.042	-	AAGAGAAACCAUGAACCAGAA	21	0.417	21	N11	-1	0	2	1	32	4	2	7
Citrus_au_0000073929:4552-4912	Cluster_1446	361	218	9.245	0	0.45	.	AAGGAUGAGAACCAACUCUGU	9	0.679	21	N5	1.9	19	13	14	123	19	10	20
Citrus_au_0000074119:124-438	Cluster_1447	315	13	0.551	11	0.385	.	GAUCCUAGAGUUGAAACUGCGCUC	2	0.923	24	N5	0.1	0	0	0	1	1	2	9
Citrus_au_0000074160:1200-1633	Cluster_1448	434	17	0.721	0	1	+	CAAGACUGGCACUCUAACCCU	2	0.941	N	N2	-1	4	5	2	3	0	0	3
Citrus_au_0000074160:1710-2749	Cluster_1449	1040	65	2.757	39	0.969	+	CCAUUCGUAUUGUGCUUGGCU	3	0.877	N	N2	-1	17	8	10	13	7	4	6
Citrus_au_0000074160:2939-3370	Cluster_1450	432	20	0.848	6	1	+	AUUAUACUGUUUGAAGGAGC	2	0.95	N	N2	-1	4	1	5	3	4	1	2
Citrus_au_0000074192:621-651	Cluster_1451	31	185	7.846	185	1	+	AGUUUCAGGAUUGGUUUGGGAUUC	137	0.097	24	N15	-1	2	0	2	10	7	21	143
Citrus_au_0000074214:60-179	Cluster_1452	120	12	0.509	0	0.417	.	UUUCUUUAAGAAUUCGGCU	2	0.917	N	N2	-1	7	2	2	0	1	0	0
Citrus_au_0000074215:348-401	Cluster_1453	54	13	0.551	1	1	+	GAUUGAUCGGUUUGAUUUGAA	2	0.769	N	N2	-1	1	4	0	2	2	2	2
Citrus_au_0000074350:386-836	Cluster_1454	451	21	0.891	20	0.381	.	UAACAAAGUCUGUUGAAACUU	3	0.905	21	N5	0.1	2	1	2	13	2	1	0
Citrus_au_0000074613:674-781	Cluster_1455	108	32	1.357	3	0.969	+	GGUUCAUGACGUCGGAUGCUGAGUUG	3	0.719	N	N2	-1	6	9	1	3	4	4	5
Citrus_au_0000074708:1-496	Cluster_1456	496	142285	6034.16	10172	0.946	+	CCUACGUCGCUCAGAUUCGU	44018	0.04	N	N2	-1	19013	18797	50764	25571	13910	6791	7439
Citrus_au_0000074810:4511-4636	Cluster_1457	126	19	0.806	5	0	-	CAGAGGAAGCCAUGACCAAACUC	3	0.842	N	N2	-1	2	6	1	1	2	5	2
Citrus_au_0000074814:4700-4896	Cluster_1458	197	18	0.763	6	1	+	AGGACCAAACACUUUGCUUGUGGCAUC	3	0.722	N	N2	-1	4	9	1	1	0	0	3
Citrus_au_0000074814:6011-6259	Cluster_1459	249	14	0.594	0	0.286	.	UACGUGACCCAAAAGUUGAAGCCU	3	0.714	24	N6	0.1	0	0	0	0	0	1	13
Citrus_au_0000074895:1356-1377	Cluster_1460	22	13	0.551	13	1	+	UAGGUGGAUGGAGGAAGGGC	5	0.462	21	N12	-1	1	0	5	6	1	0	0
Citrus_au_0000074895:1743-1808	Cluster_1461	66	15	0.636	15	0.933	+	AGAACAAAAGUCGAAUCA	4	0.533	N	N2	-1	4	2	2	5	0	0	2
Citrus_au_0000074977:563-950	Cluster_1462	388	24	1.018	10	0.917	+	CGAAGUUUCUGAAACCAAACA	2	0.875	N	N2	-1	5	9	2	4	1	2	1
Citrus_au_0000075024:3353-3462	Cluster_1463	110	24	1.018	0	1	+	GUUGCUGAGGCUGUAGAGGAU	16	0.333	21	N12	-1	4	0	0	17	2	0	1
Citrus_au_0000075039:1033-1199	Cluster_1464	167	14	0.594	0	0.5	.	AGGAACACUUUCGAAUAAAUCUCC	2	0.857	24	N6	0.1	0	0	1	0	1	0	12
Citrus_au_0000075046:304-958	Cluster_1465	655	39	1.654	3	0.487	.	UAAUCGAAUUGUUGGCGCCGG	4	0.872	N	N2	-1	6	3	3	17	4	0	6
Citrus_au_0000075046:1121-1553	Cluster_1466	433	16	0.679	3	0.875	+	UUGUCAACUUUGAGAAUUCGGAU	1	1	21	N3	-1	1	1	1	5	2	3	3
Citrus_au_0000075046:2391-2857	Cluster_1467	467	33	1.399	18	0.758	.	CUUGUAGAACAGCUGGAGCCU	1	1	N	N2	-1	5	4	2	9	4	2	7
Citrus_au_0000075112:1118-1583	Cluster_1468	466	23	0.975	0	0.348	.	AGGAAUUCUGGACAUUAGAUUGGC	3	0.913	24	N5	0.1	0	2	1	1	1	1	17
Citrus_au_0000075112:1794-1878	Cluster_1469	85	14	0.594	0	0.929	+	ACCUGGACAUGUGAUUGAUGAAUG	2	0.857	24	N11	-1	0	1	1	0	0	1	11
Citrus_au_0000075115:1211-1308	Cluster_1470	98	15	0.636	1	0.067	-	UCUGAAAUUGAAAGGCGUGCC	12	0.267	21	N11	-1	1	0	0	12	0	0	2
Citrus_au_0000075192:2020-2456	Cluster_1471	437	28	1.187	7	0.964	+	UUUUUGUUUUUUUUCCCCUUU	2	0.929	N	N2	-1	2	6	4	7	4	3	2
Citrus_au_0000075196:1087-1113	Cluster_1472	27	17	0.721	0	1	+	UAGACUGGAUGAGGAACCUUGAAGU	6	0.353	N	N2	-1	0	10	0	0	1	4	2
Citrus_au_0000075228:556-714	Cluster_1473	159	13	0.551	4	0	-	CGGACCUCCUCUGGUGCCGCC	2	0.923	N	N2	-1	3	3	2	2	2	1	0
Citrus_au_0000075228:869-1449	Cluster_1474	581	53	2.248	12	0.755	.	AUGGCAAUGUGAAUUUUGAAGAGUU	2	0.925	N	N2	-1	4	18	1	10	6	8	6
Citrus_au_0000075331:21-270	Cluster_1475	250	13	0.551	1	0.769	.	AACGAGAACUGUGGACACAAACUC	3	0.846	24	N6	0	1	1	1	0	0	2	8
Citrus_au_0000075431:42-558	Cluster_1476	517	94	3.986	55	0.979	+	AGGACAAGAUUGGACGAAACCAAGU	3	0.904	N	N2	-1	17	24	8	13	6	17	9
Citrus_au_0000075588:907-1107	Cluster_1477	201	12	0.509	0	1	+	CUCGGUACCUUAUGACAUCC	3	0.833	N	N2	-1	3	2	4	2	1	0	0
Citrus_au_0000075588:1195-2319	Cluster_1478	1125	102	4.326	25	0.951	+	AGUUUCUGCUGUAUGGCCU	5	0.824	N	N2	-1	28	24	9	13	13	6	9
Citrus_au_0000075588:2435-2668	Cluster_1479	234	32	1.357	5	1	+	UAAUUACCAGUCAUUGCUAGCUCUGA	3	0.875	N	N2	-1	10	9	6	3	1	1	2
Citrus_au_0000075588:2786-2863	Cluster_1480	78	16	0.679	2	1	+	GCAGUACGAGCAUUGGGC	5	0.438	N	N2	-1	10	2	4	0	0	0	0
Citrus_au_0000075593:495-1643	Cluster_1481	1149	52	2.205	30	0.923	+	UUGGUCCAGAGGUAGAAAAGC	2	0.942	N	N2	-1	11	11	5	8	7	2	8
Citrus_au_0000075618:788-1253	Cluster_1482	466	44	1.866	44	0.705	.	AGAUUUGGACUCAGGAACAGGAAU	10	0.659	24	N5	0.2	1	3	0	7	1	4	28
Citrus_au_0000075618:1390-1628	Cluster_1483	239	18	0.763	18	0.778	.	AACUGCUGUAGUUUAAAAAUUAUG	2	0.833	24	N6	0.2	1	1	0	0	1	2	13
Citrus_au_0000075712:3139-3303	Cluster_1484	165	12	0.509	12	0	-	GAAGAACUCUCCUUUGCC	8	0.333	N	N2	-1	8	1	0	0	0	0	3
Citrus_au_0000075731:1-450	Cluster_1485	450	44765	1898.44	3504	0.975	+	GGCGAAAGUGAAAUACCACUA	787	0.105	N	N2	-1	8178	13069	3631	6180	4437	4378	4892
Citrus_au_0000075886:1135-1385	Cluster_1486	251	23	0.975	22	0.913	+	CCACUCUCGAUCGCGAUCAAG	3	0.826	21	N11	-1	3	0	1	11	2	2	4
Citrus_au_0000075891:1552-1753	Cluster_1487	202	74	3.138	8	0.581	.	ACAAGUAUUGCGGAGAUGAAUGCU	12	0.662	24	N6	0.3	1	0	0	2	3	14	54
Citrus_au_0000075905:1250-1439	Cluster_1488	190	16	0.679	0	0.312	.	AACCCUUGUUGGUCGGGCUGAGCU	2	0.938	24	N6	0	3	0	0	0	0	1	12
Citrus_au_0000075961:1114-1425	Cluster_1489	312	28	1.187	6	1	+	CUCUCUGCCAAAGGUUUU	2	0.964	N	N2	-1	8	7	3	5	0	5	0
Citrus_au_0000075961:1532-1833	Cluster_1490	302	15	0.636	5	1	+	UUGACUUUGGUAAAAAGAAGGCUU	2	0.867	N	N2	-1	3	2	3	1	0	4	2
Citrus_au_0000075982:310-1075	Cluster_1491	766	133	5.64	0	0.346	.	UCUUCAACUGAUUAUCAAAAGACU	23	0.526	24	N5	2.7	5	4	3	10	3	8	100
Citrus_au_0000075982:1414-1654	Cluster_1492	241	36	1.527	2	0.889	+	AGUGAGAAUAGGACAUUGUGGAAA	8	0.556	24	N11	-1	2	0	0	1	0	7	26
Citrus_au_0000076024:640-682	Cluster_1493	43	210	8.906	0	0.01	-	UAGGAUAAUUGCCUUCCAAGCAAU	44	0.248	N	N2	-1	13	103	6	8	9	16	55
Citrus_au_0000076049:2234-2437	Cluster_1494	204	13	0.551	2	1	+	CCGUGAGCUUGAAGACAAGGCCC	2	0.923	N	N2	-1	1	4	0	1	3	2	2
Citrus_au_0000076093:10-227	Cluster_1495	218	106	4.495	30	0.708	.	AGAGGAUAUCAAGAUUGAACAACU	15	0.566	24	N6	0.3	3	2	1	5	3	18	74
Citrus_au_0000076126:295-455	Cluster_1496	161	34	1.442	0	0.824	+	ACUGACAACAAAAUAGCCGGUUGU	6	0.618	24	N11	-1	0	0	0	3	1	7	23
Citrus_au_0000076151:844-1222	Cluster_1497	379	24	1.018	3	0.875	+	UGAGAUUAACACUGUGGGUC	2	0.917	N	N2	-1	4	6	3	4	4	2	1
Citrus_au_0000076161:1601-1747	Cluster_1498	147	20	0.848	2	1	+	CUAAUGGAUCAAAUUGGCU	8	0.6	N	N2	-1	12	4	2	1	0	0	1
Citrus_au_0000076205:2388-2415	Cluster_1499	28	47	1.993	47	1	+	UUGGCUUAACUUUUGUGGAAUCUUAG	34	0.085	N	N2	-1	0	47	0	0	0	0	0
Citrus_au_0000035120:1717-1937	Cluster_1500	221	33	1.399	28	0.242	.	UGUACAAGAGUUUGUGACUGUAUU	4	0.788	24	N6	0.6	2	2	1	0	0	6	22
Citrus_au_0000035208:1689-1735	Cluster_1501	47	94	3.986	94	0.979	+	AGUACGAUACAUCGGUGUAAAAGAUU	31	0.266	N	N2	-1	3	82	0	2	2	1	4
Citrus_au_0000035220:221-331	Cluster_1502	111	15	0.636	15	0.333	.	CAAUGCGGCACUGAAUUGUAAAAA	2	0.867	24	N6	0.1	0	0	0	0	2	1	12
Citrus_au_0000035252:3434-3657	Cluster_1503	224	13	0.551	0	0.769	.	GUGACUAGCCAGAACUUAUGUAGC	2	0.846	24	N6	0.1	0	1	0	0	1	1	10
Citrus_au_0000035280:1759-2008	Cluster_1504	250	35	1.484	35	0.714	.	UGGCUGCAGAAUAAUGGAUUC	7	0.657	21	N6	2.9	1	0	1	27	5	0	1
Citrus_au_0000035361:1339-1600	Cluster_1505	262	1676	71.077	936	0.217	.	AUUUCGAAAGGGAGAAGACUGCCU	158	0.331	24	N6	56.7	74	29	37	47	30	131	1328
Citrus_au_0000035376:151-366	Cluster_1506	216	26	1.103	0	0.462	.	AUCCGAACUCUUAUUAUAUAAAAU	6	0.731	24	N6	0.3	0	1	0	0	0	4	21
Citrus_au_0000035380:592-980	Cluster_1507	389	13	0.551	11	0.846	+	CAACCCAGCUAGGAGUUAU	1	1	N	N2	-1	4	5	0	1	1	0	2
Citrus_au_0000035394:578-617	Cluster_1508	40	256	10.857	0	0.176	-	UUCUGCAACAUGAUUUCACUG	72	0.203	21	N11	-1	14	5	37	174	3	0	23
Citrus_au_0000035394:696-1154	Cluster_1509	459	1418	60.136	1	0.299	.	UUUAAAUUGUGACUUGGUAAC	554	0.214	21	N5	49.2	39	13	62	1053	121	35	95
Citrus_au_0000035395:403-1108	Cluster_1510	706	14289	605.982	260	0.538	.	CAUUUCAGGAAGAAUUGCAGCU	2141	0.098	21	N5	270.4	518	67	1622	7208	3967	197	710
Citrus_au_0000035398:673-963	Cluster_1511	291	17323	734.651	2528	0.526	.	UAAUAUGAUCUGUUACUUGUU	3544	0.049	21	N6	454	732	76	1103	12237	855	540	1780
Citrus_au_0000035402:750-799	Cluster_1512	50	68	2.884	0	0.191	-	AAUUAGAGCCAAUGACAUCGU	20	0.309	21	N11	-1	2	1	6	56	2	0	1
Citrus_au_0000035482:179-223	Cluster_1513	45	48	2.036	0	0.021	-	ACGAGUACUGUACCUGGAGAAGGA	17	0.375	24	N11	-1	0	0	0	2	12	6	28
Citrus_au_0000035518:204-477	Cluster_1514	274	14	0.594	14	0.929	+	UCCCACAAGAUGUGAAAGCAAAGGCC	1	1	N	N2	-1	5	4	0	3	1	1	0
Citrus_au_0000035519:211-439	Cluster_1515	229	24	1.018	23	0.417	.	GUCUUUGGAAGCCUUGGCUUUGAC	4	0.708	N	N2	-1	3	4	0	6	0	0	11
Citrus_au_0000035532:872-906	Cluster_1516	35	95	4.029	84	0.937	+	AGGAAAUAGAACCGCACU	18	0.411	N	N2	-1	31	0	4	2	3	4	51
Citrus_au_0000035571:1051-1309	Cluster_1517	259	476	20.187	467	0.729	.	ACCAAACACCUUAGUAGCUGGGCU	47	0.422	24	N6	4.9	21	6	15	11	12	35	376
Citrus_au_0000035593:970-1841	Cluster_1518	872	78	3.308	46	0.654	.	CAGGAAUGAAGGUCGGAUGGGAUU	4	0.859	24	N5	0.1	3	5	0	5	0	9	56
Citrus_au_0000035599:283-448	Cluster_1519	166	33	1.399	0	0.303	.	UUGUCUUCGUCUCACAUCCCC	9	0.515	21	N6	0.1	0	0	6	23	1	0	3
Citrus_au_0000035599:586-924	Cluster_1520	339	52	2.205	0	0.885	+	UCUAGAUCAAACAAGACGUACGCU	17	0.5	24	N5	-1	0	2	1	1	2	4	42
Citrus_au_0000035600:81-234	Cluster_1521	154	27	1.145	21	0.074	-	AUCGAGAUGAAGCAGCAACGGCAC	5	0.667	24	N11	-1	0	1	1	0	0	4	21
Citrus_au_0000035600:430-594	Cluster_1522	165	15	0.636	10	0.6	.	CAAUUUUGUUGGCUGCAGAAU	2	0.8	24	N6	0.4	0	0	1	3	0	1	10
Citrus_au_0000035612:1390-1466	Cluster_1523	77	216	9.16	103	0.694	.	AGGGAAAAUAUCCACCGUCCACCU	30	0.412	24	N6	9.2	9	3	2	6	1	40	155
Citrus_au_0000035707:3419-3500	Cluster_1524	82	41	1.739	0	0.22	.	AUCGACACGUGGUGCUUCAUCAUU	9	0.61	24	N6	0.2	0	1	0	0	0	2	38
Citrus_au_0000035769:1918-2014	Cluster_1525	97	153	6.489	67	0.196	-	CACCUCAAUCCCAAACGCACCCUU	23	0.444	24	N11	-1	2	2	15	20	4	14	96
Citrus_au_0000035782:776-1039	Cluster_1526	264	27	1.145	26	0.63	.	AGAGAUAUCCUGGACUUAAUGCUU	5	0.593	24	N6	0.1	3	0	0	1	1	1	21
Citrus_au_0000035901:114-607	Cluster_1527	494	63	2.672	12	0.841	+	AACACGGUCGAGCACAACU	4	0.857	N	N2	-1	15	11	13	4	6	5	9
Citrus_au_0000035911:2729-2809	Cluster_1528	81	14	0.594	14	1	+	ACCCCCAUUUUUGUUGGAAAG	4	0.571	21	N15	-1	2	0	3	7	1	0	1
Citrus_au_0000035913:580-606	Cluster_1529	27	41	1.739	0	1	+	UUGAUGAGGACCCGCAAGCUUGAAAAG	27	0.049	N	N2	-1	0	41	0	0	0	0	0
Citrus_au_0000036051:10-201	Cluster_1530	192	47	1.993	8	0.957	+	UUAUCCCUGCUCACAUCC	5	0.681	N	N2	-1	15	11	7	5	5	3	1
Citrus_au_0000036067:180-282	Cluster_1531	103	12	0.509	12	0.417	.	AUCGGAAAGCAGCUCGAAGCGAUC	6	0.333	24	N6	0.1	0	1	1	0	0	0	10
Citrus_au_0000036072:28-121	Cluster_1532	94	34	1.442	16	0.5	.	CAGCUGUAACUUAAAAGC	2	0.882	24	N4	0.2	5	0	4	3	1	6	15
Citrus_au_0000036230:218-345	Cluster_1533	128	17	0.721	12	0.882	+	UCGGAGAAGACCGUGGAACAGC	2	0.941	24	N11	-1	1	2	1	1	4	2	6
Citrus_au_0000036230:930-969	Cluster_1534	40	170	7.21	0	0.947	+	AUACAACUGUGGCACCAUAACUGG	23	0.388	24	N11	-1	4	3	4	6	4	12	137
Citrus_au_0000036258:5-51	Cluster_1535	47	12	0.509	1	1	+	UUAUCGGAAGACCUGAACU	4	0.667	N	N2	-1	9	2	0	0	1	0	0
Citrus_au_0000036343:208-716	Cluster_1536	509	22	0.933	20	0.636	.	UUGCCUGAGAACUUAUUGUUC	3	0.864	N	N2	-1	4	1	0	13	1	1	2
Citrus_au_0000036352:132-454	Cluster_1537	323	31	1.315	0	0.581	.	AGAUGACAGCGGCUGCAGCACGUG	4	0.839	24	N5	0	1	0	1	2	1	5	21
Citrus_au_0000036354:35-245	Cluster_1538	211	12	0.509	7	0.833	+	CGUUUCCGAGGAUUAAAUUCGAUU	2	0.917	N	N2	-1	3	1	0	3	1	0	4
Citrus_au_0000036385:95-1705	Cluster_1539	1611	147	6.234	146	0.646	.	CUCCACUUUCUGACAAUACUG	6	0.735	21	N5	0.4	13	2	7	99	16	6	4
Citrus_au_0000036399:2089-2264	Cluster_1540	176	95	4.029	0	0.547	.	CCCUCAAAGUUAAGCAUGACUAUG	15	0.611	24	N6	2.8	6	4	2	5	0	9	69
Citrus_au_0000036400:952-1071	Cluster_1541	120	90	3.817	0	0.556	.	CCCUCAAAGUUAAGCAUGACUAUG	8	0.6	24	N6	1.5	1	3	1	7	2	15	61
Citrus_au_0000036403:1056-1214	Cluster_1542	159	13	0.551	13	0.462	.	CUGUGAGCUGCCAUCAUCAUUGUC	2	0.769	24	N6	0.1	1	0	0	0	0	0	12
Citrus_au_0000036413:2-1399	Cluster_1543	1398	158	6.701	124	0.266	.	CCCCAUUCAUUCCUAGAU	3	0.905	N	N2	-1	21	24	9	27	21	14	42
Citrus_au_0000036414:120-512	Cluster_1544	393	105	4.453	36	0.867	+	UUUUUUGUAUGUGGGACU	3	0.876	N	N2	-1	15	29	7	18	10	6	20
Citrus_au_0000036495:556-1348	Cluster_1545	793	49	2.078	49	0.694	.	CCGAACCCGUCGUUUAACAGC	2	0.959	N	N2	-1	10	10	3	15	4	4	3
Citrus_au_0000036500:1870-2221	Cluster_1546	352	73	3.096	59	0.712	.	ACGAUGAAACUGGAGAUCAAAAUC	8	0.726	24	N5	0.1	2	1	1	2	1	4	62
Citrus_au_0000036581:1453-1945	Cluster_1547	493	15	0.636	0	0.933	+	GGAUAUUGCGGUCCGAGCCUGGGAA	1	1	N	N2	-1	4	7	1	2	0	1	0
Citrus_au_0000036596:2440-2841	Cluster_1548	402	445	18.872	0	0.391	.	CCUCUGAAUCAAACUUUGCCU	11	0.78	N	N2	-1	99	62	33	118	38	41	54
Citrus_au_0000036596:3751-4263	Cluster_1549	513	258	10.942	18	0.287	.	GGCAAGAAUGUUAGACCAUAAGG	11	0.643	N	N2	-1	30	34	22	48	19	33	72
Citrus_au_0000036609:52-487	Cluster_1550	436	24	1.018	24	0.958	+	UUCAAGAGGGAGACGCUC	2	0.917	N	N2	-1	9	5	1	3	3	1	2
Citrus_au_0000036609:1577-1797	Cluster_1551	221	119	5.047	119	0.16	-	AAUUGUCAGGUUGAUUGAGGAACC	21	0.454	24	N11	-1	4	2	2	2	3	4	102
Citrus_au_0000036702:3033-3243	Cluster_1552	211	20	0.848	6	0.25	.	UGAAUAGUCCUACUCAAAAUCCU	2	0.95	21	N6	0.1	2	0	0	7	5	3	3
Citrus_au_0000036761:676-1295	Cluster_1553	620	46	1.951	46	0.696	.	CGAGGUCAGGAAUACGAC	6	0.761	21	N4	0.3	8	1	2	27	5	1	2
Citrus_au_0000036766:1667-1810	Cluster_1554	144	18	0.763	10	0.222	.	UUUUUUCUCAAUACCAAACGCACC	5	0.722	24	N6	0.1	2	0	2	1	0	1	12
Citrus_au_0000036780:1534-2392	Cluster_1555	859	4067	172.477	3685	0.583	.	GAUUCAAGGCCGGAGCUCCCU	752	0.121	21	N5	469.6	86	1	89	3775	79	8	29
Citrus_au_0000036796:179-1609	Cluster_1556	1431	92	3.902	92	0.446	.	CUUGUCAAGCUUGAAACGCCU	6	0.826	21	N5	0.9	4	2	2	72	8	2	2
Citrus_au_0000036879:1381-1418	Cluster_1557	38	15	0.636	14	0.4	.	AAAAUUUUCAACCCAACCCAACCC	4	0.667	24	N6	-1	2	0	0	0	0	0	13
Citrus_au_0000037158:803-891	Cluster_1558	89	21	0.891	0	1	+	UCGCUUGUCGUCGGAUGCGGCAAG	3	0.667	21	N11	-1	0	0	2	10	0	2	7
Citrus_au_0000037158:1646-1829	Cluster_1559	184	147	6.234	137	0.163	-	GACCCGAACCCGAUUUUGCCCACC	11	0.633	24	N11	-1	5	1	2	5	8	10	116
Citrus_au_0000037204:235-428	Cluster_1560	194	33	1.399	33	0.818	+	ACCGAAGAGAUACGGACUUGAGCA	4	0.727	24	N11	-1	1	0	0	2	2	5	23
Citrus_au_0000037251:1108-1300	Cluster_1561	193	14	0.594	14	0.286	.	UUCUUGAGAGUCAAAACAACU	8	0.429	N	N2	-1	1	2	1	10	0	0	0
Citrus_au_0000037320:1983-2007	Cluster_1562	25	16	0.679	0	0	-	AUUCCAAAGCUGAAGACAUCGGAU	13	0.188	24	N11	-1	0	0	0	0	0	0	16
Citrus_au_0000037346:354-622	Cluster_1563	269	24	1.018	0	0.958	+	AUUCGGCAACUGGCUCCAGGUCGGUG	3	0.792	N	N2	-1	1	9	3	7	2	0	2
Citrus_au_0000037346:1162-1785	Cluster_1564	624	30	1.272	0	0.967	+	CAGAACUUUGAGCUCUUGCCU	2	0.967	N	N2	-1	6	3	5	4	4	4	4
Citrus_au_0000037443:1282-1506	Cluster_1565	225	14	0.594	14	0.571	.	UAUGAGCUCGGUUCACUGCCU	2	0.929	21	N6	0	0	2	0	8	1	1	2
Citrus_au_0000037453:366-1939	Cluster_1566	1574	87	3.69	86	0.598	.	UUGGACUCUGAUCAUGGCAUC	3	0.851	21	N5	0.5	9	7	10	39	12	0	10
Citrus_au_0000037589:519-707	Cluster_1567	189	28	1.187	0	0.964	+	AGGCAACCCCAUAAGAUCCAAGAC	12	0.357	24	N11	-1	0	3	1	0	1	1	22
Citrus_au_0000037600:311-789	Cluster_1568	479	85	3.605	85	0.565	.	CCAAAUCUGGACCAGAAAAGCACC	8	0.753	24	N5	0.2	0	3	3	7	2	5	65
Citrus_au_0000037600:886-2703	Cluster_1569	1818	311	13.189	311	0.714	.	AAGGCCUGGAGAUACUCGUUGGAG	46	0.502	24	N5	4.6	5	7	6	5	4	22	262
Citrus_au_0000037618:11-51	Cluster_1570	41	28	1.187	28	0.036	-	AGACAUUUGCUUUUGUUUGGCUGA	16	0.321	24	N11	-1	0	1	0	0	0	0	27
Citrus_au_0000037633:1479-1498	Cluster_1571	20	35	1.484	0	1	+	AUCCCAUUCUUGACACCA	20	0.086	N	N2	-1	30	0	5	0	0	0	0
Citrus_au_0000037650:725-968	Cluster_1572	244	104	4.411	0	0.356	.	CUCAUCACAACUCUUUCUCUC	7	0.558	21	N6	1	3	1	9	66	6	3	16
Citrus_au_0000037655:348-535	Cluster_1573	188	18	0.763	3	0.944	+	CAUUCCGGCACUGACUGCAGCC	4	0.667	21	N11	-1	0	1	2	9	5	1	0
Citrus_au_0000037695:638-1501	Cluster_1574	864	108	4.58	106	0.37	.	UGAAAUUGGUAAUCUUGGGAC	17	0.602	21	N5	6.7	1	0	2	87	16	1	1
Citrus_au_0000037695:1592-1884	Cluster_1575	293	18	0.763	18	0.556	.	UCAAGCUAUUUAUUCAGAGACU	1	1	21	N3	0.1	0	1	2	12	3	0	0
Citrus_au_0000037695:2876-3121	Cluster_1576	246	403	17.091	393	0.581	.	CCCCACCCCACUAAAUUUAUUGGG	12	0.65	24	N6	1.9	37	8	17	28	16	31	266
Citrus_au_0000037696:79-1269	Cluster_1577	1191	171	7.252	0	0.392	.	CGUAGUAACCUUGGCCUUGGA	11	0.602	21	N5	1	3	3	4	146	12	1	2
Citrus_au_0000037699:349-1281	Cluster_1578	933	190	8.058	0	0.311	.	CGUAGUAACCUUGGCCUUGGA	9	0.553	21	N5	0.8	2	0	4	171	10	0	3
Citrus_au_0000037743:728-1071	Cluster_1579	344	12	0.509	12	0.417	.	AUAGAAUGAUCUCAUAAAUUUGAC	4	0.75	24	N5	0.1	2	0	1	0	0	0	9
Citrus_au_0000037871:754-780	Cluster_1580	27	13	0.551	13	1	+	GGUUGGAGGACACUGAGCUAAUAUA	2	0.769	N	N2	-1	2	6	2	1	0	1	1
Citrus_au_0000037958:83-297	Cluster_1581	215	185	7.846	0	0.238	.	AUGAGCUGGAAUGAGAAUGAGAUU	22	0.611	24	N6	0.5	1	10	6	6	7	34	121
Citrus_au_0000037958:1954-2115	Cluster_1582	162	605	25.657	514	0.858	+	UUUGAGAAUAAAGAAUGAGAAUCU	130	0.336	24	N11	-1	22	12	13	11	27	93	427
Citrus_au_0000037975:223-885	Cluster_1583	663	58	2.46	58	0.379	.	AGGAUUGAUAACAACUGUGAAAGU	12	0.569	24	N5	0.3	4	0	1	2	4	3	44
Citrus_au_0000038131:192-691	Cluster_1584	500	81	3.435	81	0.63	.	CAUUUUGGCCACAGUAGUAACCAC	5	0.84	24	N5	0.5	3	2	0	4	2	4	66
Citrus_au_0000038139:346-369	Cluster_1585	24	46	1.951	44	0.957	+	UUUGUUCCGUUAUAAAUUCUG	29	0.261	21	N11	-1	9	0	6	31	0	0	0
Citrus_au_0000038181:34-181	Cluster_1586	148	946	40.119	1	0.997	+	UGGAGAAGCAGGGCACGUGCA	835	0.039	21	N11	-1	8	0	42	886	3	0	7
Citrus_au_0000038181:291-367	Cluster_1587	77	452	19.169	0	0.998	+	CAUGUGCCCUUCUUCCCCAUC	260	0.075	21	N11	-1	6	0	19	409	16	1	1
Citrus_au_0000038192:453-805	Cluster_1588	353	104	4.411	47	0.038	-	UGAUAUCGGAUGUCUCUAUGAAGGCCU	13	0.5	N	N2	-1	7	45	7	13	8	14	10
Citrus_au_0000038192:911-1026	Cluster_1589	116	112	4.75	34	0	-	UGCCAAUGAUUAUAAACU	15	0.286	N	N2	-1	36	47	4	4	5	9	7
Citrus_au_0000038192:1131-1234	Cluster_1590	104	109	4.623	109	0.028	-	CCCAUAUUCUGAGUCCCU	22	0.303	N	N2	-1	47	22	12	15	3	5	5
Citrus_au_0000038237:280-524	Cluster_1591	245	12	0.509	6	0.417	.	AACCCGAACCGAACGCCCACCCCU	6	0.583	24	N6	0.1	0	0	0	3	1	1	7
Citrus_au_0000038288:11-209	Cluster_1592	199	53	2.248	44	0.208	.	AAGGGACCUGGGAUUGAUUGAAAG	10	0.491	24	N6	0.2	0	1	1	1	1	6	43
Citrus_au_0000038428:159-513	Cluster_1593	355	17	0.721	0	1	+	CGUGAGAACGCUGACGAACUUGGCC	1	1	N	N2	-1	4	5	3	2	0	1	2
Citrus_au_0000038448:1013-1133	Cluster_1594	121	84	3.562	78	0.726	.	AUGGCAAUGGGCACCGCCCGCAGC	13	0.631	N	N2	-1	20	0	3	3	5	1	52
Citrus_au_0000038459:919-1439	Cluster_1595	521	18	0.763	18	0.889	+	UGGAACUGAGAACCACCUUGU	2	0.944	N	N2	-1	5	2	2	6	1	0	2
Citrus_au_0000038519:72-257	Cluster_1596	186	88	3.732	88	0.989	+	UGAUGUUGAAUAUUAUUGAGGCCU	18	0.33	N	N2	-1	6	38	5	2	6	7	24
Citrus_au_0000038519:341-429	Cluster_1597	89	87	3.69	87	0.989	+	UAUGUAGUUACUGAUGUCU	9	0.437	N	N2	-1	28	33	9	1	3	6	7
Citrus_au_0000038519:542-625	Cluster_1598	84	135	5.725	135	0.993	+	AAUUAUCUGUCUGAGGCCU	15	0.289	N	N2	-1	53	17	25	16	7	7	10
Citrus_au_0000038556:1061-1729	Cluster_1599	669	26	1.103	25	0.538	.	UACCAAGUGACAGAGACUCGAGC	2	0.962	24	N5	0.3	2	1	2	2	0	7	12
Citrus_au_0000038556:2500-2782	Cluster_1600	283	13	0.551	13	0.846	+	AAAUCUUGAACUUUGUGGCCU	2	0.923	N	N2	-1	2	1	1	5	0	2	2
Citrus_au_0000038722:1499-1762	Cluster_1601	264	36	1.527	0	0.833	+	CUGGGACCUGGAAUCAAGAACGCU	4	0.833	24	N11	-1	1	3	0	1	1	9	21
Citrus_au_0000038815:5-245	Cluster_1602	241	42	1.781	40	0.548	.	AGAGGAUUAUACAGGCUGUUAUUC	6	0.714	24	N6	0.1	0	0	1	1	1	2	37
Citrus_au_0000038815:343-1298	Cluster_1603	956	190	8.058	118	0.279	.	UCUAGUGUAGACAGGUGAAGGACC	27	0.589	24	N5	1.9	6	2	6	7	9	11	149
Citrus_au_0000038839:238-738	Cluster_1604	501	16	0.679	4	0.875	+	AGGCACAACUAGACAUGGUGGGGC	2	0.938	N	N2	-1	3	1	2	2	2	1	5
Citrus_au_0000038885:1099-1153	Cluster_1605	55	239	10.136	180	0.393	.	AACUGAUUCUCUUCACAACUGAUU	28	0.46	24	N6	-1	4	6	4	6	4	31	184
Citrus_au_0000038901:303-882	Cluster_1606	580	35	1.484	35	0.914	+	UCAAUGCCGGUGACUAUGAUUACGCC	3	0.857	N	N2	-1	4	11	6	8	0	0	6
Citrus_au_0000038901:966-1490	Cluster_1607	525	14	0.594	14	0.857	+	CUGACCAUCUGAAUAUAAGGA	1	1	N	N2	-1	2	2	0	7	2	0	1
Citrus_au_0000039107:919-1330	Cluster_1608	412	15	0.636	15	0.667	.	UUUGGCUGUAUGUAUGGAACU	2	0.867	21	N5	0	2	0	0	11	2	0	0
Citrus_au_0000039209:40-1509	Cluster_1609	1470	55	2.332	53	0.691	.	CCGGCUGAAGCGGACAGGCCU	4	0.782	N	N2	-1	10	2	8	26	4	2	3
Citrus_au_0000039209:1600-1891	Cluster_1610	292	13	0.551	13	0.692	.	CCGGCUUUAGGCCUUUACAUCU	2	0.846	21	N6	0	0	0	1	7	2	1	2
Citrus_au_0000039226:1-33	Cluster_1611	33	63	2.672	59	0.333	.	GUACGUAAAAGUACCAGGUCGGCC	8	0.619	24	N6	-1	0	0	1	2	0	4	56
Citrus_au_0000039285:113-300	Cluster_1612	188	42	1.781	35	0.667	.	GAAAGUGUUGUGAAGAACUUGGCC	6	0.69	24	N6	0.2	1	2	0	1	0	11	27
Citrus_au_0000039289:563-764	Cluster_1613	202	16	0.679	16	1	+	GCCGCCUCCGGCGAUGCCGGUGC	11	0.312	23	N11	-1	2	1	0	0	0	11	2
Citrus_au_0000039295:48-344	Cluster_1614	297	16	0.679	16	0.688	.	CGGCGGCUUGGAUCAUGAAGC	2	0.938	N	N2	-1	3	2	1	9	0	1	0
Citrus_au_0000039416:1-308	Cluster_1615	308	368	15.607	339	0.823	+	UACACCACUCGCAUUUCGCAAGGG	33	0.546	24	N5	-1	20	11	23	31	11	36	236
Citrus_au_0000039435:1160-1729	Cluster_1616	570	25	1.06	0	0.32	.	GUAACCGGACAAAGCUGCACU	3	0.84	21	N5	1	2	1	0	22	0	0	0
Citrus_au_0000039469:537-566	Cluster_1617	30	20	0.848	0	0	-	UCCCUGUAGUCCACUGCGUAGAG	5	0.45	24	N12	-1	0	0	0	0	1	7	12
Citrus_au_0000039663:1125-1803	Cluster_1618	679	19	0.806	18	0.737	.	CAAUUCAGGCAUUAGUACUCC	4	0.842	N	N2	-1	4	2	1	9	1	1	1
Citrus_au_0000039740:1786-2339	Cluster_1619	554	107	4.538	107	0.607	.	GAAAUAGCAACAAAAAUUGAAAGU	9	0.701	24	N5	0.2	3	4	3	11	1	9	76
Citrus_au_0000039859:3098-3223	Cluster_1620	126	34	1.442	34	1	+	UAGAUAAAGAUGAGAGCU	29	0.147	N	N2	-1	29	0	1	2	1	1	0
Citrus_au_0000039897:2909-3020	Cluster_1621	112	14	0.594	14	0.286	.	AUUGCAAGUGGACAACGAUGAAGU	3	0.714	24	N6	0.1	0	1	0	0	0	0	13
Citrus_au_0000039904:1145-1492	Cluster_1622	348	22	0.933	22	0.136	-	AUUUCAGGAUCCAAAUGAACACUU	4	0.682	24	N5	-1	3	0	1	0	1	1	16
Citrus_au_0000040041:185-552	Cluster_1623	368	36	1.527	0	0.389	.	UUUCCUAUCUAUCUAUGUAGCUCU	3	0.806	24	N5	0.1	1	1	1	1	0	2	30
Citrus_au_0000040042:87-645	Cluster_1624	559	159	6.743	103	0.516	.	AACACACUGUAAUCUCAAAUACUG	11	0.648	24	N5	1.1	11	3	1	7	4	16	117
Citrus_au_0000040045:318-379	Cluster_1625	62	12	0.509	0	1	+	UUACGGACAAGAGCAAGCU	5	0.667	N	N2	-1	11	0	0	0	0	1	0
Citrus_au_0000040079:584-605	Cluster_1626	22	34	1.442	34	0	-	UUUUAGGGAUGUAAAUUCACC	28	0.118	21	N11	-1	3	0	3	28	0	0	0
Citrus_au_0000040131:1499-1686	Cluster_1627	188	196	8.312	6	0.015	-	UGCCUGGCUCCCUGUAUGCUU	179	0.061	21	N11	-1	0	1	3	191	1	0	0
Citrus_au_0000040170:1393-1666	Cluster_1628	274	14	0.594	7	1	+	UACUACUCAUUUUCUGGAUCAG	6	0.571	22	N12	-1	0	1	1	2	7	1	2
Citrus_au_0000040192:1794-2172	Cluster_1629	379	46	1.951	9	0.543	.	CGAAGACAAGUUAAUCUCUCU	5	0.717	21	N5	0.1	0	0	0	41	4	1	0
Citrus_au_0000040192:2280-3598	Cluster_1630	1319	1207	51.188	40	0.39	.	AUAGGGAAGACAACUCUUGCU	96	0.379	21	N5	9.6	20	3	20	1085	47	7	25
Citrus_au_0000040312:3-442	Cluster_1631	440	20	0.848	18	0.85	+	GAGAAGAGCUUAGGAUGC	1	1	N	N2	-1	7	3	4	2	0	2	2
Citrus_au_0000040473:6-451	Cluster_1632	446	3002	127.312	519	0.505	.	UUUCUGGACAGUGUUCGUAGC	171	0.264	21	N5	22.6	64	36	82	1715	388	96	621
Citrus_au_0000040632:879-1843	Cluster_1633	965	45	1.908	42	0.622	.	ACAAGUUGGGUCUAGAUGAACGCU	5	0.844	24	N5	0.1	2	3	0	2	1	5	32
Citrus_au_0000040742:67-944	Cluster_1634	878	123	5.216	122	0.951	+	UAACCGGCGGAAUUGAGGGCC	3	0.911	N	N2	-1	28	21	15	26	11	12	10
Citrus_au_0000040797:156-485	Cluster_1635	330	29	1.23	29	0.793	.	AACUGGAGAGGCAUCUGAAUAGA	3	0.621	24	N5	0.1	2	0	0	0	2	6	19
Citrus_au_0000040932:14-318	Cluster_1636	305	198	8.397	198	0.778	.	AACACGUCGAGAACAGUUGAAGAA	17	0.551	24	N5	0.8	3	11	3	4	4	24	149
Citrus_au_0000040933:44-590	Cluster_1637	547	59	2.502	59	0.576	.	AUGAUUUGUUUUUAAUUCCAGGGC	5	0.78	24	N5	0.1	1	3	0	1	2	3	49
Citrus_au_0000041000:1-203	Cluster_1638	203	70	2.969	68	0.171	-	UCCCAUUUGGGACGAGAUUGAGAC	12	0.586	24	N11	-1	4	1	9	11	2	5	38
Citrus_au_0000041000:965-1006	Cluster_1639	42	72	3.053	0	0.722	.	GUUUGGUAUGGCUUAUUUAAGAGC	12	0.653	24	N6	-1	1	1	2	4	1	7	56
Citrus_au_0000041001:970-1008	Cluster_1640	39	85	3.605	0	0.776	.	GUUUGGUAUGGCUUAUUUAAGAGC	17	0.529	24	N6	-1	3	1	3	2	2	6	68
Citrus_au_0000041030:703-961	Cluster_1641	259	16	0.679	16	0.812	+	AGAGAAUUUGUUGUUGGAUGA	3	0.812	N	N2	-1	2	2	2	6	3	0	1
Citrus_au_0000041089:99-1061	Cluster_1642	963	59	2.502	57	0.593	.	UAAAGAAGAAGAUGAUCGCCU	3	0.847	21	N5	0.3	0	1	0	46	10	0	2
Citrus_au_0000041099:2039-2064	Cluster_1643	26	36	1.527	36	0.083	-	ACCGGUGCUCAGAACAAGCUC	11	0.361	21	N11	-1	2	0	0	19	1	2	12
Citrus_au_0000041132:3-209	Cluster_1644	207	50	2.12	50	0.74	.	CCUGAUCAAUUCCCAAAGGGCU	2	0.86	21	N6	0.2	3	3	4	20	15	3	2
Citrus_au_0000041166:346-710	Cluster_1645	365	35	1.484	25	0.8	+	AAGACGUCGAAUUUCAGCUGAAGG	8	0.657	24	N5	-1	0	0	0	2	0	1	32
Citrus_au_0000041257:1-1412	Cluster_1646	1412	3928	166.582	2874	0.7	.	AUGAACAAAUGCCUGAACCAAAAU	782	0.359	N	N2	-1	598	318	202	1055	438	227	1090
Citrus_au_0000041263:85-1101	Cluster_1647	1017	169	7.167	167	0.432	.	UAGAGAUAGAACGUCAUUGUUGAA	6	0.793	24	N5	0.5	8	4	7	5	4	33	108
Citrus_au_0000041524:865-935	Cluster_1648	71	44	1.866	44	0.682	.	AGGAUCAGGAUUCUCUCAAAAUCA	4	0.614	N	N2	-1	26	0	9	0	2	1	6
Citrus_au_0000041612:722-1090	Cluster_1649	369	1867	79.178	220	0.744	.	AUUCUGUAGUACUGGCAACUA	860	0.148	21	N5	35.8	23	3	49	1604	101	36	51
Citrus_au_0000041614:585-1016	Cluster_1650	432	1497	63.486	36	0.862	+	CACGAGAUAUCUGUUGAGGAU	951	0.11	21	N5	-1	16	3	34	1373	58	9	4
Citrus_au_0000041614:1249-1314	Cluster_1651	66	1042	44.19	0	0.988	+	AUUCUGUAGUACUGGCAACUA	883	0.054	21	N11	-1	2	3	11	973	50	2	1
Citrus_au_0000041632:22-531	Cluster_1652	510	21	0.891	16	0.429	.	CGACACCAACCAAAGCUGCUCCGC	1	1	24	N3	0	0	0	1	6	3	1	10
Citrus_au_0000041680:507-571	Cluster_1653	65	15	0.636	15	0.533	.	UGCCAGGUCCGACCUCUGCCU	1	1	21	N3	0.1	1	2	3	5	0	1	3
Citrus_au_0000041772:860-1172	Cluster_1654	313	15	0.636	15	1	+	GCCAUCAUGAUGUUGAGACC	1	1	N	N2	-1	1	6	2	2	2	0	2
Citrus_au_0000041772:1341-1466	Cluster_1655	126	13	0.551	13	0.923	+	UAGUGACCAAUGAGACCCUUCUGG	4	0.769	N	N2	-1	3	2	2	2	0	0	4
Citrus_au_0000041778:345-802	Cluster_1656	458	24	1.018	24	0.667	.	UUCGGUCAGGAAUUGUCGCUGGC	2	0.875	21	N5	0	0	1	0	16	4	2	1
Citrus_au_0000041891:1097-1137	Cluster_1657	41	19	0.806	19	0	-	CAUGAUUCUGAUAUAUGGAGA	16	0.211	21	N11	-1	1	0	1	17	0	0	0
Citrus_au_0000041891:1306-2112	Cluster_1658	807	68	2.884	68	0.559	.	UUUGAAUCACUACCUGCAGAA	8	0.706	21	N5	1.6	3	1	6	54	2	1	1
Citrus_au_0000041892:400-418	Cluster_1659	19	17	0.721	17	0	-	ACCCCACAGCCUGCACCA	16	0.118	N	N2	-1	17	0	0	0	0	0	0
Citrus_au_0000042065:2576-2690	Cluster_1660	115	16	0.679	6	1	+	UUUCAAUAAAAAUCCAAGACU	5	0.5	21	N14	-1	0	0	0	7	0	3	6
Citrus_au_0000042095:283-1085	Cluster_1661	803	44	1.866	44	0.523	.	CAACCGAACUUGAUGAACUCU	4	0.841	21	N5	0.3	4	2	4	34	0	0	0
Citrus_au_0000042186:1271-1662	Cluster_1662	392	14	0.594	0	0.214	.	UCACGACCCAGAACUUCUGGU	2	0.857	21	N5	0.1	0	0	2	10	1	1	0
Citrus_au_0000042212:310-873	Cluster_1663	564	25	1.06	25	0.88	+	UCAGAGAACUCGGCAGCACGCU	2	0.88	N	N2	-1	4	2	2	8	3	1	5
Citrus_au_0000042229:3-2100	Cluster_1664	2098	237	10.051	237	0.654	.	AGUACAUUGGAAUCCUGAAGCACC	5	0.873	N	N2	-1	24	40	18	34	21	18	82
Citrus_au_0000042288:30-48	Cluster_1665	19	36	1.527	0	1	+	GCAAGGCUGAAACUUAAAG	19	0.083	N	N2	-1	36	0	0	0	0	0	0
Citrus_au_0000042288:1248-1469	Cluster_1666	222	21	0.891	0	0.048	-	CUUGCUCAAAUGAGUAUUCCU	8	0.571	21	N11	-1	1	0	1	15	4	0	0
Citrus_au_0000042289:30-48	Cluster_1667	19	34	1.442	0	1	+	GCAAGGCUGAAACUUAAAG	15	0.088	N	N2	-1	34	0	0	0	0	0	0
Citrus_au_0000042299:216-687	Cluster_1668	472	54	2.29	2	0.796	.	UGAGAUCCGUGGUCCUGGCUC	4	0.833	21	N5	0.2	2	1	4	34	7	2	4
Citrus_au_0000042344:696-840	Cluster_1669	145	12	0.509	12	0.667	.	UUUAGAAUUUUUGGCUGCUUCUCC	3	0.75	24	N6	0.1	0	0	1	0	0	0	11
Citrus_au_0000042556:1813-2398	Cluster_1670	586	14	0.594	14	0.429	.	CCAUUGAUGAAGAUAUUU	1	1	N	N2	-1	2	3	1	6	2	0	0
Citrus_au_0000042601:2570-2780	Cluster_1671	211	33	1.399	33	0.879	+	AUUUCGUGGUGUCAUUAUUAGGUU	7	0.667	N	N2	-1	2	6	3	7	0	0	15
Citrus_au_0000042680:396-810	Cluster_1672	415	102	4.326	102	0.735	.	AGUUUGCACUGAACCCUCCCGAGC	10	0.735	24	N5	0.5	4	2	2	8	5	11	70
Citrus_au_0000042680:897-1104	Cluster_1673	208	49	2.078	45	0.51	.	CCCCAACCAAUUCAACACCUUCAU	3	0.857	24	N6	0.1	5	1	1	4	2	4	32
Citrus_au_0000042750:1187-1303	Cluster_1674	117	44	1.866	44	0.909	+	AAUUAGAAUGAGCUGUAUUACCA	9	0.591	N	N2	-1	10	0	2	5	5	11	11
Citrus_au_0000042799:294-900	Cluster_1675	607	37	1.569	36	0.459	.	AAGAAUCUAAUACUUGAGGAU	4	0.784	21	N5	2.2	3	1	2	29	1	0	1
Citrus_au_0000042932:670-1014	Cluster_1676	345	12	0.509	12	1	+	UGCCAAUACUGAUGAGACUAGCGGAU	1	1	N	N2	-1	3	2	4	1	1	0	1
Citrus_au_0000043007:2045-2442	Cluster_1677	398	22	0.933	0	0.727	.	GAAGAGUAGCUGUAGUUGAAGAUU	1	1	21	N3	0	3	1	0	16	0	1	1
Citrus_au_0000043009:2912-3207	Cluster_1678	296	16	0.679	0	0.625	.	UACGGAGAUCAAAGGAGUUGU	2	0.812	21	N6	0.1	0	0	0	16	0	0	0
Citrus_au_0000043058:101-377	Cluster_1679	277	2765	117.261	12	0.999	+	UACGAUGAGGAUUCACAGCUC	1507	0.057	21	N11	-1	44	175	36	1608	727	70	105
Citrus_au_0000043058:471-611	Cluster_1680	141	104	4.411	102	0.981	+	AGUAUUUGCUUCUGAAUC	32	0.337	N	N2	-1	57	6	10	9	17	2	3
Citrus_au_0000043104:30-82	Cluster_1681	53	54	2.29	54	0.889	+	AGACUGAGAAUGAGUGAGGCCU	11	0.556	21	N11	-1	5	2	6	18	13	2	8
Citrus_au_0000043104:1160-1605	Cluster_1682	446	19	0.806	19	0.842	+	GAAUUUGGAGCCGGACAGCU	2	0.947	N	N2	-1	5	2	2	6	3	0	1
Citrus_au_0000043130:254-563	Cluster_1683	310	18	0.763	17	0.389	.	UCCAUGGCUCUGGAUCCGAGC	3	0.889	21	N5	0.1	1	1	1	13	1	0	1
Citrus_au_0000043224:2262-2707	Cluster_1684	446	22	0.933	0	0.227	.	UUUGUAACCUUUUUGAGUAGG	4	0.773	24	N5	0	1	1	2	7	0	1	10
Citrus_au_0000043224:2992-3396	Cluster_1685	405	15	0.636	0	0.6	.	AUGGCACAGUAGAGAGAUAUAAAG	2	0.933	24	N5	0	0	0	0	1	1	0	13
Citrus_au_0000043323:1959-2036	Cluster_1686	78	72	3.053	69	0.264	.	AACAGUUAGUAUUUCUCAAACACU	19	0.458	24	N6	3	4	0	0	1	2	6	59
Citrus_au_0000043463:2940-2994	Cluster_1687	55	97	4.114	94	0.897	+	UUGAAUUGGAGUGAGAAUCUUAGG	17	0.474	24	N11	-1	4	0	1	3	2	9	78
Citrus_au_0000043483:373-399	Cluster_1688	27	46	1.951	0	1	+	UCCUCCUUAUAGCUUCGGAUAUUU	20	0.217	24	N11	-1	0	4	1	2	1	1	37
Citrus_au_0000043483:1009-1104	Cluster_1689	96	109	4.623	0	0.991	+	UAGCAGCUGGGCUGUGAUAGGCCA	28	0.211	24	Y	-1	1	2	2	5	4	46	49
Citrus_au_0000043489:321-399	Cluster_1690	79	60	2.545	0	1	+	UCCUCCUUAUAGCUUCGGAUAUUU	30	0.183	24	N11	-1	1	4	2	0	0	1	52
Citrus_au_0000043489:1003-1032	Cluster_1691	30	53	2.248	0	1	+	UAGCAGCUGGGCUGUGAUAGGCCA	30	0.208	24	N15	-1	1	0	1	5	2	13	31
Citrus_au_0000043564:4484-4737	Cluster_1692	254	6703	284.267	6703	0.872	+	GAGGAUGCUGAGAUGAAUGCU	4905	0.034	21	N12	-1	28	4	106	6440	72	12	41
Citrus_au_0000043579:1563-1732	Cluster_1693	170	58	2.46	0	0.086	-	CAGAACCAUUUGAACCAGGAA	22	0.241	21	N12	-1	0	0	0	57	1	0	0
Citrus_au_0000043587:1514-1876	Cluster_1694	363	52	2.205	0	0.135	-	CCAAAGCCUAUGCCUAUGCCU	19	0.346	21	N5	-1	2	1	1	47	0	0	1
Citrus_au_0000043646:4-57	Cluster_1695	54	20	0.848	20	0.5	.	CUUGGGGAAUUGAUCGGGUGA	4	0.75	21	N6	-1	0	0	1	14	3	2	0
Citrus_au_0000043657:921-982	Cluster_1696	62	13	0.551	13	0.769	.	UCAGAAUUCAAACUAAUUC	2	0.846	N	N2	-1	3	0	0	0	0	1	9
Citrus_au_0000043880:557-2087	Cluster_1697	1531	1337	56.701	1326	0.424	.	UCAAGAUGUUGAAUAUUUGCU	91	0.367	21	N5	71.7	18	0	44	1177	80	7	11
Citrus_au_0000043961:963-997	Cluster_1698	35	39	1.654	0	0.923	+	AUUGAUGCGAGAUUCUGGUUACUC	7	0.564	24	N11	-1	0	0	0	2	1	4	32
Citrus_au_0000044003:877-1144	Cluster_1699	268	19	0.806	19	0.474	.	ACCACUCGGUUGUCUCAG	2	0.842	N	N2	-1	3	5	0	3	1	3	4
Citrus_au_0000044010:9-339	Cluster_1700	331	14	0.594	14	0.714	.	CUUUCUCGGAAUACCUCAGUUAAG	3	0.786	N	N2	-1	0	3	1	2	0	1	7
Citrus_au_0000044013:249-543	Cluster_1701	295	14	0.594	0	0.429	.	CUAGAGAUCCUCGCUGCUGUUGGC	1	1	24	N3	0.1	0	2	0	0	0	1	11
Citrus_au_0000044016:314-806	Cluster_1702	493	65	2.757	0	0.415	.	AUUCCCGUGACUGUCUGUGAGUCU	5	0.8	24	N5	0.3	0	1	1	3	4	7	49
Citrus_au_0000044053:343-687	Cluster_1703	345	16	0.679	4	0.688	.	GUUGCUGCAUUGCUGAGGU	3	0.875	N	N2	-1	5	0	0	4	3	1	3
Citrus_au_0000044103:1502-1605	Cluster_1704	104	12	0.509	11	0.917	+	UCUUGGCUGCUUGGACUGGUUCCAC	2	0.917	N	N2	-1	2	4	2	3	0	1	0
Citrus_au_0000044106:63-107	Cluster_1705	45	28	1.187	28	0.143	-	UAACCAAGCUAGUCCUACUAAU	20	0.286	22	N11	-1	5	0	1	2	20	0	0
Citrus_au_0000044203:253-440	Cluster_1706	188	24	1.018	0	0.917	+	UUGAGAUUGGAGCUGGUGAGC	12	0.417	21	N11	-1	2	0	1	16	2	0	3
Citrus_au_0000044237:1424-1613	Cluster_1707	190	43	1.824	43	0.326	.	AAUAAGUCGUAAUACAAUAGAAGU	15	0.233	24	N6	0.6	0	0	0	0	0	2	41
Citrus_au_0000044258:67-581	Cluster_1708	515	22	0.933	22	0.727	.	GAGUUCGGGGCGCUGUACAAGUC	1	1	N	N2	-1	6	4	1	5	1	2	3
Citrus_au_0000044291:574-814	Cluster_1709	241	12	0.509	12	0.75	.	ACAUAGAGACAAGGACAAGAGAAUA	2	0.833	N	N2	-1	1	3	0	3	2	0	3
Citrus_au_0000044367:190-290	Cluster_1710	101	22	0.933	0	0.091	-	AGAUUCGCCCUGUGGAGCUCGGGG	9	0.409	24	N11	-1	0	1	0	0	0	1	20
Citrus_au_0000044367:751-857	Cluster_1711	107	15	0.636	0	0.133	-	CCACCGUUGGACUCAGCUCGG	4	0.6	21	N11	-1	0	0	1	7	0	1	6
Citrus_au_0000044369:183-608	Cluster_1712	426	399	16.921	155	0.524	.	AGAUGACCAGCGGCUCAAGGGCUU	38	0.331	24	N5	5.1	15	7	6	13	3	32	323
Citrus_au_0000044370:156-251	Cluster_1713	96	21	0.891	0	0.048	-	AGAUUCGCCCUGUGGAACUCGGGG	7	0.286	24	N11	-1	0	0	0	0	1	0	20
Citrus_au_0000044370:1404-1540	Cluster_1714	137	26	1.103	0	0.192	-	CCACCGUUGGACUCAGCUCGG	7	0.5	24	N13	-1	0	0	1	9	0	3	13
Citrus_au_0000044402:1-34	Cluster_1715	34	20	0.848	2	0.05	-	UGGUCUAGUGGUAUGAUUCUCGC	9	0.45	N	N2	-1	6	2	0	1	0	9	2
Citrus_au_0000044467:1192-1426	Cluster_1716	235	92	3.902	91	0.446	.	CUUGGCAGCUGAGCUGGAGGAAGG	5	0.717	24	N6	0.8	1	6	2	3	3	4	73
Citrus_au_0000044468:1210-1451	Cluster_1717	242	15	0.636	15	0.733	.	UUCUGGGAUGAAUUCUUCAGGACU	3	0.733	24	N6	0	1	0	2	0	0	2	10
Citrus_au_0000044565:1548-1626	Cluster_1718	79	734	31.128	733	1	+	AGUUUCUGAUAAUAUCUUUGCACC	442	0.034	24	N11	-1	0	2	1	6	2	1	722
Citrus_au_0000044565:1751-1839	Cluster_1719	89	22	0.933	22	0.955	+	AAUAUUCUUGAGGUGGUUGGAGGA	7	0.5	24	N11	-1	3	0	4	5	1	1	8
Citrus_au_0000044685:1144-1316	Cluster_1720	173	17	0.721	17	1	+	AUUCCGUCGUGUCAUUGUUGCCUA	4	0.765	N	N2	-1	4	5	1	1	0	0	6
Citrus_au_0000044744:271-370	Cluster_1721	100	32	1.357	0	1	+	ACACUAGCCUUCAAAGUUCUCUGAUU	6	0.5	N	N2	-1	9	16	1	2	1	1	2
Citrus_au_0000044756:1233-1395	Cluster_1722	163	28	1.187	0	0.5	.	UUAAAAACGGAGAGUAGAUAUCUC	4	0.679	24	N6	0.3	1	2	2	2	2	0	19
Citrus_au_0000044758:4-414	Cluster_1723	411	5268	223.41	2009	0.467	.	AAGUGUAAGCAUUUGAAGCCUUGG	749	0.242	24	N5	99.6	153	80	71	176	116	382	4290
Citrus_au_0000044792:1285-1354	Cluster_1724	70	41	1.739	40	0.024	-	UGAGAAAUCAAAGUCUUUG	19	0.122	N	N2	-1	40	0	0	1	0	0	0
Citrus_au_0000044801:1684-1765	Cluster_1725	82	53	2.248	53	0.057	-	CAAUUGUUUUUUGAACUU	50	0.075	N	N2	-1	50	0	0	0	1	1	1
Citrus_au_0000044853:838-1946	Cluster_1726	1109	165	6.997	154	0.364	.	UCAUCCGGCCUUAGAAAUCGA	11	0.685	21	N5	6.6	3	0	2	143	11	3	3
Citrus_au_0000044890:902-1285	Cluster_1727	384	17	0.721	17	0.824	+	AGGACGGUAUCUGGGGAG	2	0.824	N	N2	-1	7	2	0	3	2	2	1
Citrus_au_0000044890:1419-2100	Cluster_1728	682	75	3.181	74	0.627	.	AGUAAAUUCACUGUGUCGCAG	7	0.8	21	N5	0.2	8	1	4	48	5	2	7
Citrus_au_0000044942:1690-1905	Cluster_1729	216	12	0.509	12	0.417	.	CCUACUUCUGAUACUGAGCCU	5	0.667	21	N6	0.1	0	0	0	11	0	1	0
Citrus_au_0000044957:276-314	Cluster_1730	39	40	1.696	0	1	+	UUGGGAUACUACUUUGGAAGU	29	0.175	21	N11	-1	0	0	2	36	0	0	2
Citrus_au_0000044964:725-803	Cluster_1731	79	1784	75.658	58	0.019	-	UUCUCGGAAUGCCCCCCA	250	0.217	N	N2	-1	490	360	173	205	77	268	211
Citrus_au_0000044991:627-794	Cluster_1732	168	32	1.357	20	0.375	.	ACCUUAGGAUUCGACUUUGCAAAU	8	0.5	24	N6	0.2	3	1	1	1	1	3	22
Citrus_au_0000044991:1943-2155	Cluster_1733	213	15	0.636	10	0.6	.	AGCCCACAUCGUAGUAGACUU	4	0.733	21	N6	0	1	0	0	6	2	0	6
Citrus_au_0000045003:624-1127	Cluster_1734	504	23	0.975	21	0.826	+	ACAAGCAUGAUCAACGAGCC	2	0.913	N	N2	-1	3	6	4	7	2	1	0
Citrus_au_0000045031:1949-1976	Cluster_1735	28	13	0.551	9	1	+	CAAACCGAGGUCAAUGACAUG	4	0.692	N	N2	-1	3	4	1	4	1	0	0
Citrus_au_0000045066:111-130	Cluster_1736	20	20	0.848	20	1	+	UUUCCUCGGCUUCAUUUU	18	0.15	N	N2	-1	19	0	1	0	0	0	0
Citrus_au_0000045084:2316-2770	Cluster_1737	455	17	0.721	17	0.824	+	UUCCCUUGAUCGCAUAUUGUACCUUGC	2	0.882	N	N2	-1	1	7	3	4	1	1	0
Citrus_au_0000089285:1306-1539	Cluster_1738	234	12	0.509	0	1	+	AUGUCAGCACUCUGUGAGGC	3	0.833	N	N2	-1	3	0	5	1	1	0	2
Citrus_au_0000089290:128-424	Cluster_1739	297	13	0.551	5	0.538	.	ACCCGUCAUCGUCGUCGCUGU	2	0.923	N	N2	-1	1	2	1	8	0	1	0
Citrus_au_0000089303:2239-2582	Cluster_1740	344	346	14.674	268	0.616	.	AGACGAUUGUUCAAGAGUACAACU	31	0.439	24	N5	3	12	4	7	13	7	31	272
Citrus_au_0000089397:2087-2227	Cluster_1741	141	23	0.975	1	0.087	-	ACCUCACAUCGAAUCAACUGCAGA	11	0.391	24	N11	-1	0	0	1	1	0	5	16
Citrus_au_0000089397:2341-2814	Cluster_1742	474	63	2.672	3	0.46	.	AUCCAUCGGGUUGGGAGUCCGACU	9	0.746	24	N5	0	1	1	0	13	1	2	45
Citrus_au_0000089397:2907-3175	Cluster_1743	269	30	1.272	0	0.5	.	UACUGCGAGAGACUGGAAUGUAUC	3	0.867	24	N6	0.2	1	0	0	5	1	2	21
Citrus_au_0000089397:3675-3874	Cluster_1744	200	22	0.933	0	0.545	.	GAAAUCUGUUGCAAUUGGAGGAGU	2	0.864	24	N6	0.1	0	1	0	3	1	1	16
Citrus_au_0000089534:784-804	Cluster_1745	21	23	0.975	0	1	+	UCAAUGGAGAAAGUACGGCC	21	0.13	20	N11	-1	0	0	22	1	0	0	0
Citrus_au_0000089545:49-75	Cluster_1746	27	25	1.06	23	0.96	+	CCCCGUAGAAAUUUUUGCCAUCCC	13	0.44	24	N11	-1	3	1	1	1	1	1	17
Citrus_au_0000089693:38-264	Cluster_1747	227	17	0.721	17	0.412	.	UCCCCUGUAAGAGCGUCAAAAACU	2	0.882	24	N6	0	0	0	0	1	1	2	13
Citrus_au_0000089694:818-1175	Cluster_1748	358	18	0.763	7	1	+	CGUAUAGGUCGUAGUGGACGAUU	2	0.833	N	N2	-1	2	4	2	3	1	3	3
Citrus_au_0000089728:1639-1755	Cluster_1749	117	16	0.679	14	0.562	.	GGGAGUCUGUGAAGCUUGGUUUUU	2	0.938	N	N2	-1	4	1	2	4	1	0	4
Citrus_au_0000089891:1053-1390	Cluster_1750	338	15	0.636	15	0.867	+	AUGACUGGUUUGAGAAGC	2	0.867	N	N2	-1	5	3	0	5	1	0	1
Citrus_au_0000089929:37-1348	Cluster_1751	1312	127	5.386	33	0.882	+	GGAGGGUUCGUAUCGCAUUGUGGA	5	0.85	N	N2	-1	22	17	4	55	8	8	13
Citrus_au_0000089956:354-902	Cluster_1752	549	15	0.636	7	0.867	+	GACCAGAUAUUACCGGACGG	1	1	N	N2	-1	3	7	2	2	0	1	0
Citrus_au_0000089970:2715-2968	Cluster_1753	254	78	3.308	0	0.526	.	UUUCAUAGAAUUUAAUGUAAUAAU	4	0.808	24	N6	0.4	7	1	5	4	2	11	48
Citrus_au_0000089971:1868-2114	Cluster_1754	247	61	2.587	0	0.475	.	CUUACAAAUUAACUCUACACAAUU	3	0.869	24	N6	0.3	3	1	2	4	3	7	41
Citrus_au_0000090015:1232-1253	Cluster_1755	22	20	0.848	20	1	+	AGGCUAUGAUGAAAUUGAGCUU	18	0.15	22	N11	-1	0	0	1	0	19	0	0
Citrus_au_0000090221:699-873	Cluster_1756	175	66	2.799	66	0.97	+	AGGAAUUGACGGAAGGGC	19	0.136	N	N2	-1	50	0	15	0	0	0	1
Citrus_au_0000090232:1012-1614	Cluster_1757	603	19	0.806	6	0.947	+	AGUGAUCCUUGGGAUGAUGCU	2	0.947	N	N2	-1	5	3	2	4	3	2	0
Citrus_au_0000090250:1695-1853	Cluster_1758	159	486	20.611	460	0.525	.	GUAAGGUACAGCCUCUCACAAGGC	80	0.364	24	N6	2	22	11	24	77	68	42	242
Citrus_au_0000090284:3-406	Cluster_1759	404	12	0.509	8	0.833	+	UGACCAAGAUCCUGAAGGCA	1	1	N	N2	-1	1	3	2	4	1	0	1
Citrus_au_0000090318:124-405	Cluster_1760	282	26	1.103	4	0.538	.	UACAAGGACGUCAGCUUAUGCGA	3	0.846	24	N6	0.1	3	2	0	2	2	4	13
Citrus_au_0000090345:351-449	Cluster_1761	99	13	0.551	13	0.692	.	UUACAUGGACAUAGAAGCUGUUGU	1	1	24	N3	0.1	1	1	0	1	0	2	8
Citrus_au_0000090358:1245-1949	Cluster_1762	705	68	2.884	66	0.5	.	UUAAACUCGGCCAGGACUCGGAUC	3	0.868	24	N5	0.1	4	1	0	4	2	4	53
Citrus_au_0000090471:698-914	Cluster_1763	217	228	9.669	134	0.886	+	UACCAAACGGUUGUGGCUCAGUU	52	0.289	23	N11	-1	9	2	7	62	7	73	68
Citrus_au_0000090473:53-355	Cluster_1764	303	29	1.23	29	0.69	.	ACCAUUUUUCUAGGACAAGAAU	3	0.828	24	N5	0.1	1	1	0	8	5	3	11
Citrus_au_0000090473:487-1000	Cluster_1765	514	30	1.272	30	0.667	.	UGACGAGACCGCACGGGCAGC	2	0.867	21	N5	0.1	5	0	0	19	4	0	2
Citrus_au_0000090531:253-448	Cluster_1766	196	14	0.594	1	0.714	.	UGAGGAACAGAGCCAUGAGCC	2	0.929	21	N6	0	1	0	2	6	1	1	3
Citrus_au_0000090531:1519-2212	Cluster_1767	694	81	3.435	2	0.642	.	GUUUUGGUGGGAAGCUGUUCACAC	4	0.84	24	N5	0.1	2	2	3	0	2	10	62
Citrus_au_0000090651:1096-1818	Cluster_1768	723	33	1.399	31	0.667	.	CAGGAUCGCCUUGUAGGCCCC	2	0.939	21	N5	0.1	1	1	1	17	4	5	4
Citrus_au_0000090657:94-301	Cluster_1769	208	13	0.551	2	0.692	.	AAGAUACUGAUCGAGAGACUUAAA	3	0.769	N	N2	-1	2	3	3	0	0	1	4
Citrus_au_0000090665:300-659	Cluster_1770	360	44	1.866	0	0.545	.	AUUGAUCCGAAUACAACCCUAACU	4	0.909	24	N5	0	3	1	2	2	1	6	29
Citrus_au_0000090666:281-484	Cluster_1771	204	40	1.696	0	0.525	.	AUUGAUCCGAAUACAACCCUAACU	3	0.875	24	N6	0.1	3	0	4	2	0	4	27
Citrus_au_0000090889:1330-1409	Cluster_1772	80	15	0.636	15	0.667	.	AUAAACACACUUUCUUGAAACUAG	2	0.733	24	N6	0.1	0	0	1	0	0	1	13
Citrus_au_0000090924:1965-2204	Cluster_1773	240	1626	68.957	261	0.642	.	CACGUGAUCCAAAUCCAAUCGGAU	53	0.413	24	N6	19.2	61	26	32	51	44	141	1271
Citrus_au_0000091018:661-782	Cluster_1774	122	17	0.721	17	0.176	-	AAACGUCGCCAUUGCUGUAAACUU	2	0.824	24	N11	-1	1	0	1	3	0	0	12
Citrus_au_0000091018:929-1067	Cluster_1775	139	13	0.551	13	0.538	.	AUCCAUGACUCUGCCCAUUAGACC	2	0.923	24	N6	0.1	0	0	1	0	0	2	10
Citrus_au_0000091018:1191-1491	Cluster_1776	301	12	0.509	12	0.75	.	AUCGGAAUGAAGGAGCCUGGCAUG	3	0.833	24	N5	0.1	1	0	0	1	1	3	6
Citrus_au_0000091032:2-201	Cluster_1777	200	17	0.721	17	0.824	+	ACCAAAAAUCUAGAAACUGUUGUC	3	0.824	24	N11	-1	0	3	0	1	0	1	12
Citrus_au_0000091081:501-724	Cluster_1778	224	17	0.721	1	1	+	UGGACAUGAACUCCAUGAGCCGCCC	2	0.882	N	N2	-1	3	4	1	4	3	2	0
Citrus_au_0000091159:1247-1292	Cluster_1779	46	14	0.594	14	1	+	GUUGUAUUCUCUGAAGUUCA	3	0.786	N	N2	-1	4	3	3	0	2	1	1
Citrus_au_0000091159:3993-4082	Cluster_1780	90	30	1.272	30	0.8	+	UGAGUUGGAAUGAAAAUAAGAAAU	6	0.733	24	N11	-1	2	0	0	1	0	7	20
Citrus_au_0000091256:2792-3036	Cluster_1781	245	14	0.594	14	1	+	ACAAGUACCGAUUGGCUC	2	0.929	N	N2	-1	3	3	3	2	2	0	1
Citrus_au_0000091315:303-330	Cluster_1782	28	109	4.623	82	0.954	+	AACCGAACCGAACCGAACCGAACC	42	0.358	24	N11	-1	14	0	4	7	6	11	67
Citrus_au_1296:873-989	Cluster_1783	117	29	1.23	1	0.414	.	GAGGUGCUGUAGCUUAAAAGUUAC	4	0.793	24	N6	0.1	0	2	2	2	1	4	18
Citrus_au_1297:2924-3570	Cluster_1784	647	2596	110.094	13	0.461	.	GCUCUAAAGUGUUUGGUAAACACU	681	0.201	24	N5	14.1	40	26	20	44	41	185	2240
Citrus_au_1300:724-1039	Cluster_1785	316	36	1.527	0	0.972	+	CACCAGGCAUCAUAAAUGC	6	0.722	N	N2	-1	8	16	3	3	2	1	3
Citrus_au_1307:2147-2425	Cluster_1786	279	194	8.227	163	0.278	.	AUCAGAUCAGGAGAGAAUCAUGAU	34	0.526	24	N6	5.9	17	3	7	6	5	32	124
Citrus_au_1312:2908-3301	Cluster_1787	394	1456	61.747	1456	0.99	+	ACCUCAACAUGUCGAGAUGGUGGG	640	0.085	24	N5	-1	10	11	23	22	12	48	1330
Citrus_au_1314:1500-1824	Cluster_1788	325	21	0.891	21	0.857	+	AUGGACGAACUGGGUCACA	2	0.905	N	N2	-1	7	2	3	4	3	1	1
Citrus_au_1319:3-746	Cluster_1789	744	234	9.924	167	0.534	.	AGAAUUAGAUUCUUUGAAAUGGAU	18	0.684	24	N5	0.9	6	13	4	14	7	23	167
Citrus_au_1323:1066-1632	Cluster_1790	567	42	1.781	26	0.476	.	AACCAAGAAAUAGAACACAAUAUC	4	0.905	24	N5	0	1	3	0	3	2	5	28
Citrus_au_1323:1913-2159	Cluster_1791	247	12	0.509	2	0.417	.	AUAUAGCAAAUGAGUUUUCAAAGC	1	1	24	N3	0	1	0	0	0	0	2	9
Citrus_au_1328:2616-2942	Cluster_1792	327	16	0.679	5	1	+	AGAUCACUGCUGAUGAAAGAAUGCUG	2	0.938	N	N2	-1	5	6	3	0	0	0	2
Citrus_au_1335:2950-4279	Cluster_1793	1330	3802	161.239	862	0.533	.	UCCCCGGCAACGGCGCCA	177	0.38	24	N4	18.4	305	68	48	120	109	396	2756
Citrus_au_1337:149-1145	Cluster_1794	997	2364	100.255	0	0.606	.	AACGGUCGUACCUUGGUUAUCGAC	111	0.371	24	N5	8.1	27	35	28	81	55	209	1929
Citrus_au_1343:1645-1724	Cluster_1795	80	12	0.509	0	1	+	UUCGCAAGAUGAUCUGAAGAAGGCU	2	0.833	N	N2	-1	2	5	1	1	1	0	2
Citrus_au_1345:1311-1448	Cluster_1796	138	28	1.187	1	0.321	.	UUGUUCAGAUCACGAACCAUGGCC	10	0.464	N	N2	-1	2	4	0	1	1	1	19
Citrus_au_1349:28-216	Cluster_1797	189	70	2.969	33	0.729	.	GUUUAGAACUUAACCCCU	3	0.829	N	N2	-1	20	6	7	17	4	7	9
Citrus_au_1363:773-1074	Cluster_1798	302	12	0.509	12	0.667	.	UUAACGAAACUCGAAUUGGGACCCAC	2	0.833	N	N2	-1	2	7	2	1	0	0	0
Citrus_au_1366:319-393	Cluster_1799	75	12	0.509	0	0.667	.	UUCUGAUGAUCGAUUCAACCU	2	0.833	24	N6	0.3	2	0	0	2	3	0	5
Citrus_au_1372:800-1050	Cluster_1800	251	1353	57.379	67	0.537	.	AAAGUGUAGAGGAGAAAGCUG	137	0.228	21	N6	26.9	30	4	55	1208	39	2	15
Citrus_au_1372:1454-2019	Cluster_1801	566	268	11.366	1	0.728	.	CAAAUUGAAACUCUGUCAGAG	10	0.526	21	N5	0.8	6	0	7	214	30	3	8
Citrus_au_1373:1454-1651	Cluster_1802	198	85	3.605	0	0.847	+	UUGUUGGAUUGGCGAGGGAUU	9	0.494	21	N11	-1	0	1	1	73	6	1	3
Citrus_au_1375:2200-3900	Cluster_1803	1701	2715	115.14	100	0.493	.	UCCAGAGGAUUAUCGAAUUUC	144	0.29	21	N5	20.1	58	2	105	2331	178	11	30
Citrus_au_1375:4044-4391	Cluster_1804	348	12	0.509	6	0.5	.	UGAGGGUUGUAAUUGCUGAAA	2	0.917	21	N5	0.2	0	0	0	8	1	1	2
Citrus_au_1381:656-820	Cluster_1805	165	14	0.594	2	0	-	UCAAGGACGUGUCUCCUCAUGAGU	2	0.857	N	N2	-1	2	4	3	1	2	0	2
Citrus_au_1389:2616-2738	Cluster_1806	123	14	0.594	3	1	+	AGUAUCCGGACAAAGAGGAGC	2	0.929	N	N2	-1	1	3	2	4	0	4	0
Citrus_au_1389:2879-3045	Cluster_1807	167	21	0.891	5	1	+	GAACGGAGUGAAGCUGCC	2	0.905	N	N2	-1	8	5	1	1	2	1	3
Citrus_au_1389:3202-3367	Cluster_1808	166	13	0.551	1	1	+	GAUUCAUGUCUGCAGCUGGACU	1	1	N	N2	-1	5	0	3	1	2	2	0
Citrus_au_1408:8-725	Cluster_1809	718	59	2.502	57	0.356	.	AUCCAGUAGAAACCGAACCACAGU	12	0.627	24	N5	0.2	3	3	2	3	2	5	41
Citrus_au_1431:1681-2020	Cluster_1810	340	12	0.509	2	0.833	+	CGGUUUUGAGGCUCCCCU	1	1	N	N2	-1	3	1	1	3	2	0	2
Citrus_au_1435:901-1899	Cluster_1811	999	131	5.556	127	0.641	.	CCGGCGACCUCUUGUUCGGCU	7	0.763	21	N5	0.4	11	11	2	79	9	7	12
Citrus_au_1437:1-19	Cluster_1812	19	32	1.357	0	0	-	AUCCUGCCGUCCACGCCA	19	0.062	N	N2	-1	32	0	0	0	0	0	0
Citrus_au_1438:1-19	Cluster_1813	19	25	1.06	0	0	-	AUCCUGCCGUCCACGCCA	17	0.12	N	N2	-1	25	0	0	0	0	0	0
Citrus_au_1451:1534-1563	Cluster_1814	30	16	0.679	0	1	+	UUCUGGACGUUGUUUGAGGUGGCU	11	0.312	24	N13	-1	1	0	0	1	0	3	11
Citrus_au_1456:4615-4797	Cluster_1815	183	1107	46.947	431	0.509	.	GUCAUACCAAACAGGCACUUAGCC	52	0.523	24	N6	4.6	50	32	27	78	30	154	736
Citrus_au_1458:1554-1803	Cluster_1816	250	10352	439.018	1302	0.621	.	CCCUUUCUGAAUCGUUUGCUG	2617	0.055	21	N6	155.3	416	36	612	7135	369	300	1484
Citrus_au_1460:1663-1900	Cluster_1817	238	2378	100.849	1	0.119	-	UAGGGAUCAAUAGUAGCAUUUAUU	522	0.08	21	N13	-1	40	9	151	1235	63	206	674
Citrus_au_1470:7-758	Cluster_1818	752	169	7.167	0	0.692	.	AAGCUAGCAGCACUGAUCCAGGGC	6	0.698	24	N5	0.3	6	6	2	9	1	16	129
Citrus_au_1470:839-1825	Cluster_1819	987	295	12.511	0	0.59	.	AGGAUCUGCUCUUGUGACCCGAGG	16	0.654	24	N5	0.6	6	6	2	8	11	26	236
Citrus_au_1470:4372-4643	Cluster_1820	272	24	1.018	24	0.792	.	AGCUCCUCCGGCGUCGCUGUC	3	0.75	N	N2	-1	4	6	3	6	2	0	3
Citrus_au_1473:1898-2000	Cluster_1821	103	359	15.225	0	0.51	.	AUCACUUUUCCUAAACGUUGGGGG	45	0.515	24	N6	3.1	24	3	23	39	16	29	225
Citrus_au_1476:3496-3833	Cluster_1822	338	12	0.509	0	0.917	+	ACAGCUAUAUUUGUGAUUUUCUG	1	1	22	N3	-1	1	1	0	0	4	2	4
Citrus_au_1484:4110-4303	Cluster_1823	194	13	0.551	0	0.923	+	AGAUCAACUAGUUGGCAUG	2	0.923	N	N2	-1	4	2	0	3	0	4	0
Citrus_au_1512:2284-2392	Cluster_1824	109	18	0.763	7	0.889	+	CAACAUCUGAGCCUUGUCAUC	4	0.667	21	N11	-1	3	0	0	11	4	0	0
Citrus_au_1513:2469-2570	Cluster_1825	102	15	0.636	0	0.267	.	AGAUGAGUUGGUUAGUGACU	1	1	23	N3	-1	0	0	1	1	1	8	4
Citrus_au_1519:2-110	Cluster_1826	109	29	1.23	29	0.897	+	AUUGAGAAUUUAGGUAAUGAACUA	7	0.483	24	N11	-1	0	0	0	0	0	7	22
Citrus_au_1523:4671-5378	Cluster_1827	708	60	2.545	0	0.483	.	UAGAAUGGUUGGUAGUGAUAUAGC	2	0.917	24	N5	0.2	2	2	1	3	0	13	39
Citrus_au_1523:5465-5759	Cluster_1828	295	39	1.654	0	0.333	.	UUUUGCAAUUCAUUGAUUAGGGAU	3	0.769	24	N6	0.1	0	3	0	1	0	3	32
Citrus_au_1524:3841-4929	Cluster_1829	1089	119	5.047	0	0.353	.	AAAUGUAGAUGAGGGUAACGAGAA	5	0.84	24	N5	0.6	2	4	2	2	5	19	85
Citrus_au_1539:6-1484	Cluster_1830	1479	1966	83.376	1960	0.542	.	GACCUUGAUCCGAUCGGAUUU	40	0.583	N	N2	-1	232	208	124	877	184	107	234
Citrus_au_1545:170-371	Cluster_1831	202	12	0.509	6	0.167	-	UCCCAAUCCGUUUCAGUUUCAGACUUU	1	1	N	N2	-1	2	2	0	2	0	3	3
Citrus_au_1549:416-551	Cluster_1832	136	44	1.866	9	0.841	+	ACGGACGGGAUUUCACUUGGCAGC	4	0.795	24	N11	-1	1	0	1	6	4	3	29
Citrus_au_1549:1937-2333	Cluster_1833	397	288	12.214	0	0.295	.	UAAAUUUCGGGUUCGGGUCGGAUC	23	0.517	24	N5	2.4	7	4	7	20	7	16	227
Citrus_au_1549:3223-3322	Cluster_1834	100	26	1.103	1	0.654	.	UUAAUACACAAGGGCUUCACU	8	0.615	21	N6	0.2	0	0	2	22	0	0	2
Citrus_au_1551:3025-3100	Cluster_1835	76	57	2.417	0	0.947	+	UCCAGGUCGUCGUCGUCAUCC	51	0.123	21	N11	-1	1	0	1	55	0	0	0
Citrus_au_1552:117-1033	Cluster_1836	917	89	3.774	5	0.865	+	CAAGUGAAGGAGAUCGCAUGUGC	8	0.775	N	N2	-1	15	10	3	41	6	10	4
Citrus_au_1552:1280-1471	Cluster_1837	192	25	1.06	18	0.88	+	UUGGCUUGUAGAAUUUUAUUUUU	1	1	N	N2	-1	2	4	0	10	4	3	2
Citrus_au_1552:1553-2092	Cluster_1838	540	56	2.375	52	0.5	.	CAGAUCUUUUCUUCAAUGGCGGUC	3	0.821	24	N5	0.2	5	2	3	4	0	6	36
Citrus_au_1560:255-797	Cluster_1839	543	648	27.481	645	0.563	.	AAAAUUUUUCAUUCUUAAUCGGUA	22	0.522	24	N5	6.4	20	17	7	31	18	65	490
Citrus_au_1570:1304-1419	Cluster_1840	116	397	16.836	366	0.353	.	CCCCGAAUGGGGAAAAUCCCCGAG	17	0.544	24	N6	8.5	29	8	20	15	11	21	293
Citrus_au_1584:11-1061	Cluster_1841	1051	1333	56.531	0	0.007	-	GUCGCAAGACCGAAACUCAA	55	0.603	N	N2	-1	260	354	183	184	131	125	96
Citrus_au_1584:1290-1409	Cluster_1842	120	476	20.187	0	0.015	-	GCUAACUCUGUGCCAGCAGCCGCGGUA	30	0.361	N	N2	-1	73	158	53	60	57	41	34
Citrus_au_1584:1543-1823	Cluster_1843	281	18191	771.462	100	0.013	-	UCUCAUGGAGAGUUCGAUCCUGGCU	4269	0.097	N	N2	-1	2481	9743	1214	1377	1307	812	1257
Citrus_au_1584:1900-1947	Cluster_1844	48	701	29.729	0	0.984	+	CACGGCCCAGACUCCUACGGGAGG	109	0.183	N	N2	-1	40	238	32	51	111	103	126
Citrus_au_1584:2083-2160	Cluster_1845	78	92	3.902	0	0.935	+	GGUAAUACAGAGGAUGCAAGCGUUAUC	12	0.533	N	N2	-1	19	39	4	10	4	3	13
Citrus_au_1584:2950-2997	Cluster_1846	48	16	0.679	0	0.938	+	UUCCCGGGCCUUGUACAC	2	0.875	N	N2	-1	4	5	1	4	1	1	0
Citrus_au_1584:3083-3223	Cluster_1847	141	237	10.051	8	0.932	+	GGUGCGGCUGGAUCACCUCCU	58	0.291	N	N2	-1	57	38	25	72	14	14	17
Citrus_au_1584:5559-5601	Cluster_1848	43	392	16.624	0	0.995	+	UCAAACAAGGAAAGGCUUACGGUGGAU	166	0.156	N	N2	-1	16	232	6	6	5	112	15
Citrus_au_1590:236-773	Cluster_1849	538	21	0.891	16	0.524	.	CACAUGUACAACCACAGCUCA	2	0.952	N	N2	-1	7	1	0	12	1	0	0
Citrus_au_1605:5830-6437	Cluster_1850	608	80	3.393	0	0.637	.	CUCCUCGCGAAUGAAAGGACU	5	0.925	21	N5	0.3	3	13	5	22	11	8	18
Citrus_au_1606:2444-2656	Cluster_1851	213	39	1.654	0	0.462	.	AAAUGGUAAGAUCUUUGGCGC	3	0.897	N	N2	-1	7	6	3	10	1	3	9
Citrus_au_1606:4372-10092	Cluster_1852	5721	5122	217.219	16	0.821	+	GUUAAUGAUGCUCGAGCAUGU	582	0.332	N	N2	-1	287	1262	230	1637	497	429	780
Citrus_au_1607:2423-2658	Cluster_1853	236	33	1.399	0	0.424	.	AAGAGAUGUAACUCCAGUUCCU	2	0.97	24	N6	0.3	1	4	4	7	5	4	8
Citrus_au_1607:6140-6819	Cluster_1854	680	796	33.758	9	0.354	.	UUCAAAACCGUGCAUGAGACU	46	0.557	N	N2	-1	117	43	67	438	49	24	58
Citrus_au_1609:1101-2620	Cluster_1855	1520	753	31.934	530	0.623	.	AAUGGCGAGAACAAUGACAACCAU	21	0.628	24	N5	3.9	15	21	15	32	15	82	573
Citrus_au_1609:3797-3898	Cluster_1856	102	32	1.357	24	0.812	+	AGCGGAUUCUAGGGUAAGAAAGC	4	0.719	24	N11	-1	0	1	0	1	1	6	23
Citrus_au_1609:4035-4572	Cluster_1857	538	264	11.196	39	0.489	.	GAGUUUUGUCUGGUAUUAGGAACC	12	0.769	24	N5	0.9	4	4	2	12	9	25	208
Citrus_au_1615:1336-1615	Cluster_1858	280	14	0.594	4	0.929	+	ACAAAGAGAAUGUGAUUUUGGAUAAA	1	1	N	N2	-1	1	5	1	4	1	1	1
Citrus_au_1621:9-764	Cluster_1859	756	37	1.569	36	0.865	+	UCUUCUCAACUCUGAGCU	3	0.919	N	N2	-1	5	8	5	12	3	2	2
Citrus_au_1653:1151-1555	Cluster_1860	405	17	0.721	17	1	+	GAAAAUGAGAUGUCAAAAAGGAUU	2	0.941	N	N2	-1	4	4	2	0	0	1	6
Citrus_au_1653:1665-1713	Cluster_1861	49	16	0.679	16	1	+	CGACCAGAUGAACUUGUAGCUC	4	0.812	N	N2	-1	3	2	1	3	5	1	1
Citrus_au_1665:20-157	Cluster_1862	138	27	1.145	27	0.222	.	AGAUGCUGUAAAAUAAAAAUUAGG	10	0.556	24	N6	0.3	2	0	0	0	0	3	22
Citrus_au_1671:669-1074	Cluster_1863	406	12	0.509	1	0.917	+	UUGCCCCUUGACAUGCUUCAG	2	0.917	N	N2	-1	1	2	2	4	1	0	2
Citrus_au_1674:856-1131	Cluster_1864	276	25	1.06	1	1	+	AGACUGUUGAAUAUAAGAAC	2	0.88	N	N2	-1	4	5	3	5	2	5	1
Citrus_au_1678:667-1122	Cluster_1865	456	12	0.509	12	1	+	UACAACUUUUCCUUCAAUGGGCU	2	0.917	N	N2	-1	3	3	1	0	2	3	0
Citrus_au_1681:551-738	Cluster_1866	188	14	0.594	2	0.929	+	CCCGACCCGGACGAGAACCCG	3	0.786	N	N2	-1	0	3	0	3	3	2	3
Citrus_au_1690:523-590	Cluster_1867	68	26	1.103	26	0.115	-	CCGGACAUUCCUAACUCAUAGAAA	10	0.385	24	N11	-1	0	0	0	0	0	7	19
Citrus_au_1695:2918-3199	Cluster_1868	282	60	2.545	18	0.7	.	CAAUUAAUGUAAGAUACAUCUCCU	10	0.75	24	N6	0.1	6	1	1	6	2	5	39
Citrus_au_1697:632-938	Cluster_1869	307	18	0.763	3	1	+	UUCUUUCUAUGGCAGGCUUUUCCCUC	1	1	N	N2	-1	6	5	2	3	1	1	0
Citrus_au_1697:2106-2365	Cluster_1870	260	54	2.29	0	0.556	.	GUUUUGGCCUGUACGACAUUCAGC	9	0.519	24	N6	0.2	0	2	0	0	1	3	48
Citrus_au_1732:1833-2060	Cluster_1871	228	18	0.763	0	0.444	.	AGGAAUUCUGGACAUUAGAUUGGC	3	0.722	24	N6	0.2	1	0	1	0	0	2	14
Citrus_au_1782:3380-3539	Cluster_1872	160	18	0.763	0	1	+	AGCGCAUAUCUUGAUCUUGAGAGC	12	0.389	24	N11	-1	0	1	0	1	0	0	16
Citrus_au_1793:1784-2216	Cluster_1873	433	86	3.647	84	0.174	-	UCGUGUAGAUAAUGAAGACCU	37	0.43	21	N5	-1	2	1	1	72	6	2	2
Citrus_au_1797:543-673	Cluster_1874	131	26	1.103	6	0.731	.	UUCCUGGUGGUAGACUUGAACUCC	3	0.846	24	N6	0.1	0	1	0	1	0	6	18
Citrus_au_1797:781-1187	Cluster_1875	407	70	2.969	31	0.357	.	AUUACCGAGUGAAGAUAGAAUUCU	7	0.757	24	N5	1.4	0	1	2	6	0	16	45
Citrus_au_1823:23-209	Cluster_1876	187	77	3.265	76	0.545	.	UAGCAAAAAAGCCCGGACUUGGCC	13	0.623	24	N6	1.2	4	1	3	4	1	6	58
Citrus_au_1826:396-570	Cluster_1877	175	12	0.509	12	1	+	UGAAUGUUCUCUUGCCAUUUA	3	0.75	21	N11	-1	1	0	1	9	1	0	0
Citrus_au_1826:701-870	Cluster_1878	170	12	0.509	1	0.583	.	CGCGCUCAGAACUCUCACGGCC	3	0.833	22	N6	-1	1	1	1	1	5	0	3
Citrus_au_1831:1059-1289	Cluster_1879	231	63	2.672	13	0.286	.	CAAACUUCCUUUUCCCUUCCA	6	0.571	21	N6	0.6	2	0	2	53	6	0	0
Citrus_au_1832:1351-2000	Cluster_1880	650	95	4.029	0	0.589	.	UCAUAAUGCCACAGUCGACUG	16	0.495	21	N5	1	1	0	0	85	6	1	2
Citrus_au_1838:2816-2909	Cluster_1881	94	248	10.517	0	0.988	+	GUUAGGAUAAUUGCCUUCCAAGCAAU	45	0.242	N	N2	-1	15	141	10	13	4	16	49
Citrus_au_1840:20-224	Cluster_1882	205	12	0.509	1	0.833	+	GAGAAAAUUGACUAUAAAAC	1	1	N	N2	-1	2	2	1	3	1	1	2
Citrus_au_1887:702-728	Cluster_1883	27	17	0.721	0	1	+	AGAAAGCGCUUUUAUUUGAAAGCA	8	0.471	24	N15	-1	0	0	0	4	1	1	11
Citrus_au_1887:823-852	Cluster_1884	30	62	2.629	0	1	+	CUUUCAAGUAAGAGCGUUUUCUGU	16	0.306	24	N14	-1	0	0	0	14	7	3	38
Citrus_au_1903:302-561	Cluster_1885	260	20	0.848	20	0.9	+	UCCUUUGCUAUGUGGACCG	1	1	N	N2	-1	8	2	2	4	1	2	1
Citrus_au_1903:685-1120	Cluster_1886	436	21	0.891	20	1	+	AUGAAGAAAGAAAUGGGC	1	1	N	N2	-1	7	3	0	8	0	1	2
Citrus_au_1953:165-499	Cluster_1887	335	14	0.594	14	0.857	+	UUGCUGUCGCCGUUGGCGCCAA	2	0.929	N	N2	-1	2	4	1	3	3	0	1
Citrus_au_1953:673-936	Cluster_1888	264	12	0.509	12	1	+	CGGGCCACUCAUCGGUGGUGGGCU	2	0.917	N	N2	-1	1	3	0	2	3	0	3
Citrus_au_1957:3950-4262	Cluster_1889	313	1058	44.869	1054	0.626	.	AAUACUUGUUGGGAGAGCUUUGCC	43	0.501	24	N5	14.4	51	28	27	53	22	131	746
Citrus_au_1974:515-841	Cluster_1890	327	16	0.679	16	1	+	GAAUGCCAAUCCUGGGGC	2	0.812	N	N2	-1	6	1	0	2	3	2	2
Citrus_au_1974:975-1732	Cluster_1891	758	33	1.399	33	0.909	+	UAGAAGGUGUUGGUGAUC	2	0.879	N	N2	-1	13	1	3	9	1	3	3
Citrus_au_1974:3356-3798	Cluster_1892	443	16	0.679	16	0.812	+	AGACCGCAAGACUUGAAC	3	0.875	N	N2	-1	4	0	4	4	1	1	2
Citrus_au_1976:95-116	Cluster_1893	22	65	2.757	65	0.015	-	ACAAGGAAAGAAAAUGAUUGU	40	0.092	21	N11	-1	0	0	1	64	0	0	0
Citrus_au_1978:382-891	Cluster_1894	510	37	1.569	28	0.351	.	UUUGAGAGGAUUUAAAGAUUU	3	0.73	24	N5	0.1	2	1	1	5	3	7	18
Citrus_au_1980:1316-1645	Cluster_1895	330	12	0.509	0	0.667	.	AGAGAUCUUCUGGGUAGUGGCAGC	1	1	24	N3	0	0	0	0	1	0	2	9
Citrus_au_1981:467-547	Cluster_1896	81	14	0.594	0	1	+	CAAAGGAGCAGUCAAGAAGGAC	10	0.286	22	N11	-1	0	1	0	2	10	1	0
Citrus_au_1982:2023-2156	Cluster_1897	134	23	0.975	9	0.652	.	UUAAACGUAACGUAGCGCCAGCCA	3	0.87	N	N2	-1	3	2	0	4	1	1	12
Citrus_au_1982:2929-3104	Cluster_1898	176	14	0.594	0	0.214	.	CAAAGGAGCAGUCAAGAAGGAC	7	0.571	22	N6	-1	2	0	0	0	8	2	2
Citrus_au_2008:150-642	Cluster_1899	493	37	1.569	4	0.649	.	GAGGAGUUGUUAGAUCUAUUGAUC	2	0.919	24	N5	0.1	1	1	1	3	0	5	26
Citrus_au_2008:1226-1443	Cluster_1900	218	12	0.509	0	0.417	.	ACUAUCAACACAUGCUCUGUUCCU	1	1	24	N3	0	0	0	0	1	1	1	9
Citrus_au_2009:92-273	Cluster_1901	182	32	1.357	4	0.5	.	AGUUGAAUCAAGAUCGUUGACUCU	5	0.875	24	N6	0.2	1	0	2	1	0	2	26
Citrus_au_2009:803-843	Cluster_1902	41	12	0.509	0	1	+	AGAUCUAUUGAUCGAGGGACCC	1	1	24	N3	-1	0	1	0	0	1	1	9
Citrus_au_2009:1041-1287	Cluster_1903	247	14	0.594	0	0.857	+	UCAGCUCGAAGACGGAGAGAACA	1	1	24	N3	-1	0	0	0	2	0	1	11
Citrus_au_2016:669-862	Cluster_1904	194	14	0.594	1	1	+	CCUGAGAAAACUGAGCCGGCA	2	0.929	N	N2	-1	2	1	0	7	3	1	0
Citrus_au_2034:921-1197	Cluster_1905	277	19	0.806	10	0	-	AGGUUCAUGUGCUGUCGAGGGAG	3	0.842	N	N2	-1	2	2	1	3	2	5	4
Citrus_au_2058:83-358	Cluster_1906	276	12	0.509	12	1	+	AGCGAACUGACAACAAACG	1	1	22	N3	-1	2	0	2	2	4	0	2
Citrus_au_2059:352-1016	Cluster_1907	665	43	1.824	43	0.721	.	UUGAGGAGCCAACUAAGAACGC	4	0.837	N	N2	-1	3	9	2	15	5	5	4
Citrus_au_2067:25-126	Cluster_1908	102	13	0.551	10	0.846	+	UCUGAUCAAAUUGAGUACCA	3	0.846	N	N2	-1	0	3	4	1	0	1	4
Citrus_au_2070:1373-1657	Cluster_1909	285	31	1.315	30	0.226	.	UUGGACUGGGAACAUUUACAUAAU	5	0.677	24	N6	0.5	0	1	3	1	1	3	22
Citrus_au_2077:2507-2561	Cluster_1910	55	19	0.806	0	0.684	.	UUAAUAGGAUUAAUAUGAAACU	6	0.632	22	N6	-1	1	0	2	5	6	1	4
Citrus_au_2082:3492-3649	Cluster_1911	158	31	1.315	28	0.452	.	AAUAUCUACUUGGUUGUUGGGCUU	7	0.548	24	N6	0.3	2	0	4	1	1	1	22
Citrus_au_2092:349-544	Cluster_1912	196	16	0.679	16	0.875	+	CACCUCUUUGUCCAUGUAGGCU	3	0.875	22	N12	-1	0	0	3	3	6	3	1
Citrus_au_2092:982-1148	Cluster_1913	167	12	0.509	12	0.167	-	AUUCCAUGAUCGAAGACUCUAAGA	4	0.75	24	N11	-1	0	0	0	0	0	2	10
Citrus_au_2105:461-511	Cluster_1914	51	14	0.594	0	0.571	.	ACCCCGGGCUAAAUUUAAAAGGAA	3	0.714	24	N6	-1	0	0	1	0	0	0	13
Citrus_au_2105:667-1539	Cluster_1915	873	208	8.821	90	0.385	.	UAAACGAGAAGAUGUACGGAUGGC	9	0.692	24	N5	0.5	5	7	2	6	7	26	155
Citrus_au_2122:151-409	Cluster_1916	259	24	1.018	6	0.542	.	AGCACCACUAUAUAUCAUCGGAAG	4	0.75	24	N6	0	2	1	1	1	5	4	10
Citrus_au_2171:1843-2099	Cluster_1917	257	119	5.047	117	0.303	.	CAUCUACUGGAUAAUGACUUUGGA	23	0.471	24	N6	0.5	3	3	1	1	1	8	102
Citrus_au_2177:553-829	Cluster_1918	277	868	36.811	867	0.002	-	UGACUCGUGAGUUGGCCUUG	214	0.109	22	Y	-1	25	4	246	247	322	10	14
Citrus_au_2185:149-185	Cluster_1919	37	64	2.714	49	0.141	-	AAGACGAAGACGAAGAAGAAGAGC	46	0.203	24	N11	-1	0	0	2	7	2	2	51
Citrus_au_2192:586-944	Cluster_1920	359	14	0.594	5	0.429	.	CCCAUUUGGUGCUGUACUACU	1	1	21	N3	0	1	0	0	10	2	0	1
Citrus_au_2196:3659-3880	Cluster_1921	222	12	0.509	9	0	-	CUAUGAGAACAAGCUUGAGCC	1	1	N	N2	-1	2	1	1	5	2	0	1
Citrus_au_2199:29-331	Cluster_1922	303	63	2.672	0	0.524	.	AUUGCCGGAAUCAACAUUUGAGCU	4	0.857	24	N5	0.2	1	2	1	4	2	6	47
Citrus_au_2201:3-307	Cluster_1923	305	15	0.636	15	0.333	.	CCAAUCGGACCAAUAUAAAAU	2	0.867	N	N2	-1	6	0	1	5	0	0	3
Citrus_au_2203:1202-1491	Cluster_1924	290	15	0.636	15	1	+	GAAUGAUGUGGUUAAUUGAUGAACUC	3	0.867	N	N2	-1	3	7	0	1	3	0	1
Citrus_au_2203:1751-1781	Cluster_1925	31	19	0.806	19	0.947	+	GGUUCAAGUCGCGGAUAU	3	0.579	N	N2	-1	4	5	3	2	3	1	1
Citrus_au_2214:1322-1597	Cluster_1926	276	169	7.167	169	0.349	.	CGAAGCUGCAAGACAAAAAGCACU	48	0.396	24	N6	3.1	2	0	11	16	15	5	120
Citrus_au_2220:1964-2262	Cluster_1927	299	14	0.594	14	0.071	-	CCAUUCAUCUCGGAUGAUU	3	0.857	N	N2	-1	3	0	1	5	0	1	4
Citrus_au_2229:1809-2076	Cluster_1928	268	24	1.018	19	0.167	-	GAGAAUUUUUAACUGUAGGUUUC	3	0.708	24	N12	-1	0	0	2	0	0	4	18
Citrus_au_2232:1540-1670	Cluster_1929	131	14	0.594	1	1	+	AAACUUCCAAGUGCUGUUUUUACU	4	0.643	24	N11	-1	0	0	1	4	0	0	9
Citrus_au_2234:6057-6213	Cluster_1930	157	24	1.018	5	0.542	.	AGGGUGUUGAAGCUGCACUUGGCC	4	0.667	24	N6	0	1	2	0	2	0	1	18
Citrus_au_2250:166-826	Cluster_1931	661	91	3.859	6	0.747	.	CGCCCGAUCGUCCUUGCUGAC	20	0.571	21	N5	0.7	4	7	0	64	10	0	6
Citrus_au_2250:921-1652	Cluster_1932	732	34	1.442	0	0.559	.	CGUAGAACUGCAUCUCGAGAA	4	0.794	21	N5	0.3	2	0	0	26	6	0	0
Citrus_au_2261:1619-1894	Cluster_1933	276	35	1.484	3	0.829	+	CUGAGAACCCUGAAACAGAGG	8	0.6	21	N11	-1	1	1	1	26	2	0	4
Citrus_au_2276:149-1310	Cluster_1934	1162	3183	134.988	1215	0.645	.	GUAGAAUCAUGGAGGCCGCCG	214	0.24	21	N5	25.9	109	7	143	2723	140	12	49
Citrus_au_2276:1470-1816	Cluster_1935	347	15	0.636	11	0.267	.	CAACAUUUGGCACUAGGACUC	2	0.933	21	N5	0.1	0	0	0	13	1	1	0
Citrus_au_2279:1978-2032	Cluster_1936	55	13	0.551	0	0.769	.	CCUCACUCGAAAAUUUCCUCA	8	0.462	21	N6	-1	1	0	1	11	0	0	0
Citrus_au_2279:2323-2352	Cluster_1937	30	126	5.344	0	0.611	.	CAGGUCUUGUUUUACUCCAGA	21	0.317	21	N6	-1	9	0	5	88	20	0	4
Citrus_au_2279:2500-2804	Cluster_1938	305	1414	59.966	263	0.579	.	CAAGGCCAAGGAACUGUUUCU	146	0.335	21	N5	7	40	4	63	1208	58	15	26
Citrus_au_2279:3308-3338	Cluster_1939	31	14	0.594	0	0.214	.	UCAAUGAGGCAGCUGUAGGAU	9	0.429	21	N6	-1	0	0	0	13	1	0	0
Citrus_au_2281:636-803	Cluster_1940	168	26	1.103	9	0.923	+	ACCUGCGCCGGCUCGGGC	2	0.962	N	N2	-1	6	4	3	4	2	2	5
Citrus_au_2302:6127-6184	Cluster_1941	58	12	0.509	0	1	+	UGACUGGAAUGAAUGCUUGGC	6	0.333	21	N11	-1	0	0	0	6	5	0	1
Citrus_au_2316:654-673	Cluster_1942	20	23	0.975	0	0	-	AGGAAAUAGAACCGCACC	19	0.217	N	N2	-1	22	0	1	0	0	0	0
Citrus_au_2317:2513-2554	Cluster_1943	42	21	0.891	20	0.952	+	AACCUUGUCAGGAAGAUCACUGCA	18	0.19	24	N12	-1	1	1	0	1	0	0	18
Citrus_au_2320:1805-2081	Cluster_1944	277	110	4.665	90	0.573	.	GUUUGGAAUUGAGAUUGGACAGCU	9	0.7	24	N6	1.1	16	2	7	5	5	8	67
Citrus_au_2321:5090-5403	Cluster_1945	314	15	0.636	8	0.2	.	AACCAAAGUCAGGCAGCUA	2	0.933	N	N2	-1	5	3	2	1	3	1	0
Citrus_au_2321:5616-5811	Cluster_1946	196	31	1.315	30	0.032	-	UCGUUUUGGUGAGGAUUCUGA	3	0.806	N	N2	-1	8	7	4	6	5	0	1
Citrus_au_2328:1226-1389	Cluster_1947	164	3772	159.967	3307	0.685	.	CCCCGUCAGAAUUACUUGAGAGAA	346	0.279	24	N6	120	122	56	168	175	87	304	2860
Citrus_au_2329:659-867	Cluster_1948	209	12	0.509	12	1	+	UGCCCGGUACUUGAGAACUUUCGAGUC	2	0.917	N	N2	-1	3	5	0	2	2	0	0
Citrus_au_2329:1150-1645	Cluster_1949	496	168	7.125	168	0.339	.	GUGCCGGCGUAGAUAAACCUCGCA	7	0.595	24	N5	0.6	6	3	3	7	2	28	119
Citrus_au_2353:968-1138	Cluster_1950	171	12	0.509	0	0.667	.	CCCUAGAAACUGGAACGCCCC	2	0.917	N	N2	-1	3	2	1	2	3	0	1
Citrus_au_2363:68-541	Cluster_1951	474	3560	150.976	2	0.88	+	CUCCGCAGUUAAGCGUGCUUGGGC	194	0.191	N	N2	-1	501	593	223	367	332	377	1167
Citrus_au_2363:5337-5631	Cluster_1952	295	3336	141.476	0	0.939	+	CUCCGCAGUUAAGCGUGCUUGGGC	206	0.167	N	N2	-1	506	581	234	343	327	329	1016
Citrus_au_2374:719-818	Cluster_1953	100	18	0.763	0	1	+	CGGCCGUAGAAACACUUGAAACC	2	0.889	N	N2	-1	5	6	1	3	1	2	0
Citrus_au_2374:1180-1815	Cluster_1954	636	123	5.216	7	0.951	+	CAACAGCUACAGUGUACA	12	0.488	N	N2	-1	37	35	10	16	5	6	14
Citrus_au_2374:2246-2394	Cluster_1955	149	21	0.891	0	0.905	+	UUGCUGGAACUUCCAUUGA	4	0.667	N	N2	-1	11	2	3	3	0	1	1
Citrus_au_2376:588-652	Cluster_1956	65	125	5.301	125	0.384	.	UCCGAUGUCACUCUGGCCAGAGAA	11	0.44	24	N6	-1	2	2	3	1	4	18	95
Citrus_au_2379:2760-3147	Cluster_1957	388	73	3.096	0	0.37	.	AGUAGAGUUUAUUUAAGUAGAGCU	13	0.767	24	N5	0.6	1	1	0	2	2	9	58
Citrus_au_2380:2174-2405	Cluster_1958	232	23	0.975	0	0.478	.	AAGAAUAAAAUAAGAUUGUCAAAU	2	0.87	24	N6	0.1	1	0	1	1	1	3	16
Citrus_au_2380:2516-2555	Cluster_1959	40	32	1.357	0	0.125	-	AGUAGAGUUUAUUUAAGUAGAGCU	19	0.312	24	N13	-1	0	1	0	0	0	3	28
Citrus_au_2391:415-658	Cluster_1960	244	16	0.679	12	0.875	+	ACUCCUGAGAUCGUACUC	1	1	N	N2	-1	5	2	1	4	1	1	2
Citrus_au_2442:3684-4086	Cluster_1961	403	141	5.98	140	0.362	.	AUCAACAGUGAACUGUUCAGCUCC	13	0.539	24	N5	1	9	3	5	6	6	16	96
Citrus_au_2455:4747-5077	Cluster_1962	331	435	18.448	268	0.57	.	CAUGUGGGCUAAGAGAUAUUUAAU	19	0.598	24	N5	3.9	15	11	11	15	11	57	315
Citrus_au_2459:135-511	Cluster_1963	377	40	1.696	1	0.475	.	AAGGACCGAAAGACCUCCAUGAGU	5	0.675	24	N5	0.1	1	2	1	3	0	3	30
Citrus_au_2476:674-857	Cluster_1964	184	15	0.636	0	1	+	AUUUCCCUCUGGAUUGAGAAGA	1	1	N	N2	-1	0	5	2	1	4	1	2
Citrus_au_2479:607-877	Cluster_1965	271	13	0.551	5	1	+	CGUGAGGACUGUGAUUAGGGA	1	1	N	N2	-1	3	2	0	4	0	2	2
Citrus_au_2481:1750-1873	Cluster_1966	124	13	0.551	1	0.923	+	GUUUGAGAUUGAGAAUUAUGGGUU	3	0.769	21	N11	-1	2	0	1	5	2	0	3
Citrus_au_2489:548-1102	Cluster_1967	555	161	6.828	48	0.913	+	AAGGCCAUGGGAAUCAUGAACAGA	35	0.484	24	N5	-1	9	8	5	9	5	16	109
Citrus_au_2497:1245-1288	Cluster_1968	44	199	8.439	199	0.045	-	ACCGAAAUCCGAACAACCUGAACC	18	0.352	24	N13	-1	8	3	3	7	6	12	160
Citrus_au_2499:2413-2438	Cluster_1969	26	118	5.004	0	0.653	.	AGUAGACAUCCCUCGAAUAUUUGA	25	0.237	24	N6	-1	0	5	0	0	0	3	110
Citrus_au_2500:1903-4064	Cluster_1970	2162	1253	53.138	782	0.571	.	AGGAGAUUUUAGACAUGUAUGAGU	75	0.459	24	N5	10.9	24	14	17	54	27	137	980
Citrus_au_2503:137-421	Cluster_1971	285	20	0.848	19	0.95	+	AUGGAUCGCUUGCAAGGAAG	2	0.95	N	N2	-1	5	5	4	2	2	2	0
Citrus_au_2505:57-77	Cluster_1972	21	18	0.763	0	0.056	-	UUUAAGUUGUUGCAGUUAA	5	0.444	N	N2	-1	13	0	4	1	0	0	0
Citrus_au_2506:57-77	Cluster_1973	21	19	0.806	0	0	-	UUUAAGUUGUUGCAGUUAA	6	0.421	N	N2	-1	14	0	3	2	0	0	0
Citrus_au_2508:1255-1435	Cluster_1974	181	292	12.383	200	0.325	.	CCCGAAGUCCAGAUAUACCACACC	32	0.565	24	N6	2.9	12	5	6	15	12	39	203
Citrus_au_2512:34-1090	Cluster_1975	1057	145	6.149	145	0.966	+	AAGAGGUUCUGUUCUUCUCCGGCU	9	0.834	N	N2	-1	26	27	26	16	15	16	19
Citrus_au_2512:1202-1424	Cluster_1976	223	25	1.06	23	0.88	+	CCACAAGGACCUGUUAGAAAUUUG	2	0.92	N	N2	-1	9	3	2	2	2	2	5
Citrus_au_2512:1778-2176	Cluster_1977	399	37	1.569	37	0.892	+	AAUUUUAGUGGCUGGAGG	2	0.946	N	N2	-1	9	5	7	9	3	0	4
Citrus_au_2512:2259-2819	Cluster_1978	561	43	1.824	41	0.86	+	GUACUGUGAUUGGGUUUUGGC	5	0.791	N	N2	-1	15	4	3	12	6	2	1
Citrus_au_2515:345-692	Cluster_1979	348	3204	135.878	2360	0.481	.	AGUCCCAGUUAUAUAGUAUGAUUG	212	0.272	24	N5	51.1	59	55	40	139	68	356	2487
Citrus_au_2519:897-1224	Cluster_1980	328	4167	176.718	2825	0.5	.	AUUGACACACUGAAGUAUAUGCCC	304	0.294	24	N5	18.1	135	79	89	138	96	411	3219
Citrus_au_2523:465-1332	Cluster_1981	868	47	1.993	10	0.574	.	ACAAGGAGAAAGAACGCCAGGGGG	2	0.915	24	N5	0.1	3	3	1	3	3	3	31
Citrus_au_2523:1415-1526	Cluster_1982	112	12	0.509	12	0.25	.	GGGUACAUGCAAGAAUAAGACACU	4	0.75	24	N6	0.2	0	1	0	0	0	0	11
Citrus_au_2541:1549-1633	Cluster_1983	85	25	1.06	17	0.8	+	AAAAUAUCGGGUUCGGAUCGGAUC	6	0.8	N	N2	-1	8	1	0	2	1	1	12
Citrus_au_2564:691-1011	Cluster_1984	321	67	2.841	26	0.507	.	CCACUUUAAACCUCGUGUGAG	9	0.701	21	N5	7	1	0	4	60	1	0	1
Citrus_au_2588:1641-1746	Cluster_1985	106	25	1.06	20	0.68	.	CCAUGUCAGCCAUAUAACAAAUA	2	0.92	24	N6	0	2	0	1	3	2	4	13
Citrus_au_2589:390-505	Cluster_1986	116	63	2.672	63	0.206	.	CAUGAACAGGACCACAAUACAAAG	9	0.524	24	N6	0.2	2	2	1	1	3	10	44
Citrus_au_2591:23-365	Cluster_1987	343	143	6.064	0	0.462	.	GGUUGACCCGGUUAUUUUUGUGAC	11	0.643	24	N5	2	7	2	6	8	3	21	96
Citrus_au_2591:1716-1993	Cluster_1988	278	29	1.23	12	0.517	.	AAUCCCGGGCAUCCCUCGAUACUG	3	0.862	24	N6	0	2	0	1	2	0	1	23
Citrus_au_2597:13-363	Cluster_1989	351	169	7.167	0	0.479	.	CUGCCGAUCGAAGCCGUGAAAAGC	13	0.562	24	N5	1.7	6	1	4	8	7	25	118
Citrus_au_2610:429-838	Cluster_1990	410	19	0.806	19	0.789	.	UACCCGUGGAUUGUGAGUGCC	2	0.947	N	N2	-1	3	1	2	6	3	2	2
Citrus_au_2620:2069-2230	Cluster_1991	162	36	1.527	33	0.528	.	AAGGAUAAAAUUAUAAUUUGAAAC	3	0.778	N	N2	-1	7	1	3	2	0	4	19
Citrus_au_2626:342-843	Cluster_1992	502	49	2.078	9	0.49	.	CUCAACUGAGUCAGCUGGCCU	7	0.673	21	N5	0.4	0	0	0	41	4	0	4
Citrus_au_2629:1220-1379	Cluster_1993	160	39	1.654	0	0.333	.	UUUCAUGACUCUGUUCAGCCA	17	0.385	21	N6	1	0	0	1	37	1	0	0
Citrus_au_2636:3316-3443	Cluster_1994	128	45	1.908	0	0.422	.	AACUCAACCAAUGGAUCAAUGGCU	6	0.667	24	N6	0.2	0	2	0	3	0	4	36
Citrus_au_2638:1913-4682	Cluster_1995	2770	2844	120.611	0	0.649	.	GUGCAUAACGGCUAGUUUUUGAGC	63	0.532	24	N5	14	76	47	72	112	74	306	2157
Citrus_au_2640:507-910	Cluster_1996	404	15	0.636	15	0.533	.	CAAUCCGGGUUCAAACUCUAUGAGCGU	2	0.933	N	N2	-1	1	3	0	8	0	0	3
Citrus_au_2649:748-784	Cluster_1997	37	13	0.551	7	0.154	-	CUUUAAUACUGUAACUUUUAAACU	5	0.462	24	N11	-1	2	0	0	0	0	3	8
Citrus_au_2674:810-1002	Cluster_1998	193	23	0.975	1	1	+	CACAGCUGUUGGUUCUGGCC	2	0.87	N	N2	-1	5	0	6	3	3	4	2
Citrus_au_2683:1457-1540	Cluster_1999	84	13226	560.901	13222	0.004	-	UCCGUUGUCGUCCAGUGGUUAGGAUA	5785	0.039	N	N2	-1	822	9406	209	276	377	461	1675
[truncated: 3,852 more rows]

## Sheet: LM8wpiHLB+2
#Locus	Name	Length	Reads	RPM	UniqueReads	FracTop	Strand	MajorRNA	MajorRNAReads	Complexity	DicerCall	MIRNA	PhaseScore	Short	Long	20	21	22	23	24
Citrus_au_0000056920:4-162	Cluster_1	159	77	2.619	71	0.662	.	CCCGGGUCAAACCCCAAAACUAAU	16	0.429	24	N6	1.4	3	0	1	9	0	2	62
Citrus_au_0000056944:113-332	Cluster_2	220	437	14.861	434	0.952	+	AAGCCAACCGUUCUAGAAGUAGCC	195	0.199	24	N11	-1	7	6	8	21	6	13	376
Citrus_au_0000056971:41-425	Cluster_3	385	51	1.734	51	0.412	.	GUUUGUGGUGUUUUUGCUCUGCCU	4	0.745	24	N5	0.3	0	0	0	2	2	8	39
Citrus_au_0000057129:424-624	Cluster_4	201	31	1.054	31	0.226	.	UUGGCACUUGAUUUUGAAUU	6	0.645	N	N2	-1	7	0	7	2	0	1	14
Citrus_au_0000057222:1-121	Cluster_5	121	3992	135.758	3992	0.001	-	CAAACCGGGCACUACGGUGAGACGUG	1199	0.081	N	N2	-1	54	3552	33	49	69	91	144
Citrus_au_0000057267:8-975	Cluster_6	968	192	6.529	162	0.495	.	AUGAUAAGAACUUUACCCGAG	12	0.661	21	N5	0.5	7	1	7	152	18	3	4
Citrus_au_0000057270:526-631	Cluster_7	106	63	2.142	63	0.079	-	AACAAGUGUAGACUCAUUCGGCCU	55	0.111	24	N11	-1	0	0	0	0	0	1	62
Citrus_au_0000057392:7-609	Cluster_8	603	121	4.115	121	0.421	.	UUGAAGUAAAUAAUGAGAAAGCCU	12	0.62	24	N5	0.4	2	3	1	2	1	11	101
Citrus_au_0000057608:79-350	Cluster_9	272	146	4.965	143	0.438	.	AUUCAACAUGUAUCUCGAGCUUGU	10	0.616	24	N6	0.4	1	1	1	3	4	18	118
Citrus_au_0000057762:1-450	Cluster_10	450	699	23.771	697	0.312	.	AUUCUGUAGUGUAAUCAUCCACUG	70	0.435	24	N5	3.6	17	15	9	7	17	57	577
Citrus_au_0000057812:6-173	Cluster_11	168	95	3.231	94	0.779	.	AUUCUCCCUUAUGAUUUCUGAUGG	7	0.621	24	N6	0.2	5	2	1	6	0	10	71
Citrus_au_0000057863:221-609	Cluster_12	389	73	2.483	70	0.288	.	UUGCGGGUUGUGACAAUAAUC	15	0.342	21	N5	5.6	0	0	0	67	6	0	0
Citrus_au_0000057913:3-475	Cluster_13	473	101	3.435	101	0.545	.	UUGGUAUUUCUGAAACUAAGGCCU	10	0.634	24	N5	0.1	1	1	1	0	1	5	92
Citrus_au_0000057958:40-250	Cluster_14	211	20	0.68	19	0.3	.	CCGAGUGCUGUACAGUAAAAUGAA	5	0.65	24	N6	0.1	1	0	0	0	0	3	16
Citrus_au_0000057958:381-538	Cluster_15	158	15	0.51	12	0	-	UUAAUUAAGUCAUCUGUGAGCGCC	5	0.6	24	N11	-1	0	0	0	0	0	1	14
Citrus_au_0000058010:1-331	Cluster_16	331	3181	108.178	3178	0.655	.	AAUUCCAUGUAGAACCAAUGAUCA	598	0.284	24	N5	28.8	69	37	43	117	69	412	2434
Citrus_au_0000058123:33-366	Cluster_17	334	27	0.918	27	0.407	.	UUGACUGCUCUGAUUAGGCCU	6	0.63	21	N5	0	1	0	1	24	1	0	0
Citrus_au_0000058124:20-182	Cluster_18	163	62	2.108	62	0.387	.	CCCGUUGGAUUGUCACCAUGAAAA	4	0.79	24	N6	0.2	0	3	0	1	3	12	43
Citrus_au_0000058214:217-290	Cluster_19	74	74	2.517	67	0.257	.	CUUGCUUUCUGACUUGCUUAA	13	0.419	21	N6	4.2	1	0	4	63	2	0	4
Citrus_au_0000058273:12-636	Cluster_20	625	163	5.543	163	0.564	.	AUUACCAAUUAUGAGCUGAUCAGU	17	0.736	24	N5	0.8	6	5	5	6	1	25	115
Citrus_au_0000058313:16-60	Cluster_21	45	17	0.578	17	0.294	.	CCAAAUUGUCCAAAACACAGAGCU	11	0.353	24	N6	-1	0	1	0	0	0	0	16
Citrus_au_0000058384:2-32	Cluster_22	31	21	0.714	20	0	-	UUUAAUUUGUACUUAGGCUGC	4	0.667	N	N2	-1	8	1	1	4	5	2	0
Citrus_au_0000058435:93-783	Cluster_23	691	145	4.931	145	0.538	.	ACAGUCUCACCAGAAUGUUGGAAC	21	0.655	24	N5	0.2	2	5	2	3	3	16	114
Citrus_au_0000058540:135-163	Cluster_24	29	356	12.107	356	0	-	AUAGUUACUCUGAUAGGG	304	0.073	N	N2	-1	317	6	5	7	10	7	4
Citrus_au_0000058540:368-596	Cluster_25	229	16	0.544	16	0.062	-	UACCUAUAGCCAUGUGAGCCAACAUCU	3	0.875	N	N2	-1	3	9	0	2	0	1	1
Citrus_au_0000058547:26-245	Cluster_26	220	157	5.339	141	0.204	.	GGACAACAAGAAGAUCAAGAUUGU	71	0.344	24	N6	12.6	2	3	1	2	1	12	136
Citrus_au_0000058577:16-336	Cluster_27	321	87	2.959	86	0.609	.	CACCAUCAUCCAUUUUACAAGGGA	3	0.77	24	N5	0.3	5	0	7	11	1	7	56
Citrus_au_0000058579:274-459	Cluster_28	186	2301	78.251	11	0.999	+	UAGAUAAAGAUGAGAGAU	2290	0.004	N	N2	-1	2295	0	0	0	0	1	5
Citrus_au_0000058885:22-411	Cluster_29	390	46	1.564	46	0.674	.	AGUAUUGGAAGAGAAUUUUAUGAA	4	0.826	24	N5	0.2	2	0	2	1	3	6	32
Citrus_au_0000058952:26-329	Cluster_30	304	67	2.279	67	0.687	.	UUUGAUUACUUGGCUACGAGA	8	0.612	21	N5	0.2	2	0	2	56	7	0	0
Citrus_au_0000058965:2-515	Cluster_31	514	67	2.279	67	0.328	.	ACCACCACAUCAUUGCAUGCAAGG	3	0.925	21	N5	0.2	5	8	4	20	5	8	17
Citrus_au_0000059021:2-215	Cluster_32	214	2514	85.495	2388	0.644	.	AGAGUUGAUUAGUGUGAACAUAAU	267	0.273	24	N6	10.1	103	65	54	85	71	424	1712
Citrus_au_0000059199:12-590	Cluster_33	579	116	3.945	116	0.534	.	UGCCUAGGAUCUGACAUGUAUUGG	3	0.81	24	N5	0.2	2	3	4	8	4	15	80
Citrus_au_0000059200:1-262	Cluster_34	262	55	1.87	55	0.291	.	ACUAAAAUAUCGCCGGUCUCUACC	5	0.855	24	N6	0.1	5	3	4	9	1	3	30
Citrus_au_0000059263:7-191	Cluster_35	185	28	0.952	28	0.464	.	AUUUACUCAUGAUCUGGCCUGGUC	2	0.893	N	N2	-1	2	4	2	7	1	4	8
Citrus_au_0000059372:38-265	Cluster_36	228	118	4.013	2	0.839	+	AGAGAUGUCGCAUUAUACCAG	69	0.229	21	N11	-1	1	0	2	106	9	0	0
Citrus_au_0000059383:58-402	Cluster_37	345	100	3.401	97	0.53	.	AGGACAAGGUCAUUAUGGAGAGCU	16	0.53	24	N5	0.5	2	2	2	5	1	14	74
Citrus_au_0000059662:4-435	Cluster_38	432	346	11.767	345	0.725	.	UUAAGGCUCCUGAAAUAUCUGAUC	105	0.387	24	N5	5.8	6	7	1	5	6	32	289
Citrus_au_0000059806:2-453	Cluster_39	452	165	5.611	165	0.473	.	AGAAGCCAUAACUGAUAACUGCCU	8	0.739	24	N5	0.6	3	5	3	6	9	24	115
Citrus_au_0000059849:58-315	Cluster_40	258	23	0.782	4	0.87	+	UCUCCCCUUAUCCGUACCCGAGGU	2	0.957	N	N2	-1	5	6	2	3	1	2	4
Citrus_au_0000059849:417-1421	Cluster_41	1005	52	1.768	13	0.808	+	UCACCACUGUCUCUUGGCCU	2	0.942	N	N2	-1	8	11	8	11	4	2	8
Citrus_au_0000060018:5-192	Cluster_42	188	47	1.598	20	0.979	+	AGGCAUGCAGAUCUUUGUC	7	0.66	N	N2	-1	9	15	7	2	6	3	5
Citrus_au_0000060019:1-183	Cluster_43	183	43	1.462	24	1	+	AAGUCGAGAGCUCGGACACCAUCG	3	0.907	N	N2	-1	12	7	8	4	5	1	6
Citrus_au_0000060067:18-199	Cluster_44	182	69	2.347	38	0.928	+	ACGUCAAGGCCAAGAUCCAGGAC	5	0.768	N	N2	-1	16	15	5	7	5	15	6
Citrus_au_0000060074:43-228	Cluster_45	186	47	1.598	9	0.979	+	CGGCAUGCAGAUCUUCGUC	8	0.574	N	N2	-1	21	4	9	8	0	2	3
Citrus_au_0000060079:1685-1762	Cluster_46	78	38	1.292	0	0	-	AGAUAUGGAGAACUUCCCCGU	2	0.947	N	N2	-1	5	15	5	5	3	2	3
Citrus_au_0000060084:1212-1254	Cluster_47	43	37	1.258	34	0	-	CAAUGACAUGGACUGGGAAAGCA	3	0.73	N	N2	-1	8	13	5	3	0	4	4
Citrus_au_0000060163:3776-3917	Cluster_48	142	19	0.646	16	0.421	.	CUGAGUGAACCGAAUACCGAGC	2	0.842	24	N6	0.2	1	1	0	2	2	2	11
Citrus_au_0000060190:354-831	Cluster_49	478	69	2.347	21	1	+	AUGUCAUUUCCGUGAUUGGAG	2	0.87	N	N2	-1	7	21	9	7	8	5	12
Citrus_au_0000060190:1428-1818	Cluster_50	391	41	1.394	12	1	+	UUCCAGAUCGCUGCUUCGAUG	2	0.927	N	N2	-1	10	7	6	7	5	1	5
Citrus_au_0000060190:2023-2269	Cluster_51	247	66	2.244	45	0.985	+	GCAUUCUGGAUGGACCUCUCAAGUU	3	0.864	N	N2	-1	6	26	3	3	5	10	13
Citrus_au_0000060192:162-501	Cluster_52	340	35	1.19	5	0.971	+	CACCAUUGUUGGACACGA	3	0.829	N	N2	-1	11	8	5	2	2	4	3
Citrus_au_0000060192:608-884	Cluster_53	277	21	0.714	4	1	+	AGGAAAGCGUUCAUGAUG	1	1	N	N2	-1	3	6	4	2	2	4	0
Citrus_au_0000060192:1053-1375	Cluster_54	323	48	1.632	15	0.979	+	AAGCUGAGACAGACGAUAAGAUUGU	4	0.875	N	N2	-1	11	17	5	4	3	3	5
Citrus_au_0000060192:1454-1933	Cluster_55	480	27	0.918	3	1	+	CAACGGAAUUGGAGCAGUUC	2	0.926	N	N2	-1	3	9	5	1	1	3	5
Citrus_au_0000060192:2073-2278	Cluster_56	206	26	0.884	21	1	+	CGAUCAGCUUGAAGAAUCAGGGC	1	1	N	N2	-1	7	6	5	1	2	2	3
Citrus_au_0000060214:1-1414	Cluster_57	1414	418	14.215	0	0.395	.	CUUCUGUAAGCCUUGCACCUC	12	0.794	21	N5	0.8	21	42	35	196	60	21	43
Citrus_au_0000060214:1529-3165	Cluster_58	1637	9578	325.724	0	0.992	+	CACGAAAGUGACGAAGUUGCUUU	2281	0.192	N	N2	-1	1010	1079	616	2121	1536	2768	448
Citrus_au_0000060214:3454-4640	Cluster_59	1187	2034	69.171	716	0.973	+	CAGAGACGAAAGUCGGCC	96	0.588	N	N2	-1	466	587	213	216	183	174	195
Citrus_au_0000060217:404-628	Cluster_60	225	19	0.646	8	0.895	+	CCGGACCGAUAACGCUAU	3	0.842	N	N2	-1	5	7	1	4	1	1	0
Citrus_au_0000060228:201-947	Cluster_61	747	74	2.517	28	0.892	+	CGAAAUACGUGAUCCGGCU	4	0.811	N	N2	-1	21	16	9	10	6	10	2
Citrus_au_0000060238:602-722	Cluster_62	121	15	0.51	2	1	+	CACCCCAAAGUCCGAUCUAGAACU	4	0.667	N	N2	-1	4	0	0	3	1	2	5
Citrus_au_0000060277:2037-2270	Cluster_63	234	20	0.68	1	0.35	.	AAAGGCUCUUGCUCAAAUUGGUCC	2	0.85	N	N2	-1	0	6	2	3	3	2	4
Citrus_au_0000060309:116-189	Cluster_64	74	16	0.544	3	1	+	CCCGGCUAGAACUUGCACGC	3	0.75	N	N2	-1	3	3	4	0	3	2	1
Citrus_au_0000060407:3-1481	Cluster_65	1479	1147	39.007	1146	0.991	+	ACCGCUGAAGAAGCCGCUCGGGCC	595	0.19	24	N5	-1	72	139	36	25	64	128	683
Citrus_au_0000060417:806-1156	Cluster_66	351	26	0.884	7	1	+	CUUAUAGAUCCAUAGGCU	2	0.846	N	N2	-1	6	11	2	1	1	1	4
Citrus_au_0000060442:214-567	Cluster_67	354	28	0.952	0	1	+	AUUUUUUUGAAUUGUAAUGGAU	2	0.929	N	N2	-1	9	3	0	5	6	2	3
Citrus_au_0000060484:286-454	Cluster_68	169	54	1.836	19	0.519	.	CGGAGAAUGAACGUCGGGAUG	3	0.759	21	N6	0.3	2	6	5	28	2	0	11
Citrus_au_0000060600:1-165	Cluster_69	165	74	2.517	0	0.986	+	ACUGGACAAUGUGGAAGCUGCCC	3	0.824	N	N2	-1	10	12	9	17	6	13	7
Citrus_au_0000060600:737-795	Cluster_70	59	24	0.816	0	1	+	CUCCGGCUGGAUUCCCUGCU	5	0.625	N	N2	-1	9	2	5	3	2	2	1
Citrus_au_0000060600:914-1119	Cluster_71	206	28	0.952	1	1	+	ACAACAAGCGUCAAGUGCAGU	3	0.821	N	N2	-1	6	5	5	4	3	2	3
Citrus_au_0000060602:2-164	Cluster_72	163	84	2.857	0	1	+	ACCAGGAUACUACGAUGGACG	6	0.738	N	N2	-1	11	15	10	16	12	9	11
Citrus_au_0000060602:736-787	Cluster_73	52	17	0.578	0	1	+	CGCUCCGGCUGGAUUCCCUGCU	2	0.882	N	N2	-1	4	4	2	2	3	0	2
Citrus_au_0000060602:1233-1276	Cluster_74	44	21	0.714	21	0.429	.	AACCGAACCCCCAUUGAUCGA	3	0.81	N	N2	-1	3	4	3	8	0	1	2
Citrus_au_0000060603:2-164	Cluster_75	163	67	2.279	0	1	+	ACCAGGAUACUACGAUGGACU	5	0.806	N	N2	-1	8	15	7	13	5	9	10
Citrus_au_0000060603:739-797	Cluster_76	59	22	0.748	0	1	+	CUCCGGCUGGAUUCCCUGCU	3	0.818	N	N2	-1	7	0	4	3	2	3	3
Citrus_au_0000060603:1158-1210	Cluster_77	53	51	1.734	43	0.98	+	UUCGAGACUCUCUCAUACC	3	0.784	N	N2	-1	20	14	2	6	0	2	7
Citrus_au_0000060620:2267-2475	Cluster_78	209	504	17.14	502	0.954	+	AUUAACGUAACGUAGCACUGGCCU	204	0.141	24	N11	-1	14	7	5	19	9	55	395
Citrus_au_0000060822:33-195	Cluster_79	163	18	0.612	3	0.444	.	ACUGAUAUCAAAGAACUGCCU	4	0.722	N	N2	-1	3	1	3	8	1	2	0
Citrus_au_0000060987:158-323	Cluster_80	166	23	0.782	9	0.261	.	UAACCAAACCCUGAUUUCGUCGUCGUC	2	0.826	N	N2	-1	5	10	0	1	6	0	1
Citrus_au_0000060990:1287-1469	Cluster_81	183	19	0.646	6	1	+	CAACAAUCUUCCUCGGCC	3	0.842	N	N2	-1	9	1	0	2	3	2	2
Citrus_au_0000060998:2111-2445	Cluster_82	335	15	0.51	5	0.867	+	UUCUGAUGUAACGGUGUCC	2	0.933	N	N2	-1	4	1	3	2	2	2	1
Citrus_au_0000061001:186-700	Cluster_83	515	23	0.782	10	0	-	GGAUGUAAGAUUGAGUGUC	1	1	N	N2	-1	4	6	5	2	1	3	2
Citrus_au_0000061001:859-1928	Cluster_84	1070	74	2.517	18	0.108	-	UCUAUGAGGAAGAAGUCA	9	0.797	N	N2	-1	26	20	7	10	5	3	3
Citrus_au_0000061075:2360-2610	Cluster_85	251	73	2.483	73	0.63	.	CUCCACAUUAGUCAACUUG	10	0.562	N	N2	-1	15	2	9	5	0	8	34
Citrus_au_0000061089:2272-2755	Cluster_86	484	18	0.612	0	0.111	-	CCUUGGCUGGUAAUGUACCUC	3	0.833	21	N5	-1	1	1	1	9	2	2	2
Citrus_au_0000061148:954-1224	Cluster_87	271	297	10.1	0	0.909	+	AAGGACGAGAGAAUUUUGUUCUCU	115	0.236	24	N11	-1	8	3	3	3	1	41	238
Citrus_au_0000061151:3120-3235	Cluster_88	116	314	10.678	0	0.959	+	AAGGACGAGAGAAUUUUGUUCUCU	129	0.191	24	N11	-1	5	3	1	4	2	41	258
Citrus_au_0000061227:776-1081	Cluster_89	306	25	0.85	8	1	+	CGGAUGACUGGUACAUUUACUGA	2	0.92	N	N2	-1	4	2	2	3	3	6	5
Citrus_au_0000061227:1165-1748	Cluster_90	584	29	0.986	10	0.966	+	GAACUUGCAGCUGUCUGAUUGGC	2	0.931	N	N2	-1	7	5	4	4	2	5	2
Citrus_au_0000061286:1683-1981	Cluster_91	299	17	0.578	4	1	+	GACAUUCGAGGAAGAACAGAGAUAUU	1	1	N	N2	-1	5	6	1	1	2	2	0
Citrus_au_0000061292:429-602	Cluster_92	174	16	0.544	4	0.938	+	CGAGUUUUCGAUCAUUGGA	1	1	N	N2	-1	5	2	0	2	2	3	2
Citrus_au_0000061343:269-1069	Cluster_93	801	28	0.952	26	0.964	+	GGCGAUUAUUAGGGAGAAGCCUAAUGU	2	0.964	N	N2	-1	5	10	3	5	1	3	1
Citrus_au_0000061419:1898-2394	Cluster_94	497	50	1.7	24	0.94	+	UUGAGAAUGAUGAAUCCUGGCACCCG	2	0.92	N	N2	-1	7	17	6	6	6	5	3
Citrus_au_0000061423:722-1003	Cluster_95	282	15	0.51	7	0.867	+	GGCGAGUCACCGAUUCUGCCGGUCCU	1	1	N	N2	-1	3	5	2	1	1	2	1
Citrus_au_0000061423:1093-1389	Cluster_96	297	34	1.156	13	1	+	GAAGUGGCUUGUGGCUUCAACGCUAA	4	0.912	N	N2	-1	8	10	0	1	2	4	9
Citrus_au_0000061426:2126-2211	Cluster_97	86	16	0.544	6	0	-	UAUUUUUCCGAGGCCAAGGAC	2	0.875	N	N2	-1	0	7	0	4	1	1	3
Citrus_au_0000061446:28-283	Cluster_98	256	23	0.782	9	0.043	-	GGAUUGUUAUGGAUGCUGCUCUUC	2	0.913	N	N2	-1	5	3	1	5	3	2	4
Citrus_au_0000061446:619-1284	Cluster_99	666	49	1.666	29	0	-	UUUUGUCGCCUAAGGCUC	2	0.939	N	N2	-1	17	12	6	1	4	3	6
Citrus_au_0000061452:423-963	Cluster_100	541	68	2.313	14	0.662	.	AGGCCGUCGGAAAUUCACCGG	4	0.824	N	N2	-1	6	8	6	35	4	1	8
Citrus_au_0000061471:237-469	Cluster_101	233	63	2.142	0	0.349	.	AACCUGAAAUUCGAUCGGAUUGAU	13	0.635	24	N6	0.2	2	3	1	0	1	2	54
Citrus_au_0000061471:613-933	Cluster_102	321	17	0.578	0	0.529	.	AAUAAGCAAAUAAAUGCAGCGGCU	2	0.882	24	N5	0.1	0	1	0	0	1	2	13
Citrus_au_0000061476:1832-2640	Cluster_103	809	107	3.639	0	0.617	.	AACCUGAAAUUCGAUCGGAUUGAU	20	0.636	24	N5	0.5	6	2	3	2	1	6	87
Citrus_au_0000061520:1251-1422	Cluster_104	172	161	5.475	4	0.708	.	AUUUCGGUUUAUUGGAUUGCAAAC	16	0.534	24	N6	1.6	5	2	2	1	2	19	130
Citrus_au_0000061520:1616-1957	Cluster_105	342	42	1.428	0	0.286	.	GAACAAGAUAAUUCACAUGAGACU	2	0.833	24	N5	0.1	0	2	1	3	1	2	33
Citrus_au_0000061684:80-392	Cluster_106	313	26	0.884	26	1	+	CAGACCGACACCUCUGGCC	3	0.885	N	N2	-1	11	5	0	4	2	2	2
Citrus_au_0000061703:776-928	Cluster_107	153	31	1.054	2	0.935	+	AUUGUGGGCGUAGUGACAGAGGUCGGA	2	0.871	N	N2	-1	6	10	2	2	3	4	4
Citrus_au_0000061703:1768-1832	Cluster_108	65	29	0.986	0	0.931	+	CGACUAUGUGAACACAGCCC	3	0.897	N	N2	-1	2	12	6	1	1	2	5
Citrus_au_0000061703:2402-2445	Cluster_109	44	15	0.51	0	0	-	CAUCAGAGCUGAUAUUGAGGU	2	0.867	N	N2	-1	3	2	1	3	2	0	4
Citrus_au_0000061703:2558-2662	Cluster_110	105	17	0.578	4	0	-	UUGAAAACUCAAGGAAAGCCU	4	0.765	N	N2	-1	3	5	2	6	1	0	0
Citrus_au_0000061704:1209-1336	Cluster_111	128	36	1.224	17	0.972	+	UGCAUGUGGGUGUUGUCGGCU	9	0.611	N	N2	-1	9	5	7	12	2	0	1
Citrus_au_0000061704:1771-1914	Cluster_112	144	31	1.054	0	0.935	+	CGACUAUGUGAACACAGCCCU	2	0.871	N	N2	-1	11	7	4	3	1	2	3
Citrus_au_0000061707:977-1017	Cluster_113	41	38	1.292	38	0.816	+	CAACUGUGGCACCGUGCAACU	5	0.684	24	N11	-1	5	1	2	7	0	6	17
Citrus_au_0000061742:5097-5735	Cluster_114	639	37	1.258	27	0.973	+	CAAGAAAAGAGUUGAAGGAGC	2	0.946	N	N2	-1	10	9	4	5	3	2	4
Citrus_au_0000061787:402-681	Cluster_115	280	18	0.612	1	1	+	UGAUGGAACUGUAAAUGAG	2	0.944	N	N2	-1	6	5	0	2	2	3	0
Citrus_au_0000061787:1080-1433	Cluster_116	354	26	0.884	3	1	+	UUGAAGCCGUCAGAAUGUCC	2	0.962	N	N2	-1	5	6	4	4	1	5	1
Citrus_au_0000061796:588-690	Cluster_117	103	28	0.952	1	1	+	AAGGACAGGUUCAAGAGAGAAUUGGA	8	0.536	N	N2	-1	2	18	0	3	1	2	2
Citrus_au_0000061813:109-342	Cluster_118	234	16	0.544	3	0.062	-	CUUCAAUCAGAGCUUUUAGAU	2	0.938	N	N2	-1	1	4	2	2	4	2	1
Citrus_au_0000061813:678-3409	Cluster_119	2732	550	18.704	84	0.164	-	AUCCAAAUCGGCUGAUUCGGAUCU	90	0.629	N	N2	-1	95	97	38	121	54	29	116
Citrus_au_0000061856:1783-1911	Cluster_120	129	156	5.305	5	0.423	.	UAAACAAUAAGACUCUAAAUAGGA	12	0.494	24	N6	2.1	8	3	8	3	3	42	89
Citrus_au_0000061857:20-167	Cluster_121	148	39	1.326	2	0.077	-	UCAGAUUGGUAUCAUCGGACGGUC	15	0.513	24	N11	-1	2	4	3	5	5	2	18
Citrus_au_0000061858:40-370	Cluster_122	331	24	0.816	8	0.375	.	CACAAUCAUUAGGCAUGGCUCGCC	2	0.917	N	N2	-1	5	5	2	2	5	2	3
Citrus_au_0000061861:1061-1512	Cluster_123	452	105	3.571	35	0.048	-	AGGUCACUAAUCGGAGGCC	6	0.752	N	N2	-1	38	22	9	14	6	5	11
Citrus_au_0000061864:325-437	Cluster_124	113	20	0.68	0	1	+	UUUUUUACGCCGGAAAAGCGCCU	3	0.75	21	N11	-1	1	1	3	6	4	4	1
Citrus_au_0000061885:652-1088	Cluster_125	437	62	2.108	4	0.065	-	AUUUACGAGCUGCGAAGAGGG	5	0.855	N	N2	-1	11	13	4	21	5	5	3
Citrus_au_0000061885:1782-1980	Cluster_126	199	18	0.612	0	0.389	.	CGUAGAACUGCAUCUCGAGAA	4	0.833	21	N6	0.2	0	1	2	12	2	0	1
Citrus_au_0000061885:2063-2514	Cluster_127	452	19	0.646	0	0.263	.	UCGAGUAGUAAUGCAAUGACU	2	0.895	21	N5	0	1	1	0	14	0	1	2
Citrus_au_0000061899:257-404	Cluster_128	148	17	0.578	1	1	+	AAUCUCGGAAUCGCAACU	2	0.882	N	N2	-1	6	3	1	2	1	2	2
Citrus_au_0000061911:13-182	Cluster_129	170	98	3.333	84	1	+	CCUGACGAUCUUUCUGUGUAG	19	0.276	N	N2	-1	7	15	3	24	25	3	21
Citrus_au_0000061939:113-504	Cluster_130	392	35	1.19	9	1	+	ACUAAGGCUGCUGCUGAUAAGAGGU	3	0.8	N	N2	-1	2	18	1	7	1	3	3
Citrus_au_0000061954:11-922	Cluster_131	912	198	6.733	156	0.823	+	CUCGGUGAAGUGACUGACC	6	0.803	N	N2	-1	38	19	24	66	13	20	18
Citrus_au_0000062039:493-918	Cluster_132	426	23	0.782	5	0.174	-	UCUCUAACCGCCGUCGUCUGG	2	0.913	N	N2	-1	5	3	2	8	2	1	2
Citrus_au_0000062109:604-856	Cluster_133	253	26	0.884	14	1	+	AAUAUCCUCUUUGUUGGAAC	2	0.962	N	N2	-1	5	11	4	2	2	1	1
Citrus_au_0000062109:1073-1228	Cluster_134	156	18	0.612	15	1	+	GAGGACUACCAGGACAACCAACUUC	2	0.944	N	N2	-1	6	5	3	2	2	0	0
Citrus_au_0000062109:1367-2045	Cluster_135	679	82	2.789	49	0.927	+	ACAGUUGGAGAUACUGUACCCU	2	0.915	N	N2	-1	20	23	10	11	5	8	5
Citrus_au_0000062109:2125-2374	Cluster_136	250	22	0.748	19	1	+	UCCACUGGUGGUUUGGUUGACACUGU	2	0.955	N	N2	-1	7	6	3	1	5	0	0
Citrus_au_0000062109:2473-2774	Cluster_137	302	44	1.496	28	0.955	+	AAGUUGCUGGUAGUGAACC	6	0.795	N	N2	-1	18	12	6	2	3	1	2
Citrus_au_0000062256:879-1021	Cluster_138	143	73	2.483	70	0.466	.	CCGUUGGAUCCACUUGGAUGG	5	0.658	24	N6	0.4	10	2	6	11	2	7	35
Citrus_au_0000062349:1521-2122	Cluster_139	602	32	1.088	4	0.969	+	ACCAGCCUGUGGCGAGGAUCGUCC	2	0.906	N	N2	-1	14	9	3	3	1	0	2
Citrus_au_0000062351:11-1079	Cluster_140	1069	211	7.176	55	0.948	+	UACGCCGCCGGCGGUGAGCUUUUCGG	9	0.749	N	N2	-1	52	63	19	21	15	18	23
Citrus_au_0000062366:1082-1529	Cluster_141	448	33	1.122	9	0.515	.	AAACCUACUAUUGAUCUGCUGAUC	4	0.727	21	N5	0.1	1	1	0	17	1	1	12
Citrus_au_0000062370:1445-1470	Cluster_142	26	19	0.646	19	1	+	UUUGAAUGACACUUCUUUGAUGUAG	12	0.158	N	N2	-1	0	15	0	0	0	0	4
Citrus_au_0000062378:1976-2409	Cluster_143	434	17	0.578	2	0.235	.	CAUGCGUGGGCUGAGGCAUGA	2	0.941	N	N2	-1	2	2	1	7	1	3	1
Citrus_au_0000062378:2769-3122	Cluster_144	354	23	0.782	2	0.043	-	GUUACUGGCGUCAAAGAC	1	1	N	N2	-1	6	7	1	2	3	3	1
Citrus_au_0000062462:120-303	Cluster_145	184	20	0.68	0	1	+	AUGGAUGCUGAUAAAGGGGUC	7	0.5	N	N2	-1	4	2	0	7	4	2	1
Citrus_au_0000062462:3116-3209	Cluster_146	94	43	1.462	0	0.163	-	UUGUCUUCGUCUCACAUCCCC	13	0.465	21	N11	-1	0	0	3	34	3	1	2
Citrus_au_0000062491:127-303	Cluster_147	177	15	0.51	5	1	+	CUAGGGGAGCCAGUGCUAAGGG	2	0.933	N	N2	-1	2	3	4	1	4	1	0
Citrus_au_0000062568:332-638	Cluster_148	307	22	0.748	8	0.955	+	UCAAAAGAUUCUUAUUACUGAGCU	2	0.955	N	N2	-1	5	2	4	3	2	3	3
Citrus_au_0000062654:5-314	Cluster_149	310	856	29.11	0	0.621	.	CUACAGUCUAAACAUAAAUAGAGC	62	0.428	24	N5	12.9	89	18	16	20	22	60	631
Citrus_au_0000062658:540-1195	Cluster_150	656	86	2.925	10	0.058	-	UUGUGAACUUGUUGAGAAU	3	0.872	N	N2	-1	21	17	7	8	6	8	19
Citrus_au_0000062682:1804-1904	Cluster_151	101	53	1.802	15	0.245	.	UCAACCAAUGAAUUAAUGACACAU	13	0.566	24	N6	0.3	0	2	0	1	0	6	44
Citrus_au_0000062691:2278-2313	Cluster_152	36	20	0.68	0	0.1	-	CUGAUCUGAAUCUGAACUGGCAUC	8	0.55	24	N11	-1	0	0	0	1	0	0	19
Citrus_au_0000062862:2-348	Cluster_153	347	651	22.139	284	0.674	.	CUUGGCUGCGAAAACUCUUGG	40	0.458	21	N5	1.7	17	3	22	550	47	5	7
Citrus_au_0000063052:2839-3941	Cluster_154	1103	31855	1083.31	9677	0.311	.	AGGAUGAGGGCUUUAUGCCGGAAC	1376	0.137	24	N5	85.5	562	273	503	3575	4766	1711	20465
Citrus_au_0000063121:1822-2181	Cluster_155	360	18	0.612	0	1	+	UCAUACUGGUCUCAGGCU	2	0.889	N	N2	-1	9	4	1	0	1	2	1
Citrus_au_0000063133:1166-1211	Cluster_156	46	22	0.748	0	0.955	+	CACUGUCCGAUGAAGCUUUGCU	3	0.864	N	N2	-1	3	7	1	4	5	1	1
Citrus_au_0000063158:295-945	Cluster_157	651	3231	109.878	0	0.629	.	AUUUCAUGGAGUGAUUAUGUAACU	105	0.448	24	N5	31.8	63	69	49	87	79	448	2436
Citrus_au_0000063213:5-139	Cluster_158	135	17	0.578	11	0.941	+	AUUUGAGCUCAAUGCACCCC	2	0.941	N	N2	-1	3	2	6	1	1	1	3
Citrus_au_0000063261:1821-1853	Cluster_159	33	17	0.578	0	0	-	ACCGAUUGUAGAUGCUGUUCAUGCC	4	0.706	N	N2	-1	2	9	2	1	0	2	1
Citrus_au_0000063278:18-104	Cluster_160	87	17	0.578	0	0.824	+	GAUAAUAAUCUAAUUAGUAAGGAU	8	0.412	24	N11	-1	2	0	0	0	1	1	13
Citrus_au_0000063278:299-1188	Cluster_161	890	238	8.094	138	0.332	.	UUGGGGUCCGUCUGAACACACAUA	12	0.626	24	N5	0.4	8	1	4	14	14	22	175
Citrus_au_0000063278:1266-1712	Cluster_162	447	53	1.802	6	0.283	.	ACUUGAAUUCCGAUCACCGUUGAC	10	0.623	24	N5	0.2	2	2	1	3	0	2	43
Citrus_au_0000063284:441-880	Cluster_163	440	97	3.299	29	0.619	.	GCACGGAGAAAGCUCUGGACUGGG	4	0.835	24	N5	0.1	8	4	4	10	3	9	59
Citrus_au_0000063284:964-1221	Cluster_164	258	156	5.305	107	0.897	+	CUCCCAGAUGGUUUGAUGAGAGCU	57	0.519	24	N11	-1	6	7	3	7	5	10	118
Citrus_au_0000063284:1372-2108	Cluster_165	737	72	2.449	37	0.639	.	CUUAACACCCGGGUAGGUCUC	6	0.806	N	N2	-1	6	14	4	20	8	2	18
Citrus_au_0000063317:2042-2187	Cluster_166	146	32	1.088	1	0	-	GAGUGGAAACUUGUGGCAGAACAAAGU	3	0.781	N	N2	-1	2	11	3	3	5	4	4
Citrus_au_0000063322:2094-2796	Cluster_167	703	237	8.06	160	0.945	+	AUGGAAGGUGAACUCCCCAAGCU	64	0.506	N	N2	-1	49	36	12	13	19	82	26
Citrus_au_0000063322:2897-3056	Cluster_168	160	121	4.115	106	0.983	+	UUAUUCACAUGAUUGGACU	41	0.298	N	N2	-1	93	10	5	5	1	5	2
Citrus_au_0000063322:3134-3434	Cluster_169	301	151	5.135	55	0.96	+	CAAGGAUGAGAUCGGCUGCGCACGCA	11	0.689	N	N2	-1	31	58	13	17	10	5	17
Citrus_au_0000063323:1839-2013	Cluster_170	175	25	0.85	0	0	-	AGCAAGGAAUACAGUAGGAUUGGAGA	3	0.88	N	N2	-1	10	5	2	3	1	1	3
Citrus_au_0000063323:2523-2997	Cluster_171	475	40	1.36	11	0.1	-	AGAGUGCCCAUUUGUUCAUCCGGGUG	3	0.925	N	N2	-1	8	9	4	4	5	5	5
Citrus_au_0000063374:3-138	Cluster_172	136	18	0.612	16	1	+	GGCAUCCCUCCUGAUCAGCAGAGACUG	2	0.944	N	N2	-1	4	7	2	0	4	0	1
Citrus_au_0000063374:387-834	Cluster_173	448	37	1.258	11	0.892	+	AGGUUGAGAGUUCAGACU	2	0.946	N	N2	-1	12	5	1	8	6	2	3
Citrus_au_0000063389:38-62	Cluster_174	25	15	0.51	14	0.067	-	CCAGAGAGAGAGAGAGAGAGCUC	10	0.4	23	N11	-1	1	0	0	1	0	10	3
Citrus_au_0000063436:631-745	Cluster_175	115	20	0.68	0	0.95	+	CUGGCUCGGCACUUUUGACACGGCC	4	0.7	N	N2	-1	0	9	3	2	1	2	3
Citrus_au_0000063436:890-1029	Cluster_176	140	125	4.251	0	0.992	+	AUUUGUGAGAACUUGGCC	46	0.2	N	N2	-1	82	10	22	6	2	2	1
Citrus_au_0000063438:701-837	Cluster_177	137	114	3.877	0	0.009	-	AUUUGUGAGAACUUGGCC	48	0.281	N	N2	-1	73	11	11	6	6	6	1
Citrus_au_0000063438:935-1092	Cluster_178	158	24	0.816	0	0.042	-	UCUGGCUCGGCACUUUUGACACGGC	2	0.75	N	N2	-1	3	7	2	1	3	5	3
Citrus_au_0000063438:1457-1909	Cluster_179	453	721	24.519	38	0.958	+	ACGGCCGAAGAAGCCGCGUUGGCCU	126	0.33	N	N2	-1	103	324	50	62	30	43	109
Citrus_au_0000063481:511-1029	Cluster_180	519	42	1.428	26	0.81	+	CAAUGUCGACCACCUUCACGG	3	0.833	N	N2	-1	8	5	2	17	3	3	4
Citrus_au_0000063481:1108-1387	Cluster_181	280	15	0.51	4	0.933	+	GUUAUUUUUAUGUAUCUUUUGUAC	1	1	N	N2	-1	4	2	2	3	0	1	3
Citrus_au_0000063491:853-1725	Cluster_182	873	65	2.21	44	0.723	.	AUCUCACACGAUAGGACUGACUAU	3	0.908	24	N5	0.2	7	3	1	3	7	6	38
Citrus_au_0000063570:694-804	Cluster_183	111	17	0.578	8	0.941	+	GAAUAUAAGAACAUCAGCUUUACUGUC	4	0.765	N	N2	-1	3	5	1	2	2	3	1
Citrus_au_0000063570:2204-2343	Cluster_184	140	15	0.51	4	0.933	+	CUGAGAUAACUGACAAGCUUGGCC	1	1	N	N2	-1	3	5	0	1	3	2	1
Citrus_au_0000063570:2778-2834	Cluster_185	57	38	1.292	0	0.763	.	AUUGUCAAAAAUUGUAUGCAAACU	18	0.5	24	N6	-1	0	2	0	1	0	1	34
Citrus_au_0000063574:412-732	Cluster_186	321	18	0.612	0	1	+	UUCGAUGGCUGGAAGGCU	2	0.944	N	N2	-1	3	5	0	1	5	4	0
Citrus_au_0000063623:542-923	Cluster_187	382	16	0.544	16	1	+	CCAGGAAUAUUGGGAAAUAUUUUUGA	2	0.938	N	N2	-1	3	3	2	0	5	2	1
Citrus_au_0000063623:1456-2210	Cluster_188	755	30	1.02	29	0.967	+	UCAAAAAGCUGUACGAGGAUCUGACC	2	0.967	N	N2	-1	7	5	4	3	5	1	5
Citrus_au_0000063642:1087-1413	Cluster_189	327	19	0.646	19	0.789	.	AGAAAUACCCUGCUGGUGAUGCUG	2	0.947	N	N2	-1	3	3	0	2	3	1	7
Citrus_au_0000063648:254-1655	Cluster_190	1402	269	9.148	61	0.952	+	GUCAUGUCGUUUCACCAGUGCGGCGGC	8	0.829	N	N2	-1	55	57	28	47	36	23	23
Citrus_au_0000063654:1829-2324	Cluster_191	496	32	1.088	1	1	+	AUGAGAACUCCUUUAGGCCAGC	2	0.969	N	N2	-1	6	7	5	3	6	3	2
Citrus_au_0000063663:55-319	Cluster_192	265	40	1.36	2	1	+	GCAGCAGCAGUAUCACGGC	2	0.925	N	N2	-1	17	6	2	4	4	5	2
Citrus_au_0000063701:65-666	Cluster_193	602	116	3.945	114	0.578	.	UCGGCGAGAGAACAGGACAGG	11	0.664	21	N5	0.4	13	1	5	91	2	3	1
Citrus_au_0000063798:2186-2268	Cluster_194	83	124	4.217	0	0.492	.	AGGAAAAUGAUAGGAGACAAUACU	18	0.54	24	N6	1.8	5	0	3	2	4	7	103
Citrus_au_0000063892:673-1326	Cluster_195	654	111	3.775	16	0.748	.	UAGCCAUCGAGCUUGAACUCA	7	0.757	21	N5	0.3	9	8	6	71	5	2	10
Citrus_au_0000063917:6012-6200	Cluster_196	189	15	0.51	2	1	+	CCCAGCUGAAUCGUCCGACGC	1	1	N	N2	-1	3	2	2	1	2	1	4
Citrus_au_0000063999:151-403	Cluster_197	253	24	0.816	7	0.958	+	AAAAGAGCACAACGCACACU	2	0.958	N	N2	-1	5	7	3	1	3	3	2
Citrus_au_0000064002:31-462	Cluster_198	432	106	3.605	53	0.962	+	UAUCAAGAAGGGAAAAAUGUGCUGCCU	3	0.868	N	N2	-1	23	27	11	16	14	7	8
Citrus_au_0000064002:550-1084	Cluster_199	535	133	4.523	28	0.902	+	AUGACAAUGUGGCUGAUGACGACAUU	6	0.835	N	N2	-1	37	29	16	18	8	10	15
Citrus_au_0000064005:493-720	Cluster_200	228	19	0.646	0	0.105	-	CAAGGAUGACAAUGGAGAAGCU	2	0.947	N	N2	-1	2	7	1	2	4	2	1
Citrus_au_0000064005:936-1647	Cluster_201	712	92	3.129	3	0.011	-	ACAUACAACUUGGACAACACCAUCGAC	2	0.891	N	N2	-1	24	19	10	11	13	8	7
Citrus_au_0000064005:1723-2208	Cluster_202	486	129	4.387	24	0.938	+	ACAAGCAGACCAAGAAGGAC	4	0.837	N	N2	-1	26	27	13	21	14	17	11
Citrus_au_0000064030:1226-2019	Cluster_203	794	26	0.884	8	0.962	+	UAUCAAGCAGCAAGGACUUGA	2	0.962	N	N2	-1	4	8	1	7	2	3	1
Citrus_au_0000064033:765-1019	Cluster_204	255	39	1.326	15	0.974	+	AUCCAAACGGUUCAAGGCC	3	0.923	N	N2	-1	11	6	6	8	4	2	2
Citrus_au_0000064034:157-584	Cluster_205	428	61	2.074	34	0.033	-	CUAAUAGCUUCCAAGACGACC	8	0.803	N	N2	-1	15	8	5	16	7	6	4
Citrus_au_0000064034:711-984	Cluster_206	274	60	2.04	30	0.75	.	AAGGCGACCGGAGCGGACA	2	0.867	N	N2	-1	19	17	4	5	4	7	4
Citrus_au_0000064038:131-689	Cluster_207	559	21	0.714	0	0.476	.	CUACUACAGGAUUUACGAGAA	2	0.81	21	N5	0	0	1	2	15	2	0	1
Citrus_au_0000064038:1546-1948	Cluster_208	403	59	2.006	5	0.983	+	UUUCAAGGCCAUUGAACUGGACA	3	0.797	N	N2	-1	10	16	7	5	9	7	5
Citrus_au_0000064049:253-1180	Cluster_209	928	63	2.142	19	0.952	+	AAAUUGAUCGUUCUCUGAGCU	2	0.952	N	N2	-1	18	13	5	13	2	6	6
Citrus_au_0000064125:1440-1783	Cluster_210	344	19	0.646	12	1	+	CGGGAUUGCGGGUUCCAUCGCCU	2	0.947	N	N2	-1	4	5	2	2	2	4	0
Citrus_au_0000064148:961-1610	Cluster_211	650	33	1.122	0	0.03	-	UUCCGUCUGCUAUGCUUUGGGU	3	0.939	N	N2	-1	4	11	0	5	7	3	3
Citrus_au_0000064148:1685-2161	Cluster_212	477	17	0.578	0	0.059	-	UAAUCAAGAGAAGCGCUGA	1	1	N	N2	-1	3	5	2	2	3	1	1
Citrus_au_0000064151:1291-1769	Cluster_213	479	26	0.884	0	0.962	+	UGCAUUGUUGAACUCGGGGAU	2	0.962	N	N2	-1	4	7	1	6	0	4	4
Citrus_au_0000064213:217-488	Cluster_214	272	99	3.367	11	0.949	+	ACGAGAAUCAACCCGCGGACAUUG	29	0.495	24	N11	-1	2	2	1	10	3	4	77
Citrus_au_0000064277:2-131	Cluster_215	130	492	16.732	93	0.307	.	CUCUGUGUGUACUCAGACGGGCCC	55	0.429	24	N6	10.3	9	5	10	25	16	53	374
Citrus_au_0000064308:1-180	Cluster_216	180	236	8.026	3	0.072	-	GAGAACCGAUCCGCGGAUGUGGAC	31	0.322	24	N11	-1	2	4	0	2	4	16	208
Citrus_au_0000064347:3-171	Cluster_217	169	138	4.693	32	0.217	.	AUCCCAUAUCUGUAUCACUGUAUC	9	0.645	24	N6	0.6	3	1	2	31	7	10	84
Citrus_au_0000064522:10-164	Cluster_218	155	43	1.462	14	0.581	.	CAAUUCACCUACUUCUACCGG	4	0.674	21	N6	0.2	2	2	1	38	0	0	0
Citrus_au_0000064620:623-978	Cluster_219	356	47	1.598	18	0.957	+	UCCCGUAGACAUGAAGGCU	2	0.915	N	N2	-1	13	10	9	6	4	3	2
Citrus_au_0000064638:1794-1944	Cluster_220	151	497	16.902	480	0.843	+	AAUGAGAAUGAGCUAGGAAUGAGA	78	0.423	24	N11	-1	20	13	20	25	11	80	328
Citrus_au_0000011165:35-233	Cluster_221	199	18	0.612	3	0.944	+	UUCAUCCCCAAGACGUUUCGGCC	3	0.889	N	N2	-1	3	2	3	1	2	5	2
Citrus_au_0000011165:313-785	Cluster_222	473	65	2.21	21	0.985	+	CACAGGCUGACGAGCGUGCUGGCCA	7	0.708	N	N2	-1	17	24	4	0	4	6	10
Citrus_au_0000011272:3-501	Cluster_223	499	29	0.986	3	0.621	.	AUUCCAUCGUCAUUUCUUU	4	0.724	N	N2	-1	12	1	3	10	2	1	0
Citrus_au_0000011272:683-1453	Cluster_224	771	104	3.537	12	0.913	+	AUGUCAUCAGCUAGAGAAGCUUGACCU	6	0.808	N	N2	-1	20	20	15	18	13	10	8
Citrus_au_0000011272:2141-2615	Cluster_225	475	29	0.986	9	0.621	.	AAACCGAGCACUUGAAGACUG	2	0.897	N	N2	-1	3	3	1	12	6	2	2
Citrus_au_0000011287:605-967	Cluster_226	363	19	0.646	9	0.947	+	UGUUACAGGAGUUGGGCC	2	0.895	N	N2	-1	9	3	1	2	3	0	1
Citrus_au_0000011298:110-317	Cluster_227	208	87	2.959	1	1	+	UUUCACUCGUUAUUUUUCAG	35	0.253	20	N11	-1	2	11	39	22	4	2	7
Citrus_au_0000011334:15-280	Cluster_228	266	23	0.782	1	0.261	.	ACCUUAGUUGCACUAUUACAACUC	4	0.783	24	N6	0.1	0	0	1	0	0	0	22
Citrus_au_0000011373:5669-5807	Cluster_229	139	22	0.748	11	0.273	.	ACAACCACCAGAUAAGGAUAACUC	4	0.773	24	N6	0	1	1	1	0	0	1	18
Citrus_au_0000011442:285-463	Cluster_230	179	19	0.646	7	1	+	ACGACUUCAGCAAAUAUCAGGC	2	0.947	N	N2	-1	3	5	0	5	4	1	1
Citrus_au_0000011442:928-1118	Cluster_231	191	15	0.51	6	0.733	.	UCAGUUGUUCUAGUGUUCU	2	0.867	N	N2	-1	8	1	2	2	1	0	1
Citrus_au_0000011444:2003-2329	Cluster_232	327	15	0.51	6	0.933	+	UAAAUAUGGAUACAAUGCUGCAAC	2	0.933	N	N2	-1	3	2	4	0	0	2	4
Citrus_au_0000011529:26-334	Cluster_233	309	19	0.646	19	0.421	.	GAAAUGUAGAACCUGGCUGCC	7	0.579	21	N5	0.1	0	1	0	16	1	1	0
Citrus_au_0000011529:578-788	Cluster_234	211	160	5.441	157	0.969	+	GGUACUAACAAUUGUCUUGCAGAU	51	0.2	N	N2	-1	3	72	0	6	12	8	59
Citrus_au_0000011529:1270-1571	Cluster_235	302	17	0.578	0	0.353	.	AGAGAAGUAGAAGCUUUGCCU	4	0.647	21	N5	0.1	0	2	0	13	2	0	0
Citrus_au_0000011683:1569-1647	Cluster_236	79	41	1.394	0	0.341	.	GUUGAGCAACUGUAACUUAAAAGU	10	0.756	24	N6	0.5	1	0	4	4	2	7	23
Citrus_au_0000011683:3406-3535	Cluster_237	130	85	2.891	0	0.576	.	AGUUUUCUUAACGGAUUUCAAACG	6	0.776	24	N6	0.4	4	3	1	10	4	6	57
Citrus_au_0000011683:4414-4495	Cluster_238	82	162	5.509	0	0.691	.	GUUUGGGAUUGAAGUUGAGCAGCU	18	0.494	24	N6	2.8	5	2	3	1	1	15	135
Citrus_au_0000011683:5069-5220	Cluster_239	152	78	2.653	0	0.615	.	GUAUCACAACUCAGACUAGAAGU	6	0.718	24	N6	0.1	4	0	2	1	1	16	54
Citrus_au_0000011767:1156-1427	Cluster_240	272	17	0.578	5	0.882	+	ACACAGGGACUUGAGGAGAGCGAGAGC	1	1	N	N2	-1	1	5	2	2	1	1	5
Citrus_au_0000011776:1398-1932	Cluster_241	535	55	1.87	47	0.909	+	UUUCAAGAUUGUUUAAUUU	35	0.364	N	N2	-1	44	3	3	3	0	1	1
Citrus_au_0000011781:2108-2151	Cluster_242	44	2112	71.824	2018	0.939	+	AAAGUUGGGACUAGAGAAGGUGAU	276	0.197	24	N11	-1	37	24	40	70	64	262	1615
Citrus_au_0000011790:396-654	Cluster_243	259	191	6.495	7	0.079	-	AUCUGAUCAAUUACCCUUCGGA	107	0.209	N	N2	-1	43	0	16	21	109	1	1
Citrus_au_0000011834:176-658	Cluster_244	483	22	0.748	3	0.864	+	UUCUUCAAUUGAUGUAGAACU	2	0.955	N	N2	-1	7	3	1	6	2	1	2
Citrus_au_0000011916:230-828	Cluster_245	599	36	1.224	36	0.611	.	AGGAGAAGCAAGAAAGUAAACA	2	0.861	24	N5	0.2	0	3	2	4	2	4	21
Citrus_au_0000012010:495-984	Cluster_246	490	47	1.598	34	0.979	+	GUGUUUCGAGGUCUUGGUC	5	0.809	N	N2	-1	13	7	3	4	7	8	5
Citrus_au_0000012032:125-712	Cluster_247	588	5210	177.179	345	0.901	+	UGACGGUAUUCGUGAACC	155	0.345	N	N2	-1	1198	1155	413	1183	436	377	448
Citrus_au_0000012032:994-1069	Cluster_248	76	451	15.337	0	0.712	.	UGACCGAAUCUGUAACCUGCA	43	0.377	N	N2	-1	95	59	45	173	33	21	25
Citrus_au_0000012087:123-541	Cluster_249	419	16	0.544	7	1	+	UGUGCCAAGGCUUUCUGAACUUCU	1	1	N	N2	-1	2	6	2	1	1	3	1
Citrus_au_0000012087:752-1148	Cluster_250	397	16	0.544	16	0.938	+	AUUCCAGAUGGUUGGAUGGGCU	2	0.938	N	N2	-1	4	3	2	3	4	0	0
Citrus_au_0000012090:727-802	Cluster_251	76	51	1.734	41	0.392	.	UUAAUCUCAAACGCACCCU	2	0.843	N	N2	-1	9	2	6	3	0	9	22
Citrus_au_0000012170:624-1040	Cluster_252	417	16	0.544	9	1	+	GAGGAAGGGGAGGGUCGGCG	2	0.875	N	N2	-1	6	3	3	3	1	0	0
Citrus_au_0000012180:511-640	Cluster_253	130	21	0.714	15	1	+	UGAAACAAGAGACCGGAGC	3	0.714	N	N2	-1	4	4	4	1	0	5	3
Citrus_au_0000012222:1819-2058	Cluster_254	240	15	0.51	3	0.133	-	UUGUAUAAUGAUGAUAAUUGAUG	2	0.867	21	N11	-1	1	1	3	6	0	2	2
Citrus_au_0000012235:481-775	Cluster_255	295	15	0.51	14	0.667	.	AUCUGUAAAACCAAAAUGCCU	4	0.8	N	N2	-1	2	2	1	5	1	3	1
Citrus_au_0000012369:2041-2133	Cluster_256	93	21	0.714	16	0.952	+	GGGAAGAUAAGCCGCGACU	2	0.952	N	N2	-1	6	4	6	1	1	2	1
Citrus_au_0000012416:2542-2762	Cluster_257	221	55	1.87	55	0.164	-	UGCGAGAUACAUGAAACUAGGAUG	7	0.673	24	N11	-1	2	0	0	1	1	4	47
Citrus_au_0000012416:2849-2930	Cluster_258	82	19	0.646	19	0.158	-	AUGGACGAGAAGGCUUAUACUUAA	2	0.947	24	N11	-1	1	0	0	0	1	3	14
Citrus_au_0000012424:2172-2672	Cluster_259	501	95	3.231	0	0.716	.	ACUAGUGAUAUGAGAAUUACAAAU	32	0.537	24	N5	1.2	3	0	0	6	5	7	74
Citrus_au_0000012427:402-426	Cluster_260	25	15	0.51	0	1	+	GAUUCUGUAAGGUACAGCCCU	5	0.6	21	N12	-1	0	0	5	8	2	0	0
Citrus_au_0000012428:2298-2660	Cluster_261	363	77	2.619	0	0.727	.	ACUAGUGAUAUGAGAAUUACAAAU	22	0.649	24	N5	0.9	2	0	2	3	1	13	56
Citrus_au_0000012428:3519-3562	Cluster_262	44	21	0.714	0	0.286	.	UCCAAUAUUCAUCAUAGGGUG	4	0.667	21	N6	-1	1	0	1	14	0	0	5
Citrus_au_0000012430:72-789	Cluster_263	718	698	23.737	216	0.711	.	UUGGACUCUCCUUGGCACGCC	57	0.344	21	N5	8.2	11	2	20	603	37	16	9
Citrus_au_0000012448:387-833	Cluster_264	447	18	0.612	18	0.944	+	CAAAAACGUUGUUAAGCUU	1	1	N	N2	-1	4	5	3	2	2	1	1
Citrus_au_0000012541:79-292	Cluster_265	214	19	0.646	6	0.947	+	CAAAACUUUGAAUUCUUGCC	2	0.947	N	N2	-1	2	2	5	4	2	2	2
Citrus_au_0000012541:1969-2276	Cluster_266	308	22	0.748	21	0.909	+	UAAAGGCUGUACUCGUGG	2	0.909	N	N2	-1	7	4	3	7	0	1	0
Citrus_au_0000012613:988-4950	Cluster_267	3963	4551	154.768	70	0.844	+	UUCAAUUGACUAUUCAUCUAUUG	373	0.521	N	N2	-1	787	797	316	857	662	674	458
Citrus_au_0000012651:1-277	Cluster_268	277	595	20.234	0	0.692	.	AUUCCUAAUUCUGACAAAAUCAAA	91	0.376	24	N6	12.5	13	12	3	16	9	41	501
Citrus_au_0000012756:15-272	Cluster_269	258	17	0.578	15	0.647	.	UUUUCAGUUUAUACUGUUUGGCUC	3	0.824	24	N6	0.2	1	0	0	1	0	1	14
Citrus_au_0000012781:3883-4159	Cluster_270	277	50	1.7	50	0.46	.	CAGGAUAAAUGUACAGAAGGCACC	7	0.66	24	N6	0.4	5	0	1	2	0	5	37
Citrus_au_0000012974:162-509	Cluster_271	348	28	0.952	28	0.786	.	UUCAGGGUAUCAUACGACAGA	2	0.964	21	N5	0	3	2	3	16	2	1	1
Citrus_au_0000012974:602-827	Cluster_272	226	28	0.952	28	0.5	.	ACGUACCGAUGGAUCAGGAU	2	0.786	21	N6	0	5	0	5	10	1	3	4
Citrus_au_0000012979:145-341	Cluster_273	197	33	1.122	0	0.515	.	CUUUACUUCAGCUCAAGAUUCGGC	4	0.667	24	N6	0.1	1	3	0	6	3	3	17
Citrus_au_0000012979:802-1071	Cluster_274	270	30	1.02	15	0.9	+	AGAAGGCCACUGGGAGAAA	3	0.8	N	N2	-1	9	6	2	6	4	1	2
Citrus_au_0000012984:40-197	Cluster_275	158	15	0.51	3	0.267	.	CUGGAGUUUGUGCUACUC	2	0.8	N	N2	-1	7	1	0	3	2	2	0
Citrus_au_0000012984:598-1062	Cluster_276	465	35	1.19	0	0.571	.	AUACAAGAUUAAGGGCAUAAAGUU	2	0.857	24	N5	0.3	2	5	0	4	1	5	18
Citrus_au_0000012989:1459-1594	Cluster_277	136	193	6.563	191	0.57	.	GAGUGUUGGGGGAGAGAUGAGAGA	7	0.715	24	N6	0.5	10	2	6	35	5	19	116
Citrus_au_0000013107:27-78	Cluster_278	52	27	0.918	27	0.148	-	CCCUAGAACCUGAUCAGA	4	0.741	N	N2	-1	6	2	3	4	2	0	10
Citrus_au_0000013107:216-1050	Cluster_279	835	45	1.53	42	0.844	+	GAGAAAACAGAAGCACUUGGAC	3	0.867	N	N2	-1	8	8	5	11	4	3	6
Citrus_au_0000013255:25-117	Cluster_280	93	296	10.066	296	0.943	+	CCACAUGACCACUGAACUGGCACC	72	0.213	24	N11	-1	6	1	2	28	4	39	216
Citrus_au_0000013259:1422-1655	Cluster_281	234	19	0.646	5	0.684	.	CCCAUCCAAUACAUUAACAU	2	0.947	N	N2	-1	2	3	3	4	1	2	4
Citrus_au_0000013497:810-939	Cluster_282	130	20	0.68	17	0.25	.	AGCUGAUGAUGAGAAACA	15	0.3	N	N2	-1	17	1	1	0	0	0	1
Citrus_au_0000013524:1014-1301	Cluster_283	288	22	0.748	2	0.682	.	GUAACGACAGUUGGAAAAC	1	1	N	N2	-1	7	4	0	8	1	0	2
Citrus_au_0000013530:32-691	Cluster_284	660	82	2.789	71	0.927	+	CAAUUGGGUUAGAGAACACUGAGG	6	0.78	N	N2	-1	14	19	9	16	5	6	13
Citrus_au_0000013530:872-962	Cluster_285	91	15	0.51	8	1	+	AUCAUGGCAUUGACAGGACU	2	0.933	N	N2	-1	7	0	4	1	1	1	1
Citrus_au_0000013530:1202-1386	Cluster_286	185	54	1.836	33	1	+	AAGAAAGGAAUGUUCGUCAAGGGCU	4	0.87	N	N2	-1	8	22	3	3	9	3	6
Citrus_au_0000013540:1-301	Cluster_287	301	811	27.58	2	0.478	.	GCUUGGUCCAAUGCUCUGGAAGUU	19	0.533	24	N5	2.9	37	25	19	51	19	78	582
Citrus_au_0000013632:209-507	Cluster_288	299	36	1.224	1	0.972	+	CUUCGAUGAGUUUUGGAGG	7	0.639	N	N2	-1	14	2	11	2	3	3	1
Citrus_au_0000013768:2-100	Cluster_289	99	371	12.617	310	0.633	.	AAUGAUCAGAUCAGGAGAGAAUCC	26	0.515	24	N6	6.1	39	6	15	22	12	48	229
Citrus_au_0000013773:252-585	Cluster_290	334	17	0.578	17	0.706	.	CUUCUUCGAUCAAGUAAUCGU	1	1	N	N2	-1	3	1	1	6	1	0	5
Citrus_au_0000013773:674-1246	Cluster_291	573	27	0.918	27	0.704	.	GGUGCUGAUCUUGUCGGAAAGGUUGA	2	0.852	N	N2	-1	2	6	3	12	2	1	1
Citrus_au_0000013773:1718-2133	Cluster_292	416	15	0.51	15	0.933	+	ACUGGCUUGGCCAUUGAUGCUUAUGGC	2	0.933	N	N2	-1	3	4	3	3	1	1	0
Citrus_au_0000013773:2388-2936	Cluster_293	549	31	1.054	28	0.935	+	UGGCCCAAAGGGUUCUGAGCC	4	0.839	N	N2	-1	6	4	4	10	3	1	3
Citrus_au_0000013773:3317-3381	Cluster_294	65	612	20.813	4	0.044	-	UUCGAACCGAACCGAACCGUGCCC	180	0.302	24	N11	-1	31	12	10	27	9	33	490
Citrus_au_0000013858:1982-2420	Cluster_295	439	22	0.748	0	0.5	.	CGGACAUGCUGCACAUGAUGCACA	2	0.955	24	N5	0	1	0	0	1	0	5	15
Citrus_au_0000013984:2852-3976	Cluster_296	1125	250	8.502	0	0.404	.	AUCUUCGUCACUGAACACAGGGGA	9	0.72	24	N5	0.3	13	4	6	12	7	30	178
Citrus_au_0000014087:624-931	Cluster_297	308	33	1.122	1	0.939	+	UCCAAUCCACUGUAAAAUU	4	0.758	N	N2	-1	9	1	9	8	1	1	4
Citrus_au_0000014093:343-875	Cluster_298	533	46	1.564	46	0.935	+	GACUCUUGGACUUGAUUACACU	6	0.717	N	N2	-1	11	5	3	10	13	3	1
Citrus_au_0000014116:403-1956	Cluster_299	1554	102	3.469	98	0.833	+	AACACCAGAUCGAGAACUGC	3	0.853	N	N2	-1	20	15	8	35	10	5	9
Citrus_au_0000014122:5760-6517	Cluster_300	758	23	0.782	21	0.739	.	AGAGGAUUUUUUUUUUUU	1	1	N	N2	-1	6	1	1	8	4	1	2
Citrus_au_0000014218:3894-4080	Cluster_301	187	94	3.197	0	0.181	-	UUGUUGGAUUGGCGAGGGAUU	16	0.426	21	N11	-1	1	0	3	87	3	0	0
Citrus_au_0000014218:4575-4619	Cluster_302	45	15	0.51	0	0.867	+	UUACUCUUCCAUGAAUCAUCA	11	0.333	21	N11	-1	0	0	0	14	0	0	1
Citrus_au_0000014305:128-412	Cluster_303	285	2460	83.659	0	0.285	.	AAAAUUCUUGACCCAUUUACCCGA	713	0.224	24	N6	83	16	31	14	23	36	191	2149
Citrus_au_0000014368:767-1008	Cluster_304	242	15	0.51	15	0.267	.	CAACUGAAAGUACCUUGAAA	3	0.867	21	N6	0.3	1	2	5	6	1	0	0
Citrus_au_0000014368:1125-1441	Cluster_305	317	30	1.02	29	0.633	.	UUAAUCCUGGUCAAGCACUGU	2	0.867	21	N5	0.3	2	0	2	22	1	1	2
Citrus_au_0000014374:205-462	Cluster_306	258	23	0.782	14	0.609	.	GGAACUCUCUGCUUGAUGGACUGC	2	0.913	24	N6	0.1	2	2	3	0	1	3	12
Citrus_au_0000014541:1356-1732	Cluster_307	377	27	0.918	9	1	+	GCAUAAGACUGAUCCUUAAUCUUUG	2	0.926	N	N2	-1	5	10	1	4	3	2	2
Citrus_au_0000014546:1918-2086	Cluster_308	169	16	0.544	1	1	+	UCUUCACGCUUGGAAAUCUUUGGGCC	4	0.625	N	N2	-1	3	7	3	3	0	0	0
Citrus_au_0000014557:822-1670	Cluster_309	849	52	1.768	52	0.981	+	UCUUUGAUUGGAAAGACU	3	0.923	N	N2	-1	11	11	12	5	6	5	2
Citrus_au_0000014557:2047-2412	Cluster_310	366	18	0.612	15	0.167	-	ACGGAGAAGAGAAAAAGAAGGCU	3	0.833	N	N2	-1	4	2	1	5	1	4	1
Citrus_au_0000014631:595-1351	Cluster_311	757	280	9.522	47	0.446	.	GGCUCCUUUUGGGCUUUGAAACCU	19	0.639	24	N5	0.8	12	2	9	16	11	23	207
Citrus_au_0000014696:941-1258	Cluster_312	318	17	0.578	3	0.824	+	GUAACGAAAUGGAACUGCCAAAUCUG	2	0.824	N	N2	-1	1	3	0	7	5	1	0
Citrus_au_0000014748:1287-1457	Cluster_313	171	19	0.646	0	0.789	.	UAUAAUUUGUCGACUACC	5	0.579	N	N2	-1	15	1	0	1	1	0	1
Citrus_au_0000014901:127-696	Cluster_314	570	32	1.088	5	0.656	.	CAUGAAUUCUCGUCCCGAAGA	2	0.969	N	N2	-1	6	3	1	17	3	1	1
Citrus_au_0000014927:186-812	Cluster_315	627	103	3.503	102	0.718	.	UCUGGUCGUAUAUACGUAGUUGAC	11	0.718	24	N5	0.4	6	4	6	3	3	15	66
Citrus_au_0000014929:1135-1390	Cluster_316	256	30	1.02	23	1	+	CACCAACAACUGAAGCCUUCAACUGG	6	0.7	N	N2	-1	3	19	2	2	1	2	1
Citrus_au_0000014958:125-875	Cluster_317	751	37	1.258	18	0.892	+	CGUUUCGUCUUCUCCAUGGUG	2	0.973	N	N2	-1	9	6	2	7	3	6	4
Citrus_au_0000014999:1719-2156	Cluster_318	438	18	0.612	1	0.944	+	AUGGAUUGAAUGAGCUUA	1	1	N	N2	-1	8	2	3	2	2	0	1
Citrus_au_0000015037:5-3868	Cluster_319	3864	2111	71.79	1451	0.483	.	GUUCUUAUUGUCUAUGUAGAUGAU	115	0.569	24	N5	5.9	54	53	34	54	38	212	1666
Citrus_au_0000015048:114-608	Cluster_320	495	15	0.51	15	0.867	+	AUGUGAAUCUGUCCUGUGGC	1	1	N	N2	-1	1	7	1	4	0	1	1
Citrus_au_0000015048:1112-1347	Cluster_321	236	21	0.714	20	0.667	.	CCAAUAUCGAACCCGGCUCUGCA	2	0.857	N	N2	-1	5	1	2	8	3	2	0
Citrus_au_0000015048:1537-1872	Cluster_322	336	15	0.51	15	0.867	+	AGACAUGCCUGUGGAUGACU	3	0.867	N	N2	-1	2	2	3	6	1	0	1
Citrus_au_0000015128:1116-1373	Cluster_323	258	18	0.612	3	1	+	UUCACUGAUGUUUGCAUAG	1	1	N	N2	-1	5	2	2	1	3	4	1
Citrus_au_0000015187:1059-1322	Cluster_324	264	246	8.366	246	0.894	+	AGGAAUAAUUCUGUAACAGGCACC	147	0.236	24	N11	-1	1	8	1	6	3	8	219
Citrus_au_0000015197:740-927	Cluster_325	188	22	0.748	3	0.955	+	UCAAUGGCUAUGAACUCGAGGG	2	0.864	22	N11	-1	3	1	2	5	9	1	1
Citrus_au_0000015200:46-383	Cluster_326	338	210	7.142	1	0.629	.	AAAAUUCGAUCUGUGAACAUCCCU	12	0.614	24	N5	0.8	11	2	6	14	4	26	147
Citrus_au_0000015209:449-943	Cluster_327	495	39	1.326	13	0.974	+	GCUGCUCGCAUUGCAGCAACAACGGGC	4	0.872	N	N2	-1	6	14	1	6	3	4	5
Citrus_au_0000015274:1138-1198	Cluster_328	61	32	1.088	25	0.469	.	ACAAUACAUGUACCAAACGCACCC	5	0.594	24	N6	-1	5	1	1	2	0	7	16
Citrus_au_0000015356:839-1234	Cluster_329	396	16	0.544	16	0.5	.	AGUUAACAGCUGCUGCAA	2	0.875	N	N2	-1	4	1	0	10	1	0	0
Citrus_au_0000015437:3412-3487	Cluster_330	76	26	0.884	25	0.308	.	UUUCAGAUAAAAAAAACAAACGCC	3	0.654	24	N6	0.1	0	5	1	0	0	2	18
Citrus_au_0000015445:2739-3112	Cluster_331	374	24	0.816	19	0.417	.	AGUAAUAGGCUUGGGCUU	1	1	21	N3	0.1	4	0	2	10	1	1	6
Citrus_au_0000015464:287-758	Cluster_332	472	29	0.986	22	0.966	+	AAGAGUAGAUCAGUUGCGGGA	2	0.966	N	N2	-1	7	3	1	4	5	4	5
Citrus_au_0000015464:847-1056	Cluster_333	210	36	1.224	21	1	+	AGGACUAAGGAGAUCAAGAA	3	0.833	N	N2	-1	8	9	5	6	3	2	3
Citrus_au_0000015480:3856-4017	Cluster_334	162	26	0.884	6	0.462	.	CUUAUAAUCAGUUUCCCAAAAGAC	5	0.731	24	N6	0.3	0	0	1	0	3	3	19
Citrus_au_0000015480:4790-5877	Cluster_335	1088	138	4.693	0	0.384	.	UCGAGUGCGCCGGUAGAUUGUAGC	6	0.819	24	N5	0.3	0	7	2	7	3	15	104
Citrus_au_0000015501:78-111	Cluster_336	34	61	2.074	0	0	-	CUCUCAAUGAAAGCACCA	24	0.18	N	N2	-1	55	0	6	0	0	0	0
Citrus_au_0000015618:608-1025	Cluster_337	418	55	1.87	8	0.291	.	AGAAUGACAGAACAGAACAGAACA	5	0.836	24	N5	0.1	2	0	0	13	4	6	30
Citrus_au_0000015621:1578-1980	Cluster_338	403	335	11.393	0	0.385	.	UAAAUUUCGGGUUCGGGUCGGAUC	24	0.549	24	N5	2.3	5	2	1	25	7	18	277
Citrus_au_0000015621:2914-3196	Cluster_339	283	213	7.244	15	0.765	.	UCCAGGUCGUCGUCGUCAUCC	69	0.239	21	N6	39.7	9	2	17	179	0	0	6
Citrus_au_0000015803:392-1550	Cluster_340	1159	53	1.802	45	0.83	+	ACGGCCGAGACCUCGAGAGCGAA	2	0.943	N	N2	-1	9	9	8	9	6	7	5
Citrus_au_0000015840:995-2012	Cluster_341	1018	9365	318.481	8427	0.209	.	ACAUUGGACUCUGAAUCCAG	439	0.256	N	N2	-1	832	1313	934	696	567	1166	3857
Citrus_au_0000015842:1-778	Cluster_342	778	35	1.19	34	0.343	.	CUUGUAGAACGCAAACGAGAA	4	0.886	21	N5	0.1	5	1	2	16	2	6	3
Citrus_au_0000015874:5-926	Cluster_343	922	1231	41.863	0	0.005	-	CCGAAGCAUCGGACCAAUGAUCACCC	44	0.599	N	N2	-1	268	311	118	182	143	116	93
Citrus_au_0000015874:1312-1350	Cluster_344	39	83	2.823	0	0.036	-	GUAAUACAGAGGAUGCAAGCGUUAUC	13	0.422	N	N2	-1	9	37	5	8	5	10	9
Citrus_au_0000015874:1490-1538	Cluster_345	49	569	19.35	0	0.019	-	ACGGCCCAGACUCCUACGGGAGG	82	0.202	N	N2	-1	46	162	28	44	104	106	79
Citrus_au_0000015877:14-56	Cluster_346	43	553	18.806	0	0	-	UCAAACAAGGAAAGGCUUACGGUGGAU	226	0.139	N	N2	-1	45	330	14	6	11	122	25
Citrus_au_0000015877:650-919	Cluster_347	270	39284	1335.95	1	0.015	-	UAUUCUGGUGUCCUAGGC	9350	0.037	N	N2	-1	14004	6643	3884	9030	1073	2616	2034
Citrus_au_0000015877:1950-3575	Cluster_348	1626	36812	1251.88	5772	0.025	-	AGGUCAAGGAAGUUGGUGACCUGAU	612	0.175	N	N2	-1	7751	9778	3758	5486	3530	3306	3203
Citrus_au_0000015877:3650-3916	Cluster_349	267	15127	514.432	2	0.001	-	CGUGCUGCUAGGCGAAGCGGUG	3366	0.073	N	N2	-1	1116	3535	1372	1077	3980	3076	971
Citrus_au_0000015877:4000-4180	Cluster_350	181	3354	114.061	1	0.009	-	CUGCUGCUGAAUCCAUGGGCAG	88	0.228	N	N2	-1	481	1053	298	316	331	379	496
Citrus_au_0000015879:59-854	Cluster_351	796	8655	294.335	470	0.186	-	AAGGAAGCUAUAAGUAAUGC	779	0.223	N	N2	-1	1447	2558	1480	944	672	672	882
Citrus_au_0000015879:1012-1054	Cluster_352	43	541	18.398	0	0.987	+	CACGGCCCAGACUCCUACGGGAGG	71	0.218	N	N2	-1	33	179	29	40	77	98	85
Citrus_au_0000015879:1194-1241	Cluster_353	48	75	2.551	0	0.987	+	GUAAUACAGAGGAUGCAAGCGUUAUC	12	0.52	N	N2	-1	8	36	4	4	4	9	10
Citrus_au_0000015879:1965-2323	Cluster_354	359	9477	322.289	228	0.989	+	GGUGCGGCUGGAUCACCUCCU	1488	0.113	N	N2	-1	2423	1451	1093	1913	517	923	1157
Citrus_au_0000015879:4663-4705	Cluster_355	43	537	18.262	0	1	+	UCAAACAAGGAAAGGCUUACGGUGGAU	212	0.128	N	N2	-1	33	320	12	4	4	142	22
Citrus_au_0000015885:62-306	Cluster_356	245	16	0.544	7	0.5	.	AAUGUAAGUCUCAAUAGGCCUUGG	3	0.812	24	N6	0	1	2	1	1	2	0	9
Citrus_au_0000015913:520-621	Cluster_357	102	15	0.51	0	1	+	GAUGAUAUUUAGUGUAUUGU	3	0.8	24	N14	-1	1	1	4	1	0	2	6
Citrus_au_0000015941:6-282	Cluster_358	277	18	0.612	16	0.889	+	UGAGAUUGCCUGAGCUGUGUU	2	0.944	N	N2	-1	4	3	0	5	4	1	1
Citrus_au_0000015941:958-1714	Cluster_359	757	46	1.564	41	0.87	+	CGAUAUUUGGUCUUGUGGGGU	5	0.804	N	N2	-1	8	4	1	19	7	5	2
Citrus_au_0000016010:1-350	Cluster_360	350	4233	143.954	3994	0.12	-	CACCACGCGCGGGUUCAAUUCCCGUCG	534	0.219	N	N2	-1	1132	1239	526	764	193	131	248
Citrus_au_0000016073:323-900	Cluster_361	578	859	29.212	0	0.184	-	AGAGAAAGACGAGAGAAUUUUGCU	153	0.269	24	N5	-1	11	12	10	19	11	68	728
Citrus_au_0000016073:10627-11259	Cluster_362	633	89	3.027	0	0.652	.	AGUUCUGUAGUAGAGAUGGCAUU	4	0.899	21	N5	0.2	10	4	9	31	5	17	13
Citrus_au_0000016075:2454-2653	Cluster_363	200	33	1.122	0	0.333	.	GAAGGAACUGGAGUUACAUCUC	2	0.97	N	N2	-1	6	3	3	3	7	7	4
Citrus_au_0000016150:5426-6827	Cluster_364	1402	143	4.863	138	0.343	.	UUACCUCCGUAGAAAUUGCCU	5	0.881	N	N2	-1	30	15	10	59	13	7	9
Citrus_au_0000016175:2-285	Cluster_365	284	298	10.134	285	0.248	.	AUCUCCAACUUCUAAGCACCGAGA	48	0.372	24	N6	3.1	5	5	2	8	1	39	238
Citrus_au_0000016175:1273-1397	Cluster_366	125	15	0.51	0	0.467	.	AUUAGCCUAGGACAAUGUUGUGCC	4	0.667	24	N6	0	0	1	2	1	1	0	10
Citrus_au_0000016381:601-663	Cluster_367	63	20	0.68	20	1	+	CCGGAAGCGCUCUGCGAGA	12	0.4	N	N2	-1	16	0	1	2	1	0	0
Citrus_au_0000016382:291-861	Cluster_368	571	25	0.85	25	0.96	+	AGAGGAGAUCUUGUACGCGA	1	1	N	N2	-1	6	5	3	2	4	5	0
Citrus_au_0000016382:1295-1934	Cluster_369	640	22	0.748	21	0.955	+	UCCACCAGAACCUGAGCCUGAG	2	0.909	N	N2	-1	6	3	3	3	2	3	2
Citrus_au_0000016588:967-1505	Cluster_370	539	15	0.51	15	1	+	UAGAGAAUCUGAUAAGGC	2	0.933	N	N2	-1	5	3	2	1	2	1	1
Citrus_au_0000016622:2313-2771	Cluster_371	459	19	0.646	19	1	+	UAGAGACAAGGUGAAGGCU	3	0.895	N	N2	-1	5	1	5	3	3	0	2
Citrus_au_0000016742:137-666	Cluster_372	530	19	0.646	19	0.895	+	CUACCCAGGAUCUAAUGGAUC	2	0.947	N	N2	-1	5	2	0	6	4	2	0
Citrus_au_0000016853:15-527	Cluster_373	513	183544	6241.88	57194	0.046	-	CCUACGUCGCUCAGAUUCGU	55906	0.024	N	N2	-1	21905	20213	62836	50916	13388	7358	6928
Citrus_au_0000016880:2122-2378	Cluster_374	257	48	1.632	0	0.438	.	AUUCAUACCAAAUAAGGAUCUCCU	5	0.75	24	N6	0.2	1	0	0	1	0	8	38
Citrus_au_0000016895:61-484	Cluster_375	424	35	1.19	2	0.914	+	UGCAACGACAAGAGGCCGCC	4	0.857	N	N2	-1	12	6	8	1	2	4	2
Citrus_au_0000016895:781-962	Cluster_376	182	30	1.02	21	1	+	CAGAAUCGGUGACUCGCCUC	7	0.6	N	N2	-1	5	5	10	3	2	1	4
Citrus_au_0000016952:84-625	Cluster_377	542	23	0.782	1	1	+	GUCAGAAGUACAACGUAAGGCC	1	1	N	N2	-1	6	6	0	3	3	3	2
Citrus_au_0000016989:153-490	Cluster_378	338	81	2.755	81	0.815	+	CUUCCAAGCGGACAGAGACCU	3	0.889	N	N2	-1	10	15	7	20	9	8	12
Citrus_au_0000017054:3640-3663	Cluster_379	24	38	1.292	0	1	+	GUUGCUGAGGCUGUAGAGGAU	14	0.342	N	N2	-1	10	0	1	18	8	0	1
Citrus_au_0000017056:60-1240	Cluster_380	1181	296	10.066	224	0.726	.	UUACAGGGGUGUGAGACU	19	0.693	N	N2	-1	71	17	19	133	26	8	22
Citrus_au_0000017195:84-809	Cluster_381	726	32	1.088	32	0.656	.	GUCGAAGCCAAGCUUGAGUCU	2	0.812	21	N5	0.1	2	1	5	22	2	0	0
Citrus_au_0000017195:1038-1404	Cluster_382	367	18	0.612	11	0.667	.	GAGAAUCAAUGUCGAGCCGGUACU	2	0.944	N	N2	-1	2	3	0	6	1	3	3
Citrus_au_0000017323:114-453	Cluster_383	340	23	0.782	9	1	+	AACAGGCUCGGAAUUAAGUG	1	1	N	N2	-1	6	11	2	2	0	0	2
Citrus_au_0000017387:387-608	Cluster_384	222	41	1.394	3	0.902	+	AGAACGAGAACUGUGGACACAAAC	11	0.39	24	N11	-1	0	3	0	1	1	5	31
Citrus_au_0000017447:1128-1563	Cluster_385	436	410	13.943	178	0.929	+	ACCGAGCGUGAACACCGUCACUGU	51	0.334	24	N5	-1	9	7	6	13	8	45	322
Citrus_au_0000017568:216-795	Cluster_386	580	33	1.122	24	0.97	+	UCAACCCGGUCAUCGUCCUACGCG	7	0.758	N	N2	-1	4	7	3	3	5	1	10
Citrus_au_0000017573:1729-1817	Cluster_387	89	17	0.578	17	1	+	GUUGUGGCCGUGGAGACC	5	0.529	N	N2	-1	14	1	2	0	0	0	0
Citrus_au_0000017600:1272-1407	Cluster_388	136	16	0.544	0	1	+	GGGUUGGGAGGACUGAGUUCUGGGCU	4	0.75	N	N2	-1	4	6	2	1	1	2	0
Citrus_au_0000017600:2705-3017	Cluster_389	313	19	0.646	4	0.947	+	GCAGUACGAGCAUUGGGCAG	2	0.842	N	N2	-1	6	2	4	5	2	0	0
Citrus_au_0000017601:648-1104	Cluster_390	457	35	1.19	0	0.886	+	GGGUUGGGAGGACUGAGUUCUGGGCU	3	0.857	N	N2	-1	9	7	6	2	4	6	1
Citrus_au_0000017637:17-4798	Cluster_391	4782	1836	62.438	1806	0.496	.	AGAGAUUUUGUAAGAGCAUCUGCU	37	0.632	24	N5	12.1	60	43	43	70	36	206	1378
Citrus_au_0000017735:565-1026	Cluster_392	462	21	0.714	21	0.81	+	CAACAUGAAGCUGAACUUGCUGCUGCU	1	1	N	N2	-1	4	3	0	6	1	3	4
Citrus_au_0000017780:2938-3036	Cluster_393	99	20	0.68	0	0.35	.	CAAGUGGAUGAGAUCGGUCGA	3	0.85	N	N2	-1	1	7	0	9	1	0	2
Citrus_au_0000017793:1900-2072	Cluster_394	173	120	4.081	10	0.6	.	ACAAGUAUUGCGGAGAUGAAUGCU	15	0.583	24	N6	1.4	3	1	0	4	5	14	93
Citrus_au_0000017807:1248-1820	Cluster_395	573	359	12.209	128	0.435	.	UUUUGAAGAGCCUGAACUUUGUUU	34	0.499	24	N5	4.3	20	3	15	28	10	36	247
Citrus_au_0000017850:1329-2020	Cluster_396	692	135	4.591	0	0.541	.	UCAUAAUGCCACAGUCGACUG	25	0.511	21	N5	0.7	0	0	5	109	16	1	4
Citrus_au_0000017853:1806-2343	Cluster_397	538	27	0.918	2	0.593	.	GAACUGCAAUCGAAGAACUGC	6	0.778	21	N5	0.1	1	0	2	17	3	2	2
Citrus_au_0000017872:518-995	Cluster_398	478	124	4.217	0	0.234	.	GAUUAUCAAAAGACUCUUUGGCCU	33	0.476	24	N5	3.1	8	1	4	1	1	6	103
Citrus_au_0000017872:1087-1641	Cluster_399	555	26	0.884	0	0.808	+	GUUCUUGGAUGAUGAUAUUAUGGU	2	0.923	24	N5	-1	2	1	1	5	1	4	12
Citrus_au_0000017910:19-128	Cluster_400	110	256	8.706	0	0.016	-	GUUAGGAUAAUUGCCUUCCAAGCAAU	45	0.254	N	N2	-1	13	135	13	9	13	27	46
Citrus_au_0000018040:1-290	Cluster_401	290	2027	68.933	669	0.516	.	GAGUUGUAAUCUGAGCAUUAGUCU	66	0.381	24	N6	14.5	67	29	45	82	58	258	1488
Citrus_au_0000018043:219-582	Cluster_402	364	21	0.714	0	0.762	.	CCACAGUGAUUGAGUCAGCU	2	0.905	24	N5	0.3	3	1	3	2	2	2	8
Citrus_au_0000018116:893-971	Cluster_403	79	40	1.36	37	0.325	.	CAGCUCAUCUGACACGUCAGCAGC	18	0.575	24	N6	1.1	0	0	3	1	1	2	33
Citrus_au_0000018245:567-596	Cluster_404	30	27	0.918	0	1	+	AGAAAGCGCUUUUAUUUGAAAGCA	10	0.37	24	N14	-1	0	0	0	5	1	0	21
Citrus_au_0000018245:678-723	Cluster_405	46	79	2.687	0	1	+	CUUUCAAGUAAGAGCGUUUUCUGU	20	0.278	24	N14	-1	1	1	1	13	9	4	50
Citrus_au_0000018278:35-1116	Cluster_406	1082	119	4.047	118	0.882	+	AGUUGAAGGCAACAUUCUGGCC	6	0.857	N	N2	-1	22	11	17	28	17	10	14
Citrus_au_0000018278:1262-1301	Cluster_407	40	27	0.918	27	0.963	+	AGUGCGGAGGCUGAUUAUCGUA	4	0.63	N	N2	-1	5	5	1	1	6	5	4
Citrus_au_0000018278:1412-1515	Cluster_408	104	19	0.646	18	0.947	+	CCAAAGAUCGGCCUGGCCUCA	2	0.789	N	N2	-1	4	2	5	4	1	2	1
Citrus_au_0000018393:3144-3318	Cluster_409	175	17	0.578	16	0.941	+	GAGCUGGACUGUGUGGGACCGG	3	0.706	N	N2	-1	2	5	3	1	3	0	3
Citrus_au_0000018396:1559-1777	Cluster_410	219	16	0.544	0	0.938	+	ACAGGAAGAGAGCCAAUGAUUGCC	10	0.438	24	N11	-1	1	0	2	0	1	1	11
Citrus_au_0000018397:1108-1157	Cluster_411	50	15	0.51	0	0.467	.	AGAGUUUGCGGCUGUAUCAUUACU	1	1	24	N3	-1	1	1	0	1	0	0	12
Citrus_au_0000018446:977-1196	Cluster_412	220	81	2.755	6	0.889	+	AUCCUGAGAUUGGACAUGUGGAGU	25	0.42	24	N13	-1	2	2	0	2	1	10	64
Citrus_au_0000018622:683-712	Cluster_413	30	20	0.68	20	1	+	GAGAAUGAGACUUGAACUCC	9	0.3	N	N2	-1	8	1	9	1	0	0	1
Citrus_au_0000018622:1516-1881	Cluster_414	366	24	0.816	24	0.875	+	AUGUUGAUGUCGAUCUGGCCU	3	0.875	N	N2	-1	5	4	2	6	4	1	2
Citrus_au_0000018628:695-1366	Cluster_415	672	64	2.176	0	0.312	.	AUUUCGCCACUUGUAGCUACC	7	0.812	21	N5	1.5	3	3	6	36	10	2	4
Citrus_au_0000018647:464-1045	Cluster_416	582	54	1.836	17	0.963	+	UUUCUUUAAGAAUUCGGCU	2	0.907	N	N2	-1	16	13	10	8	2	2	3
Citrus_au_0000025248:2253-2708	Cluster_417	456	380	12.923	0	0.282	.	AAUAAACUGUACUAAACGGAGCCU	114	0.389	24	N5	10.9	10	5	11	5	7	27	315
Citrus_au_0000025253:29-491	Cluster_418	463	396	13.467	0	0.705	.	AAUAAACUGUACUAAACGGAGCCU	131	0.439	24	N5	10.3	8	5	5	12	12	36	318
Citrus_au_0000025263:14-758	Cluster_419	745	67	2.279	61	0.478	.	AAUGAGGAGAACGAAGACAAAGAA	3	0.836	24	N5	0.1	3	1	1	1	0	8	53
Citrus_au_0000025267:562-909	Cluster_420	348	17	0.578	0	0.882	+	AUGGACAGUGUUAGAACUGGUC	1	1	N	N2	-1	2	2	2	4	4	2	1
Citrus_au_0000025275:385-524	Cluster_421	140	18	0.612	1	0.111	-	AGAACGUAGAUCCUCAAGACGAGA	3	0.833	24	N11	-1	1	1	1	1	0	1	13
Citrus_au_0000025277:680-1177	Cluster_422	498	467	15.882	0	0.604	.	CGCCGUUUGACUCCAGUAACCUGC	55	0.507	24	N5	8.5	7	7	5	14	7	35	392
Citrus_au_0000025323:202-592	Cluster_423	391	36	1.224	18	0.639	.	AGAACUGUAGAGGAGGUUAUCAGC	11	0.472	24	N5	0.8	1	2	3	1	2	1	26
Citrus_au_0000025352:1192-1289	Cluster_424	98	161	5.475	158	0.615	.	AAUUAUAAUAUUUACAAUCGUACU	70	0.273	24	N6	1.7	8	2	3	13	2	8	125
Citrus_au_0000025463:1278-2375	Cluster_425	1098	1055	35.878	1048	0.705	.	CAGAUCUAUAUGGCACCGGGA	273	0.248	21	N5	108.1	15	2	33	954	36	4	11
Citrus_au_0000025563:211-1465	Cluster_426	1255	100	3.401	99	0.64	.	UUCGAGCUCGAGCAUGGCGCC	3	0.89	21	N5	0.2	9	2	3	68	10	3	5
Citrus_au_0000025608:619-811	Cluster_427	193	25	0.85	19	0.96	+	AAUCGCUUGAUACUCCAUACUCCU	5	0.68	24	N11	-1	3	0	1	4	3	1	13
Citrus_au_0000025746:989-1551	Cluster_428	563	677	23.023	279	0.7	.	AAGUGGACGAGUGCAAUAAAAGGC	133	0.383	24	N5	10.9	21	9	8	56	11	45	527
Citrus_au_0000025777:538-846	Cluster_429	309	115	3.911	0	0.652	.	UCGUGAUUGGAACAGAAUACGACU	12	0.678	24	N5	0.3	7	3	4	2	2	12	85
Citrus_au_0000025865:479-672	Cluster_430	194	21	0.714	5	1	+	ACUCCGAUUGUCCAAUGC	2	0.952	N	N2	-1	5	4	1	3	4	3	1
Citrus_au_0000025870:28-547	Cluster_431	520	19	0.646	19	0.526	.	UCGGUUCCAUUGGUUUUGCUG	2	0.895	21	N5	0.1	1	0	1	12	3	0	2
Citrus_au_0000025870:973-1727	Cluster_432	755	29	0.986	28	0.31	.	UUUCGGAGUCCAGUAAAAUGU	2	0.931	21	N5	0.1	2	1	0	21	1	2	2
Citrus_au_0000025878:395-940	Cluster_433	546	30	1.02	27	0.867	+	CCACCUUGAGAACCCUGUUGC	3	0.9	N	N2	-1	6	5	2	7	3	4	3
Citrus_au_0000025880:256-1544	Cluster_434	1289	359	12.209	344	0.384	.	AGGAGAAGAAACAAUUGAGCU	19	0.585	21	N5	7	15	2	17	290	31	3	1
Citrus_au_0000025910:1880-2164	Cluster_435	285	137	4.659	0	0.905	+	GCCACUGAAGAAUUUAAGAUCACU	28	0.555	24	N11	-1	3	3	4	4	3	8	112
Citrus_au_0000025973:6413-6461	Cluster_436	49	15	0.51	0	1	+	AUUUCCGGAAUAUGAGUAAAGUUUACG	2	0.8	N	N2	-1	2	5	2	1	0	2	3
Citrus_au_0000025973:7291-7404	Cluster_437	114	71	2.415	0	0.634	.	GUCUUUAAUCUGCUACAU	7	0.789	N	N2	-1	16	15	4	21	7	2	6
Citrus_au_0000025978:5-127	Cluster_438	123	76	2.585	0	0.329	.	UGCCGGUUGGAACAAAGACAC	5	0.671	N	N2	-1	17	7	1	33	7	3	8
Citrus_au_0000025979:2-124	Cluster_439	123	69	2.347	0	0.42	.	GUGUGACUUGAACUAUUGAUUGGGCC	3	0.783	N	N2	-1	12	13	3	21	7	4	9
Citrus_au_0000025979:7557-7727	Cluster_440	171	289	9.828	0	0	-	CGGGCCCUAGAUCCAAAUCGGACA	78	0.166	N	N2	-1	1	60	1	11	3	78	135
Citrus_au_0000025979:7844-8000	Cluster_441	157	283	9.624	0	0.004	-	AACCGGGCCAUGUGGGAUUCUAGC	36	0.272	24	N13	-1	7	30	2	4	9	49	182
Citrus_au_0000025981:6-169	Cluster_442	164	479	16.29	1	0.415	.	CCGGAAUUAAAUUGAAUAGAA	41	0.474	N	N2	-1	56	84	25	221	32	24	37
Citrus_au_0000026084:1917-3148	Cluster_443	1232	181	6.155	180	0.519	.	CUAACCAAACAAGUGACUGUU	13	0.575	21	N5	3.8	10	4	12	138	10	4	3
Citrus_au_0000026142:1630-1824	Cluster_444	195	53	1.802	0	1	+	AGUUGUUGCAGUUAAAAAGCU	18	0.226	N	N2	-1	18	0	9	20	5	0	1
Citrus_au_0000026187:711-1256	Cluster_445	546	20	0.68	20	0.9	+	CCCCACAGUGGCGAACCGGA	3	0.8	N	N2	-1	4	4	3	1	5	0	3
Citrus_au_0000026248:5-137	Cluster_446	133	29	0.986	29	1	+	AGGAACCAAGAACCAGGAAC	10	0.483	20	N11	-1	3	1	12	1	1	6	5
Citrus_au_0000026258:577-1084	Cluster_447	508	41	1.394	41	1	+	UUCACUCGAGCUCAUGACU	3	0.829	N	N2	-1	9	10	6	1	5	3	7
Citrus_au_0000026258:1931-1960	Cluster_448	30	15	0.51	15	1	+	AGAGGUGACUGCAAGUUUGGCG	8	0.333	22	N12	-1	2	1	1	0	8	3	0
Citrus_au_0000026280:3800-4125	Cluster_449	326	2691	91.514	145	0.678	.	UUAUGCAACCCGGCAGGACUCC	458	0.139	21	N5	187.8	87	9	53	1905	554	18	65
Citrus_au_0000026319:2-1899	Cluster_450	1898	5056	171.942	5046	0.564	.	CCAUUAGACAAUGGACGCCU	385	0.384	N	N2	-1	934	953	649	1091	309	342	778
Citrus_au_0000026564:5526-5820	Cluster_451	295	19	0.646	19	0.947	+	CAAUCCAAGGACAAAAAGGCU	3	0.842	N	N2	-1	3	3	2	5	5	0	1
Citrus_au_0000026714:1420-1831	Cluster_452	412	130	4.421	4	0.977	+	UUAGAGGACACAAGAAAAUCU	60	0.315	21	N5	-1	3	2	4	63	3	19	36
Citrus_au_0000026829:335-1051	Cluster_453	717	53	1.802	53	0.585	.	GGAAUUGCGAAGCAGGACUCUGCU	4	0.755	24	N5	0.1	4	2	0	3	1	10	33
Citrus_au_0000026846:531-1037	Cluster_454	507	398	13.535	392	0.452	.	ACGGAAAAAAAAACAAGAGAAACU	49	0.523	24	N5	2.4	18	6	5	19	7	42	301
Citrus_au_0000026922:1193-2148	Cluster_455	956	11154	379.32	0	0.135	-	AGGGAUGUAGCGCAGCUUGG	3258	0.108	N	N2	-1	1497	1505	3577	1658	515	416	1986
Citrus_au_0000026923:18-1964	Cluster_456	1947	12386	421.217	1017	0.165	-	AGGGAUGUAGCGCAGCUUGG	3301	0.148	N	N2	-1	1582	1611	3683	2346	660	416	2088
Citrus_au_0000026950:1063-1314	Cluster_457	252	36	1.224	4	0.361	.	AUUCUCGUAUUCUGUAUGUAC	3	0.861	N	N2	-1	8	0	1	14	6	3	4
Citrus_au_0000026986:350-956	Cluster_458	607	50	1.7	0	0.52	.	AACAAGGUUGGACUACCUCCU	5	0.74	21	N5	0.2	2	2	0	40	5	0	1
Citrus_au_0000026987:409-1264	Cluster_459	856	55	1.87	0	0.491	.	CAGACGUACCUUCAAGAGCCU	4	0.818	21	N5	1	3	3	1	46	2	0	0
Citrus_au_0000027005:258-613	Cluster_460	356	26	0.884	9	0.423	.	CUGGUAGCUUUGAGAGCUCUC	7	0.615	21	N5	0.1	4	1	1	13	2	1	4
Citrus_au_0000027061:1931-3246	Cluster_461	1316	2399	81.584	4	0.743	.	AAGGAAUGGAGACCAAAAAGGACU	121	0.448	24	N5	18.9	42	51	38	66	52	273	1877
Citrus_au_0000027065:66-699	Cluster_462	634	204	6.938	0	0.539	.	AUUUUAUUAUCUAACUCUAGUCCU	15	0.691	24	N5	1.5	5	3	4	5	2	27	158
Citrus_au_0000027065:834-1272	Cluster_463	439	99	3.367	0	0.576	.	AUCGAUGUAUUGUUGAAUAUGCCU	22	0.525	24	N5	2.5	1	3	2	2	4	4	83
Citrus_au_0000027065:1366-2659	Cluster_464	1294	431	14.657	0	0.624	.	UUUUCCAAAAUUCGGCAUGAACUU	29	0.582	24	N5	4	11	8	6	16	11	52	327
Citrus_au_0000027065:2758-2885	Cluster_465	128	77	2.619	0	0.922	+	AAUUCACUGUAGCAGUCACUGUAG	28	0.403	24	N11	-1	1	1	4	2	1	4	64
Citrus_au_0000027181:6-230	Cluster_466	225	257	8.74	31	0.588	.	AAAUUCUCAUCGGCGCGAUUCUGA	19	0.447	24	N6	0.3	3	4	1	16	3	12	218
Citrus_au_0000027241:168-331	Cluster_467	164	36	1.224	0	0.25	.	AUUUUUCCAAUGUAGAAUUCAAAU	4	0.722	24	N6	1.2	1	0	0	4	2	4	25
Citrus_au_0000027470:362-808	Cluster_468	447	25	0.85	25	0.52	.	CUGACUCAAGAAGGCGCAGCU	5	0.72	N	N2	-1	6	0	1	15	1	0	2
Citrus_au_0000027495:851-1192	Cluster_469	342	15	0.51	15	0.533	.	UGGCUCUGUAGAUUCGCGGAU	2	0.933	21	N5	0.1	0	3	0	6	2	1	3
Citrus_au_0000027761:25-386	Cluster_470	362	17	0.578	6	0.647	.	CACUCGGGACUUCUGAAGCGA	2	0.941	N	N2	-1	1	3	1	9	2	1	0
Citrus_au_0000027767:185-571	Cluster_471	387	15	0.51	13	0.8	+	GUUCUUGGAUUGCCAGCAAUGG	2	0.933	N	N2	-1	4	1	0	5	3	2	0
Citrus_au_0000027868:2023-2098	Cluster_472	76	460	15.643	426	0.787	.	AAUGUUGAGUGUAAGAGUCCGAGC	30	0.35	24	N6	3.6	18	10	41	31	32	115	213
Citrus_au_0000027872:1300-1350	Cluster_473	51	18	0.612	18	0.778	.	UACAAAAUUUUGACAAAAACU	4	0.611	24	N6	-1	0	0	0	6	3	2	7
Citrus_au_0000027971:912-1236	Cluster_474	325	15	0.51	0	0.933	+	CAAGAUCAACCCGCCGUUGCCGGCCGG	2	0.933	N	N2	-1	2	7	1	2	1	0	2
Citrus_au_0000028019:229-929	Cluster_475	701	74	2.517	74	0.703	.	CCGACGACUUGCAUAUCUCGU	3	0.892	N	N2	-1	8	11	8	35	6	4	2
Citrus_au_0000028032:1023-1144	Cluster_476	122	17	0.578	0	0.765	.	CAGAAAAUAUUGGUUUGGUAC	6	0.647	21	N6	0.6	2	0	1	12	2	0	0
Citrus_au_0000028034:505-1180	Cluster_477	676	295	10.032	3	0.475	.	UCAAGCGCAAAUACAAAACUG	9	0.627	21	N5	1.9	10	2	9	230	30	10	4
Citrus_au_0000028169:5420-6060	Cluster_478	641	111	3.775	1	0.595	.	UCGGAGUGUGAACGUCGGGGUACC	7	0.739	24	N5	0.3	6	1	0	4	1	12	87
Citrus_au_0000028247:689-732	Cluster_479	44	8470	288.044	8470	0.001	-	CCCGCCUUGCAUCAACUGAAU	3891	0.016	21	N15	-1	39	2	115	7674	610	17	13
Citrus_au_0000028247:807-848	Cluster_480	42	7370	250.636	7370	0	-	UCGCUUGGUGCAGGUCGGGAA	6518	0.016	21	N15	-1	42	0	279	6959	70	14	6
Citrus_au_0000028249:232-929	Cluster_481	698	33	1.122	33	0.576	.	UUAACGUACACAACUGAAUUG	3	0.848	21	N5	0.1	2	4	0	20	4	1	2
Citrus_au_0000028249:1006-1528	Cluster_482	523	35	1.19	31	0.457	.	CCAUUGUAGAAUUCCAGCCAC	5	0.8	21	N5	0.1	1	2	2	25	2	1	2
Citrus_au_0000028299:805-1413	Cluster_483	609	20	0.68	19	1	+	AGUAGUGACUUUGUUGAGAAAGU	2	0.9	N	N2	-1	8	2	3	3	1	3	0
Citrus_au_0000028401:201-511	Cluster_484	311	28	0.952	5	0.714	.	UCGCCGAUCGCUCACUGGCCC	5	0.821	N	N2	-1	3	3	0	19	2	0	1
Citrus_au_0000028401:601-995	Cluster_485	395	65	2.21	19	0.508	.	AUAUAUUGAAUUUCUGGCC	3	0.892	21	N4	0.2	8	1	4	41	5	3	3
Citrus_au_0000028402:3-639	Cluster_486	637	63	2.142	63	0.778	.	UCCAAGAGCUUGAACAAUUGGCCC	3	0.905	N	N2	-1	10	8	5	20	6	6	8
Citrus_au_0000028413:1925-2024	Cluster_487	100	19	0.646	18	0.316	.	CUUCCUGUAGUGUUUGUCCU	5	0.474	N	N2	-1	11	0	5	0	2	1	0
Citrus_au_0000028442:1207-1558	Cluster_488	352	23	0.782	23	1	+	ACUCGCUGAAGGGGACUGUUCCGGC	4	0.783	N	N2	-1	6	7	3	3	2	1	1
Citrus_au_0000028463:2434-2452	Cluster_489	19	28	0.952	0	0	-	AAUCCCUCUCUUUCCGCCA	16	0.071	N	N2	-1	28	0	0	0	0	0	0
Citrus_au_0000028463:2683-2880	Cluster_490	198	18	0.612	0	0.167	-	AGUGAGGAUGCGUGAGAAACGGCU	4	0.833	24	N11	-1	0	0	1	2	0	2	13
Citrus_au_0000028463:3458-3560	Cluster_491	103	17	0.578	1	0.412	.	AUUUCGUCUUCAGCUCAUGUGGGA	6	0.471	24	N6	0.1	0	0	2	0	0	2	13
Citrus_au_0000028483:617-635	Cluster_492	19	29	0.986	29	0	-	CAACCGUUUGAUCAAAAUC	29	0.034	N	N2	-1	29	0	0	0	0	0	0
Citrus_au_0000028524:766-1379	Cluster_493	614	22	0.748	21	0.409	.	AAGAGACAUAAACCCUUCCU	2	0.909	21	N5	0.1	2	1	4	10	4	1	0
Citrus_au_0000028566:1-72	Cluster_494	72	19	0.646	13	0.632	.	UUUGGCAAAAAUAGAUUUUAGGAU	2	0.895	24	N6	0.1	1	0	0	1	2	2	13
Citrus_au_0000028735:213-584	Cluster_495	372	20	0.68	19	0.9	+	UCAACUCGAGAUUGCCGGCUC	3	0.85	N	N2	-1	6	1	2	8	2	0	1
Citrus_au_0000028754:15-415	Cluster_496	401	134	4.557	103	0.321	.	AGAGACGCGAGGAAGAGACCGAGA	9	0.634	24	N5	0.4	10	1	5	30	2	9	77
Citrus_au_0000028855:225-461	Cluster_497	237	21	0.714	6	0.619	.	CCGUUUCGGGUUCUCGGCU	2	0.762	N	N2	-1	3	5	0	8	0	2	3
Citrus_au_0000028983:71-613	Cluster_498	543	38	1.292	32	0.947	+	AGUGGAAACGGACUGGUGGGUU	2	0.921	N	N2	-1	9	10	7	3	6	3	0
Citrus_au_0000029017:212-383	Cluster_499	172	15	0.51	7	1	+	GCAGAUCUUUGUGAAGACUUUGACU	2	0.933	N	N2	-1	3	6	2	1	1	1	1
Citrus_au_0000029087:511-754	Cluster_500	244	17	0.578	5	0.941	+	UUAUGUAGAACGAACCCGGUCUGAACC	2	0.941	N	N2	-1	1	8	1	4	0	2	1
Citrus_au_0000029125:190-455	Cluster_501	266	46	1.564	11	0.978	+	ACUGAUGAGGAACUUCUAGUUC	12	0.674	N	N2	-1	5	11	2	4	15	2	7
Citrus_au_0000029198:111-501	Cluster_502	391	16	0.544	7	0.5	.	AGAGAGAGAGAGAGAGAGAAAUGU	2	0.938	21	N5	0.1	2	1	1	5	2	1	4
Citrus_au_0000029198:1022-1786	Cluster_503	765	28	0.952	10	0.964	+	GCAUCGAAUAGGUCGUAGUGGACGAUU	2	0.964	N	N2	-1	4	9	4	3	3	2	3
Citrus_au_0000029199:474-783	Cluster_504	310	21	0.714	21	0.905	+	UUAGCUGGACUUGGACUAAC	2	0.905	N	N2	-1	2	6	3	4	2	1	3
Citrus_au_0000029222:211-965	Cluster_505	755	26	0.884	0	0.885	+	UCUGACAAAGAAGCCGGAUGGUACUCG	2	0.962	N	N2	-1	3	5	4	4	3	3	4
Citrus_au_0000029363:219-619	Cluster_506	401	16	0.544	16	0.875	+	GCCUAGUCUCAACAAAUCCUG	2	0.875	N	N2	-1	6	3	2	5	0	0	0
Citrus_au_0000029381:849-1223	Cluster_507	375	30	1.02	30	0.9	+	CCGGAGCUAGGAUUUACGGCU	4	0.8	N	N2	-1	6	4	6	9	2	2	1
Citrus_au_0000029381:2086-2647	Cluster_508	562	16	0.544	16	0.688	.	CCGAGCAUCGAGGUUUUUCUC	2	0.875	21	N5	0.1	1	1	3	8	1	1	1
Citrus_au_0000029587:674-1036	Cluster_509	363	18	0.612	18	0.889	+	UAAACCUUGCUUGCGAAGCUG	1	1	N	N2	-1	4	3	1	4	2	2	2
Citrus_au_0000029651:2476-2499	Cluster_510	24	45	1.53	0	0.978	+	AAACCCUAAACCCUAAACCCU	25	0.267	21	N11	-1	3	0	2	26	12	2	0
Citrus_au_0000029683:1261-1763	Cluster_511	503	18	0.612	6	0.944	+	CUAGGAGUUGACAAUGGCUUUGC	2	0.944	N	N2	-1	7	1	1	3	1	3	2
Citrus_au_0000029714:1405-1935	Cluster_512	531	21	0.714	21	0.619	.	CUCCUCGUGAUGUAGAAGCCU	2	0.952	N	N2	-1	4	3	2	10	0	1	1
Citrus_au_0000029750:718-1087	Cluster_513	370	24	0.816	24	0.292	.	UCAACUGAGUUCUGAACUAAGCCU	3	0.792	24	N5	0.5	0	1	1	1	2	1	18
Citrus_au_0000029750:2259-2651	Cluster_514	393	27	0.918	26	0.37	.	CAAGUCGUUGAAGUCAGACACACU	4	0.778	24	N5	0.1	1	1	0	0	0	2	23
Citrus_au_0000029757:472-800	Cluster_515	329	23	0.782	23	0.435	.	CCCGAAGGAUCAAAUCUACCGAGU	2	0.783	24	N5	0.1	3	1	0	5	0	0	14
Citrus_au_0000029757:900-1081	Cluster_516	182	43	1.462	25	0.465	.	CGCAUAGAGCUGGUCAACUCGAUG	6	0.605	24	N6	0	2	3	1	3	1	6	27
Citrus_au_0000029775:880-1176	Cluster_517	297	27	0.918	27	0.889	+	CUUGAUUUCCAAUUAGACUGU	10	0.407	21	N11	-1	2	0	0	20	2	1	2
Citrus_au_0000029776:2867-2980	Cluster_518	114	20	0.68	20	0.25	.	UUGUAAUCUUUGAAGCCU	12	0.4	N	N2	-1	14	2	1	2	0	0	1
Citrus_au_0000029791:1154-2057	Cluster_519	904	195	6.631	10	0.303	.	AAAAUGCGAACAAGAGCCUCUGCC	18	0.518	24	N5	0.8	3	4	1	13	6	14	154
Citrus_au_0000029803:897-932	Cluster_520	36	953	32.409	948	0.996	+	GUCGCUUUGGCCGAGUGGUUAAGG	346	0.039	N	N2	-1	43	261	6	2	72	214	355
Citrus_au_0000030061:1-300	Cluster_521	300	40	1.36	0	0.55	.	AGAAUGCAGUUCGGGUCUCGGAGC	3	0.775	24	N6	0.1	0	0	3	3	0	6	28
Citrus_au_0000030153:446-812	Cluster_522	367	17	0.578	9	0.882	+	GGAGCUCGACGACGCGUCAG	2	0.882	N	N2	-1	4	3	2	3	3	1	1
Citrus_au_0000030235:3650-3797	Cluster_523	148	23228	789.927	179	0.567	.	UCAGACCUAUUCAGAAUUCAGACU	2054	0.117	24	N6	110.8	552	991	311	512	454	2710	17698
Citrus_au_0000030245:939-1120	Cluster_524	182	15	0.51	15	0.867	+	CUUAAGUUGUAGAUUAUGCCU	2	0.867	21	N11	-1	1	1	2	8	3	0	0
Citrus_au_0000030255:215-818	Cluster_525	604	20	0.68	20	0.85	+	UGCGACAAUGAUAUCCACUCUGCC	2	0.85	24	N5	-1	1	2	5	3	0	3	6
Citrus_au_0000030255:972-1678	Cluster_526	707	32	1.088	32	0.812	+	UGAUUGGCAGAAUUAUGAUUC	4	0.875	N	N2	-1	8	2	5	14	1	2	0
Citrus_au_0000030279:650-1456	Cluster_527	807	2193	74.579	2193	0.005	-	UUGGCAUUCUGUCCACCUCC	2075	0.011	20	N5	-1	90	0	2080	19	0	2	2
Citrus_au_0000030316:2430-2587	Cluster_528	158	67	2.279	67	0.493	.	AUUGCGGAUUAUCAAAUUUUCAAU	10	0.627	24	N6	0.7	6	0	3	11	2	6	39
Citrus_au_0000030382:1535-1597	Cluster_529	63	17	0.578	0	0.412	.	UCUCAUACUUCUCUUCACCAAGCA	2	0.941	24	N6	-1	0	0	1	1	0	1	14
Citrus_au_0000030481:1654-1712	Cluster_530	59	19	0.646	19	0.211	.	AGUAGAAUCCGAACCUCACA	4	0.684	N	N2	-1	8	1	5	2	0	2	1
Citrus_au_0000030481:1898-1937	Cluster_531	40	15	0.51	15	0.467	.	AAACACAGCAAACGUAAGGGAUUG	6	0.533	24	N6	-1	0	0	0	5	0	1	9
Citrus_au_0000030587:762-1025	Cluster_532	264	18	0.612	18	0.722	.	UUCAUCAUUACAGAAGACGGA	3	0.778	N	N2	-1	5	1	2	10	0	0	0
Citrus_au_0000030678:1417-1742	Cluster_533	326	43	1.462	43	0.488	.	AAAGUAUCUCCUCAUUUCAGCAUU	7	0.698	24	N5	0.2	2	0	0	4	0	8	29
Citrus_au_0000030722:3370-3426	Cluster_534	57	18	0.612	17	1	+	AUCAUUAAUGUAGUCGGGGUUGUGGU	3	0.611	N	N2	-1	4	8	2	1	2	1	0
Citrus_au_0000030777:36-217	Cluster_535	182	25	0.85	16	0	-	ACCAUUCUGUAGACUUUUGA	2	0.88	N	N2	-1	5	5	3	2	3	3	4
Citrus_au_0000030815:1057-1193	Cluster_536	137	68	2.313	6	0.956	+	UAGAUUGUUCUGUUCCUGAAA	6	0.779	21	N11	-1	2	2	10	33	7	2	12
Citrus_au_0000030829:272-799	Cluster_537	528	20	0.68	20	0.95	+	AUCUUCAUUCGCAUGGCU	2	0.9	N	N2	-1	8	1	3	2	1	3	2
Citrus_au_0000030890:1051-1225	Cluster_538	175	60	2.04	7	0.933	+	CCAGAACCCUGCAAUCAAGUA	8	0.6	N	N2	-1	12	5	8	24	9	0	2
Citrus_au_0000030890:1365-1561	Cluster_539	197	18	0.612	1	0.278	.	AGGACUCGAGAUUGAACUCAC	4	0.778	21	N6	0.3	1	1	0	12	3	1	0
Citrus_au_0000030901:6-437	Cluster_540	432	444	15.099	231	0.77	.	ACCAAACACUUUAGUACUGUAAUU	58	0.482	24	N5	9.9	20	10	17	18	12	50	317
Citrus_au_5007:1773-2009	Cluster_541	237	93	3.163	11	0.204	.	UGGCCAUUCUGGAGAACUGCCACU	17	0.57	24	N6	0.2	2	2	0	4	4	10	71
Citrus_au_5019:6-1383	Cluster_542	1378	5925	201.495	868	0.96	+	UCCGAAGUCGUUGGGGCUU	1960	0.105	N	N2	-1	3159	388	1611	374	125	90	178
Citrus_au_5053:123-1237	Cluster_543	1115	177	6.019	115	0.441	.	AUGCCAAUUCUGAUCACUUAGAGC	7	0.723	24	N5	0.8	4	3	4	4	3	22	137
Citrus_au_5055:584-855	Cluster_544	272	20	0.68	13	0.4	.	AGCAUACCUUUAGAAGUCCUGAAC	6	0.7	24	N6	0.1	1	2	0	0	0	2	15
Citrus_au_5077:1009-1344	Cluster_545	336	23	0.782	23	0.348	.	CCAAUGUCGGCUGAACCGGGU	5	0.739	21	N5	0.2	1	0	3	15	1	1	2
Citrus_au_5086:552-1092	Cluster_546	541	777	26.424	761	0.656	.	AACGGAAACACGAUCUCACAGAAU	20	0.537	24	N5	4	32	15	15	21	18	94	582
Citrus_au_5090:1224-1607	Cluster_547	384	54	1.836	8	0.13	-	UGAUUGAGCCGUGCCAAUAUC	35	0.222	21	N5	-1	2	0	3	46	1	0	2
Citrus_au_5109:43-157	Cluster_548	115	28	0.952	26	0.857	+	UUUUACUAACUCCCUCUUUCCAGCU	8	0.393	N	N2	-1	4	15	0	0	0	0	9
Citrus_au_5113:70-308	Cluster_549	239	25	0.85	22	0.48	.	AUUUCAAUUGUUGCAUAAAGAACU	2	0.92	24	N6	0	2	0	1	0	0	2	20
Citrus_au_5113:1190-1360	Cluster_550	171	27	0.918	26	0.148	-	CUAAAAUUUUAUAAGAUUU	14	0.37	N	N2	-1	18	1	0	0	1	3	4
Citrus_au_5117:3-1626	Cluster_551	1624	53821	1830.32	53709	0.656	.	GUUUGAAAUGAAGGACUUGGGACC	3262	0.144	24	N5	190.6	1218	674	811	3501	6126	2922	38569
Citrus_au_5126:1014-2861	Cluster_552	1848	3858	131.201	3752	0.502	.	CCAGCUAAGUAUUCUAACUGC	426	0.223	21	N5	129.1	63	13	201	3328	212	20	21
Citrus_au_5146:722-768	Cluster_553	47	23	0.782	0	0.174	-	GUCCCCAGUUCGUUCCUG	3	0.87	N	N2	-1	8	3	5	2	1	2	2
Citrus_au_5163:100-208	Cluster_554	109	102	3.469	0	0.961	+	UUUGCGUGUCGACAACCCCGCUGAACU	35	0.392	N	N2	-1	13	58	2	18	6	2	3
Citrus_au_5168:3296-3643	Cluster_555	348	139	4.727	63	0.475	.	UUUAUAAAUCCAAGUAUCUCUCCU	10	0.683	24	N5	0.4	15	1	4	10	1	31	77
Citrus_au_5171:59-1615	Cluster_556	1557	217	7.38	212	0.627	.	CACUAAACAACUCCUUCGCCU	5	0.797	21	N5	0.8	25	10	20	73	43	5	41
Citrus_au_3327:583-1238	Cluster_557	656	34	1.156	33	0.794	.	UAUGACGAUCCAAGGGUUAGGCU	4	0.706	N	N2	-1	6	9	6	5	2	4	2
Citrus_au_3329:2555-2576	Cluster_558	22	46	1.564	0	0.957	+	AAACCCUAAACCCUAAACCCU	27	0.152	21	N11	-1	7	0	1	29	9	0	0
Citrus_au_3343:246-438	Cluster_559	193	20	0.68	20	0.4	.	CCCUUAAAUCACAUGCAGAAGCA	3	0.8	23	N6	-1	1	0	2	0	1	8	8
Citrus_au_3357:1744-1919	Cluster_560	176	49	1.666	16	0.673	.	AGUGGAUGUAGGCAAGAAAUUGGC	21	0.469	24	N6	0.5	2	0	0	2	1	5	39
Citrus_au_3387:3605-3674	Cluster_561	70	26	0.884	23	1	+	AUAUCUUCAUUGUCACUUUCUAG	11	0.308	23	N11	-1	2	0	1	1	10	12	0
Citrus_au_3401:1610-1739	Cluster_562	130	44	1.496	43	0.864	+	UUUAUAAUAGCCAGUAAUCUCCCUG	8	0.545	N	N2	-1	1	19	0	0	4	2	18
Citrus_au_3407:2002-2190	Cluster_563	189	573	19.486	111	0.293	.	GAGACUUUUUAGAUAAUUUUGACU	59	0.464	24	N6	2.9	22	22	14	18	21	57	419
Citrus_au_3420:2811-3402	Cluster_564	592	26	0.884	25	0.923	+	UGUCUUCAAACCUGUUGAUUUCGGCC	2	0.885	N	N2	-1	4	6	2	9	2	0	3
Citrus_au_3426:349-434	Cluster_565	86	1702	57.881	902	0.999	+	UGCCUGGCUCCCUGUAUGCCA	763	0.045	21	Y	-1	34	7	52	1551	52	5	1
Citrus_au_3431:2172-2259	Cluster_566	88	137	4.659	136	0.737	.	AAAGACGAGAGAAAAUGAGAGAAU	64	0.314	24	N6	1.8	1	3	2	2	0	24	105
Citrus_au_3476:254-791	Cluster_567	538	48	1.632	47	0.292	.	UGAACGAGUAACCCGAGUUUUGGA	7	0.771	24	N5	0	2	1	0	2	0	4	39
Citrus_au_3477:6-761	Cluster_568	756	92	3.129	85	0.446	.	GUGCCGGGCAUGUGAACAAAAGCC	6	0.761	24	N5	0.3	4	3	1	4	2	13	65
Citrus_au_3477:868-1122	Cluster_569	255	24	0.816	11	0.458	.	CAGAAAUUGCGGGCACACAUGGAU	1	1	24	N3	0.1	1	0	0	2	2	2	17
Citrus_au_3478:1754-2008	Cluster_570	255	22	0.748	18	0.045	-	UUGAGCGUUUCAAUUAUGGCUGCU	2	0.909	N	N2	-1	3	4	1	5	0	2	7
Citrus_au_3478:2110-2445	Cluster_571	336	21	0.714	4	0.905	+	AGGUAAUUACUGAAUUCUGC	2	0.905	N	N2	-1	2	5	6	1	2	3	2
Citrus_au_3484:25-247	Cluster_572	223	21	0.714	19	0.333	.	UUGAGAUCGCAACAGUUGAAAGAG	3	0.81	24	N6	0.1	1	0	1	5	0	0	14
Citrus_au_3488:2476-2717	Cluster_573	242	58	1.972	48	0.603	.	UUUGACAGUCUGAUAGAAUGU	12	0.586	24	N6	0.1	4	0	1	20	1	8	24
Citrus_au_3494:1-839	Cluster_574	839	378	12.855	150	0.59	.	UAAAUUUCGGGUUCAGGUCGGAUC	19	0.579	24	N5	1.3	10	4	7	54	10	33	260
Citrus_au_3500:205-447	Cluster_575	243	35	1.19	1	0.771	.	CUAAACCCUAAACCCUAAACC	8	0.543	N	N2	-1	10	0	2	14	5	4	0
Citrus_au_3505:1851-1908	Cluster_576	58	243	8.264	226	0.782	.	AUGUUGUGUUUACUUGCUGGAGUG	24	0.453	24	N6	-1	10	3	9	16	4	21	180
Citrus_au_3527:1308-1616	Cluster_577	309	15	0.51	0	0.6	.	ACUUCAGCCAUCGUAGGCCUGA	1	1	21	N3	0.1	1	1	0	10	2	1	0
Citrus_au_3569:2-209	Cluster_578	208	16	0.544	0	0.25	.	AUUAGAAUCCAAUUUAUGUGUUU	2	0.875	N	N2	-1	4	0	2	0	1	4	5
Citrus_au_3578:1290-1570	Cluster_579	281	43	1.462	8	0.907	+	AUGAAGGAGGGUCAUGGGGU	3	0.744	N	N2	-1	15	6	5	9	5	0	3
Citrus_au_3579:1157-1220	Cluster_580	64	18	0.612	18	0.611	.	GGAGAUGAUCGAACUGAUGAAGAU	3	0.778	24	N6	-1	2	0	0	1	1	1	13
Citrus_au_3584:2844-3133	Cluster_581	290	120	4.081	0	0.533	.	CAAGUUCUCCUAACAAAUGUGACU	9	0.6	24	N6	0.7	8	1	3	7	4	19	78
Citrus_au_3601:364-515	Cluster_582	152	26	0.884	0	0.923	+	AAAUUGUCGGUUGGUAUAUGUAUU	6	0.615	24	N11	-1	1	0	0	1	0	4	20
Citrus_au_3602:242-543	Cluster_583	302	67	2.279	67	0.403	.	AAUCAGGACAUGUUUUUAGGAAUA	12	0.657	24	N5	0.7	2	3	2	5	0	10	45
Citrus_au_3602:618-1184	Cluster_584	567	39	1.326	39	0.487	.	AAGACGGGUGAUAAUCGUGAACAU	4	0.846	24	N5	0.1	3	3	2	7	0	2	22
Citrus_au_3631:5104-5142	Cluster_585	39	15	0.51	0	0.333	.	GAUGGAGAGGGAGACAGUUGUGAC	5	0.733	24	N6	-1	0	1	0	0	0	3	11
Citrus_au_3661:294-562	Cluster_586	269	599	20.371	599	0.992	+	ACAGUGAACCCUCAAUGGGCUAGU	151	0.144	24	N14	-1	20	3	33	199	16	12	316
Citrus_au_3661:646-806	Cluster_587	161	26	0.884	26	0.923	+	CACUCUUAUCUAUAAUAGUACAAG	20	0.269	24	N11	-1	3	1	0	0	0	0	22
Citrus_au_3680:1386-1412	Cluster_588	27	64666	2199.13	64602	1	+	GCGCCUGUAGCUCAGUGGA	41356	0.003	N	N2	-1	61912	96	1109	170	116	100	1163
Citrus_au_3708:3578-3611	Cluster_589	34	26	0.884	23	0.577	.	UGUUUCCAUAAUAUUGAUUUUGAU	2	0.885	24	N6	-1	1	1	1	4	0	3	16
Citrus_au_3715:2-219	Cluster_590	218	35	1.19	31	0.171	-	CUCGGUGGCUGUUAUUCGUUCAUC	2	0.886	24	N8	-1	2	2	0	3	2	3	23
Citrus_au_3716:154-1390	Cluster_591	1237	76	2.585	73	0.421	.	CCAAAACCCUGACGCAAGCCU	4	0.816	21	N5	0.2	4	2	1	60	4	1	4
Citrus_au_3727:4502-4585	Cluster_592	84	29	0.986	0	0.276	.	AAACAGAGGCUUGAAAACGGUACC	7	0.621	24	N6	0.1	1	0	0	1	0	2	25
Citrus_au_3731:5344-5622	Cluster_593	279	18	0.612	17	0.833	+	UCUUGGAGUUUUGUUUGAAGCA	2	0.778	21	N12	-1	2	1	0	6	2	4	3
Citrus_au_3741:482-1008	Cluster_594	527	40	1.36	40	0.85	+	AACAGUGAGAAGACAAAGAA	2	0.95	N	N2	-1	11	7	5	3	4	6	4
Citrus_au_3746:1409-1791	Cluster_595	383	28	0.952	0	0.429	.	AAUCGCCAAUUGAAGUUAAAUUGU	4	0.714	24	N5	0.1	0	0	0	1	0	0	27
Citrus_au_3746:1924-2096	Cluster_596	173	31	1.054	17	0.839	+	AUGACUGAGAUGUUUUCUGGCACU	8	0.613	24	N11	-1	1	1	1	4	1	4	19
Citrus_au_3746:2322-2903	Cluster_597	582	269	9.148	0	0.844	+	UUCAUCCGAGUACAGUAGAGGCCU	48	0.428	24	N5	-1	5	3	5	5	5	29	217
Citrus_au_3748:1274-1707	Cluster_598	434	26	0.884	0	0.5	.	UGCUAUGAUUCUGCUUUUGUUGGC	2	0.885	24	N5	0.1	0	0	1	1	2	2	20
Citrus_au_3748:2633-2802	Cluster_599	170	40	1.36	0	0.7	.	GAGAAGUGACUGAUAAUGAUGAUG	4	0.875	24	N6	0.1	1	2	0	2	1	5	29
Citrus_au_3752:2-60	Cluster_600	59	70	2.381	51	0.586	.	CAGUUGUAGCUUAAAAGGUACGGC	4	0.757	N	N2	-1	19	2	5	3	1	6	34
Citrus_au_3756:283-998	Cluster_601	716	33	1.122	33	0.848	+	AAGAAUACGAGCGUACGACGU	2	0.879	N	N2	-1	7	9	2	8	3	4	0
Citrus_au_3756:1933-2274	Cluster_602	342	22	0.748	21	0.773	.	ACCAUGACUGAAGCUUCUGC	5	0.727	20	N5	-1	2	2	8	7	2	1	0
Citrus_au_3780:2494-2627	Cluster_603	134	29	0.986	0	0.931	+	AGGAAAUAGAACCGCACC	24	0.207	N	N2	-1	26	0	1	1	1	0	0
Citrus_au_3810:716-3232	Cluster_604	2517	4370	148.613	4298	0.557	.	ACAGAUGGUUAUUUUGAGCUC	165	0.263	21	N5	70	97	10	145	3784	262	32	40
Citrus_au_3827:783-979	Cluster_605	197	106	3.605	56	0.085	-	AACCUCAAUUCCAAACGCACCCUU	28	0.472	24	N11	-1	3	1	4	14	1	9	74
Citrus_au_3839:503-841	Cluster_606	339	34	1.156	0	0.029	-	CAUAAUUCCAAAGGAAAACAACU	2	0.882	N	N2	-1	9	12	3	4	3	2	1
Citrus_au_3839:986-1220	Cluster_607	235	19	0.646	3	0	-	AAUUGCAGCUGGAAACUAUCCUGA	2	0.895	N	N2	-1	6	3	3	3	0	2	2
Citrus_au_3839:1620-2101	Cluster_608	482	32	1.088	10	0.125	-	ACUCAUCAAUGACGAUUGGACCU	2	0.938	N	N2	-1	11	4	1	7	2	5	2
Citrus_au_3847:1150-1683	Cluster_609	534	143	4.863	9	0.559	.	AAUUGCAAACGUUAGUUCUCUGUU	19	0.566	24	N5	0.4	0	4	0	13	5	9	112
Citrus_au_3847:1759-2171	Cluster_610	413	29	0.986	0	0.552	.	AUGAGAUUUGUAGAACUGUAGAGU	5	0.862	24	N5	0.1	0	1	1	0	0	3	24
Citrus_au_3848:1210-1344	Cluster_611	135	21	0.714	0	0.762	.	AACCAACUAACAGAGAACUAACGU	2	0.81	24	N6	0.1	0	0	0	1	0	4	16
Citrus_au_3848:1423-2070	Cluster_612	648	92	3.129	0	0.478	.	ACAAGCAUGGUUAAGAGCUCUGUU	8	0.663	24	N5	0.4	2	1	3	2	6	12	66
Citrus_au_3848:2152-2509	Cluster_613	358	105	3.571	32	0.438	.	ACUAAUAAACGGAUCUUCGCCAUC	13	0.619	24	N5	0.2	2	1	2	7	5	7	81
Citrus_au_3861:1712-3603	Cluster_614	1892	517	17.582	414	0.58	.	GAUGAAAAGGUAGGACUGCCU	23	0.656	21	N5	1.6	14	0	9	428	51	12	3
Citrus_au_3874:415-774	Cluster_615	360	35	1.19	14	0.371	.	UAGGAAUGUACUGUCUUGCCU	11	0.6	21	N5	0.2	0	2	4	24	1	0	4
Citrus_au_3875:9-404	Cluster_616	396	17	0.578	7	0.412	.	UCUCACUUUCAAAAUGGUAAG	1	1	21	N3	0	0	0	0	11	2	1	3
Citrus_au_3889:1745-1849	Cluster_617	105	16	0.544	16	0.5	.	AUAGGAUCCACUCUGUGAUAGGUU	5	0.625	24	N6	0	0	1	0	1	1	0	13
Citrus_au_3900:893-1310	Cluster_618	418	99	3.367	32	0.596	.	AAUAGUCAAGACUGUAAGAAGGCU	15	0.667	24	N5	0.1	2	2	1	5	1	4	84
Citrus_au_3900:1484-1850	Cluster_619	367	29	0.986	0	0.621	.	CACAAACAAGCAUUGAUAAGGUU	2	0.966	24	N5	0	4	1	1	2	1	5	15
Citrus_au_3900:2091-2493	Cluster_620	403	63	2.142	17	0.524	.	CACAGACUGUUGUAUCAAACAAUC	5	0.81	24	N5	0.1	2	2	0	4	1	6	48
Citrus_au_3906:484-674	Cluster_621	191	31	1.054	31	0.774	.	UCUUUAGCCGUUUAGAUUGUGCCU	9	0.677	24	N6	0.1	0	0	0	2	4	3	22
Citrus_au_3937:904-1033	Cluster_622	130	1129	38.395	1127	0.517	.	GUAAGGAUCGAUCCCACAGAGACU	157	0.136	24	N6	6.5	31	21	21	19	27	200	810
Citrus_au_3948:5806-5879	Cluster_623	74	125	4.251	0	0.016	-	AGAAGAGGGGAAAUUUCGGG	48	0.2	21	N14	-1	4	0	54	58	0	1	8
Citrus_au_3957:2021-2739	Cluster_624	719	65	2.21	63	0.554	.	CAUCCAUUAAGAUUGUUUAUCACU	3	0.892	24	N5	0.1	1	0	1	3	5	13	42
Citrus_au_3984:4754-5150	Cluster_625	397	23	0.782	23	0.348	.	AUACUUAGAACCUAAUUAGAACCU	8	0.696	24	N5	0.2	1	2	1	0	0	4	15
Citrus_au_3996:367-791	Cluster_626	425	20	0.68	20	0.1	-	UAAGAAGAAGCGUCGUGC	2	0.9	N	N2	-1	6	6	2	2	1	1	2
Citrus_au_4000:2147-2468	Cluster_627	322	112	3.809	0	0.589	.	UAAGAGACUACGUCGUUUAGGAUG	19	0.571	24	N5	0.8	7	0	2	2	3	16	82
Citrus_au_4001:1-311	Cluster_628	311	347	11.801	347	0.896	+	UCAGAGAAAGGUGUUAGCAAAAUC	129	0.288	24	N5	-1	3	5	8	12	15	16	288
Citrus_au_4015:322-774	Cluster_629	453	19	0.646	19	0.842	+	UGCCUUCCUAUUUGUCGAAUCUA	2	0.947	N	N2	-1	2	4	1	3	5	2	2
Citrus_au_4020:133-413	Cluster_630	281	28350	964.114	99	1	+	UUUUUCCCACACCUCCCAUCCC	23152	0.011	22	Y	-1	70	26	394	3260	24335	192	73
Citrus_au_4020:1203-1364	Cluster_631	162	54	1.836	0	0.259	.	UAGUAGACUUUUUUUCCUAGGCAC	6	0.685	24	N6	0.2	9	0	1	4	3	5	32
Citrus_au_4020:1442-1618	Cluster_632	177	20	0.68	0	0.75	.	AUAAGAGAAUGUAAUAUUGGUUGU	2	0.8	24	N6	0.2	0	0	0	1	0	5	14
Citrus_au_4020:1735-2000	Cluster_633	266	72	2.449	0	0.306	.	UUUAGGCACGCGGACCUUAAAAAC	12	0.681	24	N6	0.5	2	1	1	3	4	16	45
Citrus_au_4020:3021-3047	Cluster_634	27	31	1.054	0	0.065	-	UACCCGUGGACGUAGACCAAAGGU	10	0.419	24	N11	-1	0	0	1	7	1	5	17
Citrus_au_4024:1035-1351	Cluster_635	317	108	3.673	108	0.472	.	AAAGACUGACUUAUUGGAUGGAGU	15	0.537	24	N5	0.7	9	5	2	1	1	9	81
Citrus_au_4033:2932-3082	Cluster_636	151	83	2.823	82	0.735	.	UUUCACUUGUAUCACUCGUAUACU	8	0.614	24	N6	0.3	2	5	2	1	2	7	64
Citrus_au_4042:399-3336	Cluster_637	2938	8335	283.453	8251	0.394	.	CAAUCAAGAAUCUCUUCCCCU	813	0.207	21	N5	445.1	144	8	246	7371	463	37	66
Citrus_au_4045:644-935	Cluster_638	292	21	0.714	21	0.476	.	UUGAAUUUCUGUUUCACCACA	2	0.857	24	N6	0	1	1	0	8	0	2	9
Citrus_au_4055:1326-1473	Cluster_639	148	2821	95.935	1374	0.845	+	AAUACUCUUGAAUGUUGCAAGCCU	548	0.204	24	N11	-1	32	64	26	55	40	374	2230
Citrus_au_4058:934-1332	Cluster_640	399	15	0.51	15	0.6	.	CCCACUUCACCGGUAAUUCGC	2	0.867	N	N2	-1	4	0	0	8	1	1	1
Citrus_au_4058:1508-1545	Cluster_641	38	15	0.51	15	1	+	AUGAAGUUGGGUUGUUGAGUAACUUGG	5	0.533	N	N2	-1	0	9	1	2	0	2	1
Citrus_au_4068:1673-1897	Cluster_642	225	65	2.21	64	0.108	-	AGUGCAUAUUCAUCUUGAACAGGA	26	0.354	24	N11	-1	3	1	2	20	3	0	36
Citrus_au_4074:1318-1623	Cluster_643	306	17	0.578	17	0.941	+	GAUUGUUGGUUAUGAAAUUGUAAAGA	1	1	N	N2	-1	2	6	2	1	2	3	1
Citrus_au_4079:548-1322	Cluster_644	775	22	0.748	22	0.5	.	AAAACAAACAGACUUCACCCG	1	1	21	N3	0	1	1	1	13	3	1	2
Citrus_au_4083:5-166	Cluster_645	162	23	0.782	19	0.739	.	AGAAACGUGAACUCUUUUGAAACU	3	0.739	24	N6	0	0	1	0	0	0	5	17
Citrus_au_4097:1871-2196	Cluster_646	326	26	0.884	23	0.885	+	AUAAAUCCACGCGGUUAUCCUGUA	14	0.423	24	N5	-1	1	0	1	1	3	0	20
Citrus_au_4098:2490-2814	Cluster_647	325	49	1.666	48	0.327	.	UCGACGAAUACAAGCUGCCU	17	0.51	20	N5	-1	0	0	20	20	4	2	3
Citrus_au_4101:104-145	Cluster_648	42	23	0.782	0	0.304	.	AUAGUCUAAUUUGUAAAUAUCAGU	3	0.87	24	N6	-1	2	0	0	2	1	4	14
Citrus_au_4101:231-394	Cluster_649	164	156	5.305	138	0.904	+	AAGGAAAUUAAACUCUCACAAUGU	13	0.481	24	N11	-1	10	0	20	14	6	19	87
Citrus_au_4107:350-584	Cluster_650	235	50909	1731.29	8	0.667	.	CUAUCUAGUCUUGAUUCUGAC	18476	0.011	21	N6	1057.5	444	17	2234	45764	2244	43	163
Citrus_au_4117:6-197	Cluster_651	192	72	2.449	72	0.222	.	AUCCAGAAAAGGCAAUAUGAUUGU	30	0.5	24	N6	0.3	2	2	1	1	0	6	60
Citrus_au_4129:46-507	Cluster_652	462	167	5.679	28	0.581	.	ACUUCUGCUCGUGCGUCGAUCGAG	7	0.659	24	N5	0.8	8	2	0	10	4	22	121
Citrus_au_4130:2754-2906	Cluster_653	153	28	0.952	24	0.357	.	GAGAUUUUAAAGUGUAGAAAAAUU	2	0.893	N	N2	-1	5	1	2	1	1	6	12
Citrus_au_4140:808-1845	Cluster_654	1038	294	9.998	202	0.578	.	ACUUUACUUGGGCAGUUGAACGAC	20	0.684	24	N5	1.3	7	8	6	9	3	27	234
Citrus_au_4141:518-1668	Cluster_655	1151	164	5.577	45	0.561	.	CCCCGACUUGUCCAGAUUCUGAAC	21	0.695	24	N5	0.8	7	6	3	5	3	18	122
Citrus_au_4152:1539-2065	Cluster_656	527	25	0.85	25	0.88	+	AUUUGCGACUGAGAAUUGCUAAGG	3	0.92	24	N5	-1	1	1	1	4	0	2	16
Citrus_au_4158:3115-3193	Cluster_657	79	38	1.292	0	0.211	.	AUCGACACGUGGUGCUUCAUCAUU	7	0.711	24	N6	0.1	1	0	0	2	1	7	27
Citrus_au_4163:901-1025	Cluster_658	125	13894	472.501	0	0	-	UUAGAUUCACGCACAAACUCG	13367	0.005	21	Y	-1	1	0	12	13838	42	0	1
Citrus_au_4174:4-392	Cluster_659	389	12545	426.624	12535	1	+	AGGAGACCAUGGAACUUGAGAUCA	4898	0.035	24	N5	-1	28	285	32	130	173	825	11072
Citrus_au_4187:438-736	Cluster_660	299	15	0.51	15	0.667	.	UGAAGAUUGUAUGGGUGUUGU	2	0.733	21	N6	0.1	0	0	1	14	0	0	0
Citrus_au_4193:686-831	Cluster_661	146	15	0.51	3	0.2	.	AAGGGUCCGAGAAAGCUGAAAUCU	2	0.867	24	N6	0	1	1	0	0	0	3	10
Citrus_au_4201:335-897	Cluster_662	563	64007	2176.72	64002	0.001	-	UUGCCAACUCCUCCCAUGCCGA	55578	0.008	22	N5	-1	462	40	565	3920	58328	561	131
Citrus_au_4253:1-4951	Cluster_663	4951	4463	151.776	1043	0.737	.	UCUGCUUUUAUGUUAUUUUGUACUGUA	607	0.423	N	N2	-1	306	1335	204	1359	541	334	384
Citrus_au_4253:5053-6193	Cluster_664	1141	508	17.276	0	0.746	.	UCCCAAGGAUCAGGAACUGCC	9	0.866	N	N2	-1	103	103	36	106	38	34	88
Citrus_au_4253:7200-7604	Cluster_665	405	457	15.541	0	0.615	.	GAGGGAAAAGAAAAGGCACC	8	0.761	N	N2	-1	101	76	51	121	29	32	47
Citrus_au_4286:204-227	Cluster_666	24	19	0.646	0	0	-	CGAGAGAAUGAGGUAGAACGGAGC	17	0.158	24	N11	-1	0	0	1	0	0	1	17
Citrus_au_4292:444-2067	Cluster_667	1624	152	5.169	148	0.664	.	CAAAUUGCAAGAGCGAAGCCU	5	0.829	21	N5	0.3	5	4	6	105	18	4	10
Citrus_au_4343:1-451	Cluster_668	451	1840	62.574	744	0.723	.	UUGACCCGAACCGAUCACAACCCG	225	0.264	24	N5	20.6	40	15	29	68	57	89	1542
Citrus_au_4357:2196-2602	Cluster_669	407	43	1.462	16	0.698	.	GCUCAUUUGAGUGAUUUUGGCAUG	19	0.488	24	N5	1.1	0	1	0	2	5	3	32
Citrus_au_4365:233-897	Cluster_670	665	93	3.163	52	0.656	.	AUCGAGAUCUCAAAGCAAGCAAUG	8	0.763	24	N5	0.4	6	1	1	2	1	9	73
Citrus_au_4366:2250-2518	Cluster_671	269	21	0.714	7	0.476	.	AACUCAGAGAUCGUAAUUAUAUUG	3	0.857	24	N6	0.1	0	0	1	0	1	2	17
Citrus_au_4373:2513-3170	Cluster_672	658	35	1.19	0	0.914	+	CGCGAUCGAGACAACUCUUU	2	0.943	N	N2	-1	6	3	5	7	4	5	5
Citrus_au_4375:300-530	Cluster_673	231	50	1.7	0	0.42	.	AAAAAUAUUUGUGAUUGUAUCAUU	10	0.52	24	N6	0.5	1	3	2	0	1	5	38
Citrus_au_4390:433-520	Cluster_674	88	26	0.884	0	0.923	+	ACAGGAUGAAAGUGAUCGGCAUAC	6	0.423	24	N11	-1	0	0	0	1	2	1	22
Citrus_au_4391:1350-1483	Cluster_675	134	34	1.156	0	0.118	-	ACAGGAUGAAAGUGAUCGGCAUAC	8	0.324	24	N11	-1	0	0	0	2	1	0	31
Citrus_au_4398:735-1472	Cluster_676	738	78	2.653	78	0.795	.	CAACUGGAGAAUCAACUGAAA	10	0.654	21	N5	1.2	2	0	3	63	3	0	7
Citrus_au_4398:1555-2234	Cluster_677	680	74	2.517	72	0.459	.	CACUUGAAAAGACUUGCGGCC	3	0.811	21	N5	0.3	4	1	5	59	4	0	1
Citrus_au_4440:1123-1550	Cluster_678	428	35	1.19	10	0.714	.	GUGAGAAGCCUGAACCAGUUCGCA	4	0.829	N	N2	-1	2	7	0	3	1	3	19
Citrus_au_4440:1630-1875	Cluster_679	246	20	0.68	2	0.55	.	ACUUGGCUGAGUUCUCUAU	2	0.9	24	N4	0	3	0	1	1	1	2	12
Citrus_au_4450:146-278	Cluster_680	133	47	1.598	46	0.064	-	GCGCCGGCGCCAUCUCGGUAC	10	0.617	21	N11	-1	5	1	3	25	5	5	3
Citrus_au_4450:967-1423	Cluster_681	457	32	1.088	13	0.594	.	UUUCUCUGCCGGUUUCUGGUU	3	0.875	N	N2	-1	4	7	1	10	5	3	2
Citrus_au_4480:36-356	Cluster_682	321	1068	36.32	0	0.993	+	UGGAGAAGCAGGGCACGUGCA	493	0.07	21	N5	-1	15	1	47	974	22	1	8
Citrus_au_4504:2031-2118	Cluster_683	88	15	0.51	0	0	-	AGCCAAGUCUGAAUCUGAGCCU	4	0.667	N	N2	-1	5	2	2	1	4	1	0
Citrus_au_4523:108-649	Cluster_684	542	83	2.823	83	0.952	+	CCCCUAAAAUCAACCGCUAUAGUU	9	0.747	N	N2	-1	21	18	13	9	2	7	13
Citrus_au_4523:738-1249	Cluster_685	512	1171	39.823	1162	0.973	+	AUGCCGUUGAUGAUUCUA	201	0.169	N	N2	-1	451	173	80	91	88	102	186
Citrus_au_4524:2768-3210	Cluster_686	443	111	3.775	22	0.27	.	AGACUUCUUGGAACUCACAUGCCU	10	0.595	24	N5	0.5	6	1	4	6	0	4	90
Citrus_au_4527:1071-1448	Cluster_687	378	21	0.714	1	0.381	.	UCUAUUUCAGGGACCAAGGAGUUU	2	0.952	24	N5	0.1	2	0	1	1	0	1	16
Citrus_au_4527:1570-2097	Cluster_688	528	146	4.965	6	0.548	.	CAAAGGCAUUUGUAAGAACCU	53	0.363	24	N5	2.7	5	1	3	58	2	6	71
Citrus_au_4534:1058-1562	Cluster_689	505	79	2.687	79	0.595	.	AAGAGAUCAGUCACUGCUCGGAG	10	0.595	24	N5	0.3	1	1	1	3	2	17	54
Citrus_au_4537:869-1464	Cluster_690	596	340	11.563	0	0.621	.	CUCGAGAAUGUGGAGGUUUGC	60	0.376	21	N5	16.9	6	2	12	295	21	1	3
Citrus_au_4537:1651-1915	Cluster_691	265	74	2.517	9	0.635	.	AUAUUCCAAAUGUUGCUGACU	7	0.676	21	N6	0.3	1	1	3	64	4	1	0
Citrus_au_4543:1927-1952	Cluster_692	26	53	1.802	19	0.208	.	CUCAAUCUCAAACGCACCCAA	5	0.66	N	N2	-1	21	0	16	14	0	2	0
Citrus_au_4546:6-108	Cluster_693	103	16	0.544	0	0.812	+	GUGGGCAUCGGAUCAGAUUCGGAU	2	0.812	24	N14	-1	1	0	1	1	0	0	13
Citrus_au_4547:4-108	Cluster_694	105	17	0.578	0	0.706	.	GUGGGCAUCGGAUCGGAUUCGGAU	5	0.765	24	N6	0.1	1	0	0	0	1	1	14
Citrus_au_4547:197-501	Cluster_695	305	17	0.578	2	0.529	.	UCCGAACCAUCCGAUCAGAUCUGC	4	0.824	24	N5	0	2	1	0	1	0	1	12
Citrus_au_4548:246-551	Cluster_696	306	17	0.578	16	0.235	.	AUAGACUGAAUCCAACCGCCGAGC	5	0.647	24	N5	0	0	0	1	1	0	3	12
Citrus_au_4548:860-955	Cluster_697	96	25	0.85	0	0.12	-	GGCAUCGGAUCGGAUUCGGAUAGA	8	0.64	24	N11	-1	0	1	0	0	0	1	23
Citrus_au_4588:84-208	Cluster_698	125	33	1.122	25	0.697	.	AUGGAGAACUCACUGAAACAGAGG	4	0.636	24	N6	0.7	0	0	1	5	0	5	22
Citrus_au_4604:372-536	Cluster_699	165	73	2.483	73	0.288	.	AUUAUAUCGUCUGCUGGAUGCAGA	36	0.26	24	N6	0.9	1	1	3	3	1	0	64
Citrus_au_4605:32-351	Cluster_700	320	590	20.064	0	0.637	.	AGUAGGCACCUCUCGAAUAUUAGA	178	0.324	24	N5	17.8	18	3	5	12	4	56	492
Citrus_au_4605:566-733	Cluster_701	168	262	8.91	0	0.718	.	AUGACUGGAUCCAGCUGUGGUACC	51	0.42	24	N6	6.8	11	4	4	20	6	17	200
Citrus_au_4605:1276-1882	Cluster_702	607	75	2.551	4	0.68	.	AACGCAUCGUUUUAAUUAAACUGA	10	0.627	24	N5	1.4	7	1	0	0	2	6	59
Citrus_au_4605:1968-3230	Cluster_703	1263	132	4.489	78	0.492	.	AUUGAGAAUGGCUGCUAGAGUGGA	6	0.758	24	N5	0.1	4	1	0	3	3	13	108
Citrus_au_4606:15-734	Cluster_704	720	837	28.464	0	0.651	.	AGUAGGCACCUCUCGAAUAUUAGA	180	0.348	24	N5	7.9	29	23	13	33	11	63	665
Citrus_au_4606:1454-1774	Cluster_705	321	54	1.836	0	0.815	+	AAACGCAUCGUUUUAAUUAAACUG	8	0.574	24	N5	-1	5	2	1	0	0	4	42
Citrus_au_4606:2104-2222	Cluster_706	119	19	0.646	0	0.316	.	ACGGACAAACACUCAAUCUCCAAG	2	0.947	24	N6	0	1	0	0	0	0	2	16
Citrus_au_4618:1643-2055	Cluster_707	413	30	1.02	27	0.367	.	UCUGAAUUGUUUCUCUCCUUGGCU	5	0.633	24	N5	0.1	0	0	1	3	2	2	22
Citrus_au_4637:1487-2179	Cluster_708	693	39	1.326	0	0.641	.	CCUUCAGUCUUACUCUGGCCU	7	0.821	21	N5	1.8	2	0	1	34	2	0	0
Citrus_au_4641:480-560	Cluster_709	81	29	0.986	29	0.034	-	UCCAACUGUGGGAGGCCU	24	0.138	N	N2	-1	28	0	0	1	0	0	0
Citrus_au_4676:424-650	Cluster_710	227	20	0.68	20	0.95	+	CUAAUUGUCCACUCUGUAGAG	5	0.8	21	N11	-1	1	3	2	12	0	0	2
Citrus_au_4685:586-1033	Cluster_711	448	16	0.544	16	0.812	+	CAAGAGAUAGAUGGACUUAGGGA	1	1	N	N2	-1	0	4	0	1	1	2	8
Citrus_au_4701:497-674	Cluster_712	178	26	0.884	24	0.577	.	UUAAAGGCUUAAAACUUAAAGC	3	0.808	N	N2	-1	6	0	3	3	4	1	9
Citrus_au_4705:804-1087	Cluster_713	284	20	0.68	20	0.55	.	UGGAGAAUGAAUCUAGAUUGG	7	0.6	21	N6	1	0	0	1	18	1	0	0
Citrus_au_4705:1163-1770	Cluster_714	608	52	1.768	52	0.269	.	CAAGCAAGCCUCCUAUUGUCU	4	0.654	21	N5	2.4	1	0	0	47	2	1	1
Citrus_au_4705:1984-2366	Cluster_715	383	20	0.68	20	0.75	.	UCUUGGACCUCGGAUCUUGUC	3	0.9	21	N5	0.1	0	0	1	17	2	0	0
Citrus_au_4710:2073-2243	Cluster_716	171	15	0.51	12	1	+	AAUGUGCAACCACCGACUAAUGAU	5	0.733	N	N2	-1	1	3	0	1	0	1	9
Citrus_au_4715:293-797	Cluster_717	505	19	0.646	19	0.632	.	UCUUCCCCAAAACCCCAC	2	0.947	21	N4	0.1	3	0	1	10	3	1	1
Citrus_au_4753:895-2130	Cluster_718	1236	485	16.494	0	0.612	.	UUUCUGCCUGGAAGGAUGCCU	74	0.311	21	N5	13.9	7	1	21	427	24	3	2
Citrus_au_4763:117-899	Cluster_719	783	1773	60.295	460	0.173	-	AUGUUUGACUUGUGUGAAAAGCCU	263	0.331	24	N5	-1	51	16	22	34	18	128	1504
Citrus_au_4764:5-1377	Cluster_720	1373	156	5.305	154	0.686	.	GAAAAAGGGCUGAAGAAACCAGUC	3	0.917	N	N2	-1	9	31	19	24	17	20	36
Citrus_au_4796:1502-1599	Cluster_721	98	29	0.986	29	0.034	-	AUGGGCUGAGAAUUCAAUUU	22	0.138	N	N2	-1	6	0	23	0	0	0	0
Citrus_au_4799:876-1629	Cluster_722	754	201	6.836	200	0.731	.	AUGAUUGUUCUUGAUGAAUUGCCU	27	0.562	24	N5	3	9	2	2	1	4	18	165
Citrus_au_4807:1554-9604	Cluster_723	8051	13674	465.019	1685	0.425	.	AAUAAGGAGAUUUAGUUGUUGACU	196	0.425	24	N5	57.8	260	289	230	430	387	1353	10725
Citrus_au_4807:9699-10736	Cluster_724	1038	1158	39.381	4	0.522	.	GAUGAGAUUGAAAUUCCUGAGAAA	22	0.491	24	N5	3.3	18	37	17	62	19	138	867
Citrus_au_4852:3427-3458	Cluster_725	32	27	0.918	5	0.444	.	CUCCAAAAAAAAAAAAUUUU	2	0.778	N	N2	-1	13	0	10	4	0	0	0
Citrus_au_4898:145-171	Cluster_726	27	110	3.741	110	1	+	UUGGCUUGACAUUUAACUUAAAG	76	0.109	23	N11	-1	0	4	0	1	21	79	5
Citrus_au_4901:816-1071	Cluster_727	256	21	0.714	3	0.81	+	AUGGACCUGAUCACCACGCUGAGG	6	0.524	24	N11	-1	0	1	1	2	0	1	16
Citrus_au_4906:2304-2435	Cluster_728	132	649	22.071	554	0.812	+	UUGGACAGCUGUAACUUAAAAGC	302	0.211	23	N11	-1	8	5	6	11	7	363	249
Citrus_au_4910:578-706	Cluster_729	129	27	0.918	27	0.148	-	GGGAAAAGAGACUGAUACUC	10	0.259	20	N12	-1	3	1	10	10	0	0	3
Citrus_au_4934:677-706	Cluster_730	30	3720	126.508	0	0.965	+	CUCUGUCCAAACGAUCAAGGA	3356	0.014	21	N11	-1	6	0	72	3636	2	2	2
Citrus_au_4934:1041-1223	Cluster_731	183	107	3.639	0	0.785	.	CGUGUAUGAAAACUUUGUCGU	22	0.421	21	N6	0.4	3	0	3	94	7	0	0
Citrus_au_4934:1354-1741	Cluster_732	388	638	21.697	104	0.803	+	UUUGGAUUCGGGAUUAUCACU	83	0.277	21	N5	-1	10	0	10	517	36	6	59
Citrus_au_4968:47-756	Cluster_733	710	48	1.632	43	0.583	.	CGAAGAACGUCUGCCAUUUAG	3	0.875	21	N5	0.1	3	1	7	19	14	1	3
Citrus_au_4971:347-365	Cluster_734	19	33	1.122	33	0	-	CCCAACUGUAGGAGGCCU	27	0.121	N	N2	-1	33	0	0	0	0	0	0
Citrus_au_0000018716:1501-1663	Cluster_735	163	32	1.088	0	0.344	.	AAACAUAUCGUGUUUGAAUCGAUU	3	0.906	24	N6	0.4	1	1	0	1	2	7	20
Citrus_au_0000018848:1151-1322	Cluster_736	172	20	0.68	0	0.25	.	UAUCGGCACAAGACGGCACCC	3	0.8	21	N6	0.1	2	1	1	13	3	0	0
Citrus_au_0000018849:1061-1155	Cluster_737	95	17	0.578	0	0.294	.	UAUCGGCACAAGACGGCACCC	3	0.647	21	N6	0.2	0	0	0	16	0	1	0
Citrus_au_0000018850:180-487	Cluster_738	308	22	0.748	22	0.773	.	GAAAUGGAAAUCCUCCGCCGCACUG	2	0.864	N	N2	-1	3	7	0	6	4	0	2
Citrus_au_0000018880:242-502	Cluster_739	261	17	0.578	16	0.824	+	UCUUCAUCUUCCACUGCU	1	1	N	N2	-1	4	0	1	2	2	3	5
Citrus_au_0000018927:1078-1269	Cluster_740	192	25	0.85	0	0.36	.	UAAUUCUGACUGGGACCU	5	0.72	N	N2	-1	11	0	0	1	1	0	12
Citrus_au_0000018928:1371-1474	Cluster_741	104	21	0.714	21	0	-	ACGGCAAAGGAUUCUGAG	4	0.619	N	N2	-1	7	2	4	2	1	3	2
Citrus_au_0000018928:1557-1931	Cluster_742	375	16	0.544	3	0.125	-	AGAGGGAGAACCUAAGUGGCAACUC	1	1	N	N2	-1	3	5	2	2	2	1	1
Citrus_au_0000018928:2015-2625	Cluster_743	611	73	2.483	42	0.151	-	CAGACCACUGAAUGCUGAUUCUGAGCA	2	0.877	N	N2	-1	17	19	7	14	4	6	6
Citrus_au_0000018941:19-107	Cluster_744	89	108	3.673	0	0.065	-	UGAGAAGCGAAAGAGCUCUGCCU	16	0.333	24	N11	-1	1	3	1	1	7	30	65
Citrus_au_0000018977:1661-1950	Cluster_745	290	16	0.544	15	0.875	+	UAUAUGAGUUCUUGAGCA	2	0.875	N	N2	-1	5	2	2	4	2	0	1
Citrus_au_0000019074:1670-1993	Cluster_746	324	66	2.244	27	0.424	.	AAUUCCUCUCUCAAAUUUAAGUGG	4	0.788	24	N5	0.3	3	0	1	4	0	5	53
Citrus_au_0000019087:1240-1786	Cluster_747	547	23	0.782	23	0.913	+	UCUAUACUAUCUAAGGCU	1	1	N	N2	-1	5	6	0	4	2	3	3
Citrus_au_0000019087:1879-2289	Cluster_748	411	17	0.578	17	0.941	+	AGUUCAACUUCAAUUCACAGAAACU	2	0.882	N	N2	-1	8	5	1	2	0	1	0
Citrus_au_0000019087:2786-3384	Cluster_749	599	21	0.714	21	0.905	+	UGUUUGAAAAAUAUAAAUU	2	0.905	N	N2	-1	6	4	2	3	3	1	2
Citrus_au_0000019093:35-633	Cluster_750	599	60	2.04	45	0.717	.	CUUCUCGUAUAUCUGGGCGCC	6	0.833	N	N2	-1	13	13	3	18	6	4	3
Citrus_au_0000019093:1514-1561	Cluster_751	48	38	1.292	0	0.947	+	UAGAAUUGGAUAACUGUC	4	0.763	N	N2	-1	12	6	5	2	3	3	7
Citrus_au_0000019140:454-557	Cluster_752	104	1273	43.292	0	0.375	.	CGUGUGGAUGAAUAAGAUUUC	325	0.167	21	N6	76.6	40	2	85	900	105	39	102
Citrus_au_0000019144:351-670	Cluster_753	320	5301	180.274	2240	0.48	.	CAUGUGGAUGAAUAAGAUUUC	583	0.152	21	N5	72.4	190	17	471	3595	639	72	317
Citrus_au_0000019183:940-1244	Cluster_754	305	32	1.088	0	0.75	.	CACCUCAUUUCAGCUCGAAGACGG	5	0.781	24	N5	0.1	1	1	0	5	1	3	21
Citrus_au_0000019183:1363-1546	Cluster_755	184	15	0.51	0	0.333	.	AUCCACAACUGAUAUAACUGCCUG	2	0.933	24	N6	0	0	0	0	4	0	3	8
Citrus_au_0000019183:2405-2884	Cluster_756	480	27	0.918	20	0.667	.	UGAGCCGGAGCUGAGACAACAGCU	2	0.852	24	N5	0.1	1	0	1	2	0	0	23
Citrus_au_0000019299:115-289	Cluster_757	175	17	0.578	3	1	+	GCCGGAAAAGGUCGUCACUGAGAA	2	0.941	N	N2	-1	4	0	1	4	1	2	5
Citrus_au_0000019300:2755-2798	Cluster_758	44	285	9.692	163	0.884	+	AUAUAUAAAGCUAGGACUUGAGGA	62	0.382	24	N11	-1	12	2	7	9	10	23	222
Citrus_au_0000019415:5202-5536	Cluster_759	335	16	0.544	16	0.812	+	CAUUCUGAACAAUAGCCUUGCAG	2	0.938	N	N2	-1	3	1	1	4	2	4	1
Citrus_au_0000019430:2164-2510	Cluster_760	347	16	0.544	0	0.125	-	ACAGAUCGGAGUUGGAUC	2	0.812	N	N2	-1	5	0	4	1	4	0	2
Citrus_au_0000019449:758-1145	Cluster_761	388	16	0.544	7	0.938	+	GGGUACUGUUGAAAUUAUCACACC	1	1	N	N2	-1	4	5	0	5	1	0	1
Citrus_au_0000019510:1371-1871	Cluster_762	501	3082	104.811	447	0.051	-	AACCUGGCUCUGAUACCA	2318	0.074	N	N2	-1	2552	4	34	42	16	45	389
Citrus_au_0000019510:2136-2174	Cluster_763	39	257	8.74	0	1	+	AUACAACACUCCCCCUUGGAUAUC	108	0.121	24	N11	-1	0	1	0	4	3	3	246
Citrus_au_0000019510:2406-2462	Cluster_764	57	20	0.68	20	0.95	+	CAAGGGUAAGUGUUGUAUACU	6	0.55	24	N11	-1	0	1	1	6	1	3	8
Citrus_au_0000019568:1850-2262	Cluster_765	413	16	0.544	16	0.938	+	UAUGCAUUGGCAUUGGCCUACAG	2	0.938	N	N2	-1	7	2	1	2	1	3	0
Citrus_au_0000019658:1908-2816	Cluster_766	909	29	0.986	5	0.759	.	CAAGAAAGAAUUAGAAGAAGAGGAGA	2	0.966	N	N2	-1	2	6	1	10	3	5	2
Citrus_au_0000019662:1723-1863	Cluster_767	141	15	0.51	1	0.8	+	UCGAACAGCAAUUGGCAGAGGAGC	4	0.733	24	N11	-1	0	0	0	2	1	1	11
Citrus_au_0000019678:955-999	Cluster_768	45	161	5.475	0	0.876	+	AACGGUUGUGACUCAGUUGGCGAC	68	0.286	24	N11	-1	6	4	2	8	2	15	124
Citrus_au_0000019680:600-878	Cluster_769	279	5194	176.635	706	0.309	.	CAAGAGCUCUUCCCACUUACCCAG	350	0.235	24	N6	25.9	106	99	57	192	99	480	4161
Citrus_au_0000019682:799-843	Cluster_770	45	166	5.645	0	0.825	+	AACGGUUGUGACUCAGUUGGCGAC	65	0.301	24	N11	-1	5	3	0	5	3	30	120
Citrus_au_0000019683:2590-2629	Cluster_771	40	33	1.122	0	0.606	.	AAUUUAUUUUGUACAAACUGAUGU	3	0.788	24	N6	-1	0	0	0	0	0	8	25
Citrus_au_0000019683:2762-2812	Cluster_772	51	23	0.782	0	0.522	.	GAGCUCUUCCCACUUACCCAACCU	3	0.696	24	N6	-1	0	0	0	0	0	2	21
Citrus_au_0000019684:2139-2272	Cluster_773	134	47	1.598	0	0.638	.	AAAUUUAUUUUGUACAAACUGAUG	8	0.702	24	N6	0.3	1	0	0	2	1	5	38
Citrus_au_0000019701:2601-2672	Cluster_774	72	18	0.612	18	1	+	UUGGCACUGUAGAUACUGC	9	0.444	N	N2	-1	11	1	1	0	1	4	0
Citrus_au_0000019708:2794-2847	Cluster_775	54	20	0.68	0	0.85	+	UUAAUAGGAUUAAUAUGAAACU	5	0.6	21	N11	-1	0	0	1	11	5	1	2
Citrus_au_0000019710:2524-2577	Cluster_776	54	18	0.612	0	0.944	+	UUAAUAGGAUUAAUAUGAAACU	6	0.556	21	N11	-1	0	0	0	8	6	1	3
Citrus_au_0000019807:513-1139	Cluster_777	627	21	0.714	21	1	+	AUAAAUGAGAAAGCUUUGGAAGGGC	2	0.952	N	N2	-1	6	3	1	3	3	2	3
Citrus_au_0000019982:94-734	Cluster_778	641	61	2.074	61	0.984	+	AGACUUCGAUCAUUGGCC	4	0.869	N	N2	-1	24	12	4	6	8	6	1
Citrus_au_0000019996:586-1200	Cluster_779	615	102	3.469	34	0.618	.	AUGGAUUCUGGAACAAUAGUAUC	7	0.804	24	N5	0.2	3	2	3	6	2	12	74
Citrus_au_0000020004:62-472	Cluster_780	411	19	0.646	16	0.842	+	UUAGGUACGACAGGACCCUGCU	2	0.947	N	N2	-1	2	4	3	2	5	2	1
Citrus_au_0000020038:65-438	Cluster_781	374	16	0.544	16	0.938	+	UACCGAAAACGUCUUUCAG	3	0.875	N	N2	-1	3	3	1	3	2	2	2
Citrus_au_0000020051:1043-1378	Cluster_782	336	26	0.884	0	0.423	.	CUUCAUCUGAAUUUCUUGCCU	4	0.846	21	N5	0.4	4	1	3	12	3	2	1
Citrus_au_0000020051:2057-2784	Cluster_783	728	48	1.632	45	0.833	+	AUGGCGUGUCACUUACGCUUGGGCU	3	0.812	N	N2	-1	8	9	2	14	6	6	3
Citrus_au_0000020130:195-558	Cluster_784	364	17	0.578	9	0.941	+	GACAGGAAUGAGAAUGAAUGGAGAGU	2	0.941	N	N2	-1	2	7	1	3	1	3	0
Citrus_au_0000020141:1-227	Cluster_785	227	26	0.884	22	0.269	.	UUUGAAUCCAAAGGCCACCAGCCU	5	0.692	N	N2	-1	6	0	1	2	0	5	12
Citrus_au_0000020203:1302-1593	Cluster_786	292	18	0.612	6	0.889	+	ACCUUGGAAGUUUACUCAA	1	1	N	N2	-1	3	1	4	2	1	1	6
Citrus_au_0000020369:2494-2522	Cluster_787	29	38	1.292	38	0.947	+	AAGGAUGACACGCACAAAUCGAGA	4	0.526	N	N2	-1	5	8	3	7	2	3	10
Citrus_au_0000020404:88-594	Cluster_788	507	56	1.904	28	0.821	+	CCAUGCCUUUGUGGGUACCUGAGA	2	0.911	N	N2	-1	12	13	6	9	4	5	7
Citrus_au_0000020406:238-522	Cluster_789	285	20	0.68	5	0.9	+	GUGAUUAAAGAGUAAUGGCC	2	0.8	N	N2	-1	2	7	3	4	3	1	0
Citrus_au_0000020445:184-297	Cluster_790	114	37	1.258	37	0.108	-	AUUUCAAUAGAAUUCUCUUCAU	13	0.378	N	N2	-1	9	0	5	8	13	1	1
Citrus_au_0000020498:11-130	Cluster_791	120	35	1.19	35	1	+	UUGGCACUUGGAACUUGAAACUGC	4	0.771	N	N2	-1	3	7	2	7	5	1	10
Citrus_au_0000020498:892-1242	Cluster_792	351	16	0.544	16	1	+	AGUAGAACCAUUCUUGAACGAGA	1	1	N	N2	-1	3	3	1	3	1	3	2
Citrus_au_0000020498:1347-1497	Cluster_793	151	35	1.19	35	0.914	+	AAAUGACCUGGAGCCAGCGAACCC	14	0.486	24	N11	-1	0	0	1	0	6	2	26
Citrus_au_0000020569:4246-4487	Cluster_794	242	23	0.782	0	0.696	.	UAGAAGAUUGUUGAAAGAAGAGCU	6	0.739	24	N6	0.1	0	0	0	1	0	2	20
Citrus_au_0000020570:4170-4384	Cluster_795	215	24	0.816	0	0.667	.	UAGAAGAUUGUUGAAAGAAGAGCU	4	0.875	24	N6	0.2	0	2	0	0	0	3	19
Citrus_au_0000020570:4465-4751	Cluster_796	287	90	3.061	65	0.233	.	UAUUGAAACUGACAUAAUAAGCCU	9	0.6	24	N6	0.6	2	5	0	3	2	15	63
Citrus_au_0000020633:491-768	Cluster_797	278	24	0.816	6	0.917	+	UCAUUGACGUGCAAGACU	2	0.875	N	N2	-1	7	6	1	1	3	4	2
Citrus_au_0000020633:1298-1619	Cluster_798	322	18	0.612	1	0.889	+	CUCUCUUGGGCAGUAAAUAGACUGAGG	2	0.889	N	N2	-1	2	6	1	5	0	1	3
Citrus_au_0000020700:648-800	Cluster_799	153	961	32.681	0	0.73	.	UAGAUGCAACUGUAGCACGGU	148	0.289	24	N6	8.8	31	9	51	217	47	63	543
Citrus_au_0000020726:2284-2971	Cluster_800	688	20	0.68	20	0.6	.	UACAAACGGAAGAACUCCUUC	2	0.9	21	N5	0	2	1	1	16	0	0	0
Citrus_au_0000020812:105-261	Cluster_801	157	23	0.782	23	0.826	+	ACUGCAGCUGAGAACACGGAACCA	3	0.826	24	N11	-1	3	0	0	3	1	4	12
Citrus_au_0000020812:366-694	Cluster_802	329	19	0.646	19	0.421	.	UAGAGGAUGGAAAUGCAGUGCUU	2	0.895	24	N5	0	1	1	1	1	2	2	11
Citrus_au_0000020812:866-1646	Cluster_803	781	30	1.02	30	0.767	.	AAGAAUAAUAGCACUGGAGACACU	3	0.833	24	N5	0.1	0	3	0	4	1	3	19
Citrus_au_0000020814:31-747	Cluster_804	717	26	0.884	26	0.538	.	AGCCAGUAGAACAAACGUUGC	3	0.846	21	N5	0	0	0	0	20	2	2	2
Citrus_au_0000020849:1778-2258	Cluster_805	481	20	0.68	6	0.75	.	CACUCUACAUUAUAUUUUUCUCUCC	2	0.9	N	N2	-1	5	3	1	2	3	3	3
Citrus_au_0000020900:1613-1941	Cluster_806	329	15	0.51	9	0.667	.	AAAUUCAAGUUCGUCUCAGGCU	1	1	21	N3	0.1	0	1	1	8	3	1	1
Citrus_au_0000020946:184-330	Cluster_807	147	19	0.646	16	0.158	-	AUUAGAGAAUAGAACAUCGUGAAG	3	0.789	24	N11	-1	1	0	0	2	0	2	14
Citrus_au_0000021075:456-786	Cluster_808	331	376	12.787	376	0.005	-	AGCAACGUCACCUAUUAGAUCAUU	96	0.221	24	N5	-1	3	28	3	9	18	21	294
Citrus_au_0000021125:2411-2568	Cluster_809	158	146	4.965	0	0.452	.	AGAUUGAGGUUAGGCAGCUGUAGC	12	0.651	24	N6	2.1	3	2	7	22	5	17	90
Citrus_au_0000021126:2295-2455	Cluster_810	161	153	5.203	0	0.484	.	AGAUUGAGGUUAGGCAGCUGUAGC	14	0.654	24	N6	2.4	7	7	9	16	4	18	92
Citrus_au_0000021286:430-719	Cluster_811	290	24	0.816	24	0.292	.	CAAGGAACCAAACUGAUGCCU	6	0.625	21	N6	0.4	2	2	5	8	1	2	4
Citrus_au_0000021286:981-1115	Cluster_812	135	29	0.986	29	0.931	+	UUGCUCCCAACAAUCCAAAGGGCU	4	0.759	N	N2	-1	3	9	2	5	2	3	5
Citrus_au_0000021460:103-461	Cluster_813	359	55	1.87	0	0.4	.	CCGUCAUGUAAAACAAAAGGGCCU	7	0.709	24	N5	0.2	0	4	0	5	2	10	34
Citrus_au_0000021499:41-1103	Cluster_814	1063	7197	244.752	0	0.834	+	AAUUGUAAACAUUUGAAGCCUUGG	973	0.227	24	N5	-1	123	134	103	159	120	495	6063
Citrus_au_0000021499:2405-2826	Cluster_815	422	3028	102.975	3	0.272	.	GUAGUAAUAUCACCUUCACCU	1188	0.094	21	N5	127.9	55	11	32	2533	162	22	213
Citrus_au_0000021499:2904-2938	Cluster_816	35	47	1.598	0	0.298	.	UUAGGCUCACAACCAAACACU	7	0.553	21	N6	-1	0	0	2	43	2	0	0
Citrus_au_0000021499:3095-3864	Cluster_817	770	850	28.906	161	0.353	.	ACAUCAGGCUGUACCCCUUGA	47	0.441	21	N5	6.2	16	2	30	719	66	5	12
Citrus_au_0000021533:581-1185	Cluster_818	605	17	0.578	0	0.588	.	CGCUCGCAAUGAACCAACUCC	2	0.882	21	N5	0	0	0	0	13	2	1	1
Citrus_au_0000021539:2878-3119	Cluster_819	242	458	15.575	447	0.55	.	AGAAUCCAAUCUGAUCCGCUCAAU	22	0.461	24	N6	6.6	23	6	14	21	25	47	322
Citrus_au_0000021580:421-1011	Cluster_820	591	21	0.714	21	1	+	CACUCUCCGUGCUGGGCUUGAUCCU	2	0.905	N	N2	-1	3	7	3	4	1	1	2
Citrus_au_0000021580:1122-1661	Cluster_821	540	22	0.748	20	0.818	+	CCUAUGACGACACGAUUGAGGUC	2	0.909	N	N2	-1	8	1	4	1	2	3	3
Citrus_au_0000021609:202-434	Cluster_822	233	17	0.578	4	0.824	+	UGCCCCAUCAAUUCAACAAAG	2	0.941	21	N11	-1	1	0	4	11	0	0	1
Citrus_au_0000021609:579-733	Cluster_823	155	15	0.51	3	0.6	.	AAGGUUAAGUCCUCUGUUAGGGC	2	0.933	21	N6	0.1	2	0	0	7	2	3	1
Citrus_au_0000021633:153-506	Cluster_824	354	51	1.734	6	0.843	+	UGCUUAAUGCUUCUCGUCGAU	8	0.51	21	N5	-1	5	2	1	37	3	0	3
Citrus_au_0000021657:20-142	Cluster_825	123	182	6.189	0	0.989	+	AAAGUUAGGGAUAAGUUAAAAGAC	130	0.148	24	N15	-1	2	4	1	20	1	2	152
Citrus_au_0000021688:116-143	Cluster_826	28	101	3.435	101	1	+	UUCCUUCACUCUUAUUGUCACAG	63	0.099	23	N11	-1	0	5	0	0	1	72	23
Citrus_au_0000021742:1195-1810	Cluster_827	616	38	1.292	38	0.158	-	CACCCCGGCUAGUCUCAAGAGG	3	0.816	N	N2	-1	11	5	4	3	8	6	1
Citrus_au_0000021747:162-812	Cluster_828	651	51	1.734	48	0.412	.	CCGAGACUGAGACUGAGAUUG	4	0.863	21	N5	0.4	1	3	5	27	5	0	10
Citrus_au_0000021823:1201-1521	Cluster_829	321	15	0.51	0	0.8	+	UUACUGGGACCAUAGUUGGAA	1	1	N	N2	-1	2	4	0	7	0	1	1
Citrus_au_0000021823:2455-2978	Cluster_830	524	17	0.578	1	0.824	+	GAGGUCCUGAAGAUGAACU	2	0.882	N	N2	-1	3	6	0	4	3	0	1
Citrus_au_0000021875:777-1116	Cluster_831	340	20	0.68	4	0.8	+	CUUGUAGUACUGCUGGCACCGGG	3	0.8	21	N5	-1	2	2	4	5	3	3	1
Citrus_au_0000021936:2461-2617	Cluster_832	157	24	0.816	24	0.917	+	UAGGAGAUUUUAGGAUUUAAUUAUUU	4	0.667	N	N2	-1	0	7	0	4	2	2	9
Citrus_au_0000021940:434-1590	Cluster_833	1157	64	2.176	63	0.969	+	CCGUUUCCAAAAUUGCGCCUGCACUG	2	0.906	N	N2	-1	18	12	6	8	8	8	4
Citrus_au_0000021966:11-123	Cluster_834	113	82	2.789	44	0.854	+	UAAAAACAAAUCAUGUGGGCC	14	0.549	24	N11	-1	2	2	6	19	12	14	27
Citrus_au_0000021975:649-1004	Cluster_835	356	22	0.748	2	0.818	+	GAGGCUCAUGGCAAGACUGUCGCUCA	3	0.864	N	N2	-1	7	5	1	5	1	3	0
Citrus_au_0000022045:1663-1742	Cluster_836	80	43	1.462	1	1	+	UAGAUAAAGAUGAGAGAC	42	0.047	N	N2	-1	42	0	1	0	0	0	0
Citrus_au_0000022128:63-889	Cluster_837	827	56	1.904	55	0.714	.	AUGCCAGCCGGAAACAAGAACAGC	3	0.929	N	N2	-1	10	4	4	13	6	8	11
Citrus_au_0000022190:83-107	Cluster_838	25	21	0.714	0	1	+	CUCAAUUAUAUCAAGGCU	19	0.143	N	N2	-1	20	1	0	0	0	0	0
Citrus_au_0000022200:178-383	Cluster_839	206	1654	56.248	4	0.001	-	UUGACAGAAGAGAGUGAGCAC	1534	0.01	21	N11	-1	9	0	9	1633	1	2	0
Citrus_au_0000022225:1-241	Cluster_840	241	45	1.53	35	0.6	.	AUAACGGGAUAACGAAGCGCCU	3	0.867	24	N6	0.2	2	6	2	9	8	3	15
Citrus_au_0000022247:1-164	Cluster_841	164	36	1.224	36	0.583	.	GACACACGAAGCAACAGAUUG	4	0.75	21	N6	0.3	4	0	3	14	9	0	6
Citrus_au_0000022247:254-602	Cluster_842	349	76	2.585	76	0.829	+	AAACAGUUCAGAACCUCUGGCGCC	13	0.553	24	N5	-1	5	4	1	18	2	9	37
Citrus_au_0000022260:630-829	Cluster_843	200	588	19.996	588	0.009	-	UAGAUAAAGAUGAGAGUU	577	0.019	N	N2	-1	579	1	2	2	1	1	2
Citrus_au_0000022417:128-896	Cluster_844	769	312	10.61	0	0.391	.	CUACAAAAGCAAUCUAGUGAU	26	0.468	21	N5	11.3	11	0	12	272	12	3	2
Citrus_au_0000022419:82-1030	Cluster_845	949	390	13.263	33	0.415	.	CUUGUGCGCUCACGCCAGCCU	32	0.505	21	N5	17.4	11	1	14	345	15	1	3
Citrus_au_0000022419:1113-1669	Cluster_846	557	88	2.993	84	0.341	.	CUUUAAUGCUGUAACUUUUAAGCU	34	0.545	24	N5	2.8	2	2	1	26	4	4	49
Citrus_au_0000022438:1573-1647	Cluster_847	75	292	9.93	0	1	+	UGCAUAUGAUGAGAUUUGCUCGGAUA	28	0.257	N	N2	-1	59	160	4	5	15	24	25
Citrus_au_0000022447:306-727	Cluster_848	422	38	1.292	34	0.789	.	AGAUUGUUGAUCUCUGCCUUGACC	11	0.658	24	N5	0.4	2	2	3	5	1	4	21
Citrus_au_0000022653:2265-2460	Cluster_849	196	24	0.816	1	0.167	-	AAUUGGACUGCCAGUAGAAAGAGC	7	0.458	24	N11	-1	3	0	0	5	0	0	16
Citrus_au_0000022677:2061-2193	Cluster_850	133	31	1.054	0	0.129	-	AUCAAACACCUUAAUAAUUGGGCU	10	0.516	24	N11	-1	0	1	0	0	1	1	28
Citrus_au_0000022678:787-898	Cluster_851	112	15	0.51	0	0.2	.	AUCAAACACCUUAAUAAUUGGGCU	8	0.533	24	N6	0.1	1	0	0	1	0	0	13
Citrus_au_0000022683:431-1026	Cluster_852	596	24	0.816	24	0.958	+	AGGCAAGAUUUGAACAACAACA	2	0.917	N	N2	-1	4	6	1	4	5	1	3
Citrus_au_0000022683:1481-1853	Cluster_853	373	15	0.51	14	0.933	+	UUAAUAACUUGAGGCAUG	2	0.933	N	N2	-1	5	0	1	2	4	3	0
Citrus_au_0000022862:4-328	Cluster_854	325	36	1.224	36	0.306	.	AGUGGCAGUUUGGCUUUGGCAUGA	7	0.722	24	N5	0.1	2	0	0	1	1	4	28
Citrus_au_0000023084:57-163	Cluster_855	107	19	0.646	0	0.053	-	UUAAGUUGUUGCAGUUAAAA	5	0.421	N	N2	-1	10	0	8	1	0	0	0
Citrus_au_0000023090:102-654	Cluster_856	553	176	5.985	176	0.653	.	GUUUUGAAAUGCGAGCACCCG	29	0.358	21	N5	3.2	3	0	1	161	8	2	1
Citrus_au_0000023096:709-1925	Cluster_857	1217	47	1.598	45	0.936	+	UUUUCUUCUUCCGUCGGGC	2	0.957	N	N2	-1	10	12	4	7	6	2	6
Citrus_au_0000023131:815-883	Cluster_858	69	15	0.51	15	1	+	UCUUGGAUUUAUGAAAGA	5	0.333	N	N2	-1	14	0	0	1	0	0	0
Citrus_au_0000023131:1373-1486	Cluster_859	114	142	4.829	142	0.627	.	AAAGGGCGAGCAGAUUUCAGCAUC	22	0.401	24	N6	0.8	6	3	2	16	3	16	96
Citrus_au_0000023221:2030-2267	Cluster_860	238	74	2.517	2	0.324	.	CUACAGACUGCAGCAUCAGCC	10	0.716	21	N6	1.3	11	3	4	27	4	1	24
Citrus_au_0000023223:638-673	Cluster_861	36	27	0.918	27	0.963	+	CAAGUCAAGGUGGAGGUUUGUUGA	8	0.333	24	N11	-1	0	1	0	7	0	0	19
Citrus_au_0000023235:1815-2008	Cluster_862	194	112	3.809	0	0.446	.	AUUUCGGACAUUUACUUAAAUUUC	22	0.598	24	N6	0.9	0	0	3	7	3	11	88
Citrus_au_0000023293:760-1264	Cluster_863	505	21	0.714	21	1	+	GUAGAAUUCACUGUUAAAGAUGGUCAU	2	0.952	N	N2	-1	4	7	3	3	1	2	1
Citrus_au_0000023441:1752-1994	Cluster_864	243	297	10.1	0	0.626	.	AUAAGAGUUUGUGGCUGUAUCAUU	23	0.68	24	N6	0.8	4	4	4	17	6	42	220
Citrus_au_0000023443:1273-1721	Cluster_865	449	312	10.61	0	0.696	.	AUAAGAGUUUGUGGCUGUAUCAUU	18	0.654	24	N5	0.8	3	7	6	20	10	36	230
Citrus_au_0000023444:1665-1965	Cluster_866	301	293	9.964	0	0.652	.	AUAAGAGUUUGUGGCUGUAUCAUU	23	0.618	24	N5	0.8	0	4	3	17	6	38	225
Citrus_au_0000023655:222-364	Cluster_867	143	18	0.612	0	0.667	.	CGAACCGGCAGAAUCAGACUC	6	0.667	21	N6	0.2	3	0	0	11	4	0	0
Citrus_au_0000023693:160-215	Cluster_868	56	31	1.054	0	0.968	+	UGGCAGAGUAGGGCGUUGAUAGA	8	0.581	N	N2	-1	2	10	1	2	0	12	4
Citrus_au_0000023693:327-377	Cluster_869	51	154	5.237	0	1	+	CUAUCCUCCCUAAUCUGUAAACU	70	0.188	N	N2	-1	2	42	2	8	25	75	0
Citrus_au_0000023694:162-197	Cluster_870	36	37	1.258	0	0.973	+	AGAGUGGCAGAGUAGGGCGUUGAUAG	8	0.514	N	N2	-1	0	20	1	3	0	9	4
Citrus_au_0000023694:327-437	Cluster_871	111	158	5.373	0	0.994	+	CUAUCCUCCCUAAUCUGUAAACU	82	0.209	N	N2	-1	2	36	6	3	20	87	4
Citrus_au_0000023955:1424-1500	Cluster_872	77	16	0.544	16	0	-	AUUGAACGAAAUUCUGAAUUGCCU	7	0.438	24	N11	-1	0	0	0	2	0	1	13
Citrus_au_0000024084:1217-1380	Cluster_873	164	36	1.224	0	0.167	-	UUUCAUGACUCUGUUCAGCCA	21	0.333	21	N11	-1	1	0	0	33	1	1	0
Citrus_au_0000024121:671-690	Cluster_874	20	16	0.544	16	1	+	CCAAUUUCUGUAGAGAUU	8	0.188	N	N2	-1	15	0	1	0	0	0	0
Citrus_au_0000024144:212-808	Cluster_875	597	25	0.85	25	1	+	CACCGAGGCCUUAACUCUGCU	1	1	N	N2	-1	8	4	3	2	3	1	4
Citrus_au_0000024152:2734-2882	Cluster_876	149	81	2.755	0	0.407	.	AUUCUGGCCGUUGAACACUUUAGC	14	0.556	24	N6	0.8	2	0	1	2	1	9	66
Citrus_au_0000024170:1559-1684	Cluster_877	126	15	0.51	1	0.333	.	CAGCCGUUGGAUGUGGAGUGAGAA	3	0.8	24	N6	0.3	0	0	2	4	0	1	8
Citrus_au_0000024178:1605-4409	Cluster_878	2805	3467	117.904	0	0.644	.	GUGCAUAACGGCUAGUUUUUGAGC	68	0.494	24	N5	14.6	109	59	93	152	109	357	2588
Citrus_au_0000024233:688-1097	Cluster_879	410	158	5.373	125	0.5	.	AUUUUUAGAAAAGCUCUAUAACCU	13	0.646	24	N5	0.7	13	2	8	9	2	12	112
Citrus_au_0000024246:609-718	Cluster_880	110	16	0.544	16	1	+	CACCAGAAUCCUGAGCUUGGCA	4	0.562	21	N13	-1	1	1	0	5	4	4	1
Citrus_au_0000024392:304-566	Cluster_881	263	16	0.544	10	0.188	-	AAAAAAACUGUAACUAUGAAAUA	2	0.938	N	N2	-1	5	1	0	0	0	3	7
Citrus_au_0000024509:29-1211	Cluster_882	1183	96	3.265	93	0.708	.	CUCCAGGAUGUACAAGAACAC	5	0.781	N	N2	-1	16	5	10	60	5	0	0
Citrus_au_0000024542:278-699	Cluster_883	422	20	0.68	0	0.1	-	CAUCAACGUUCGUGAUUGCACC	1	1	N	N2	-1	0	6	1	7	4	0	2
Citrus_au_0000024542:787-898	Cluster_884	112	25	0.85	21	0	-	UUUACUAACCACUAUCUUAUUGAG	10	0.32	N	N2	-1	1	11	1	0	2	0	10
Citrus_au_0000024545:93-286	Cluster_885	194	20	0.68	1	0.15	-	AACCGUCGGCAUUCAAGGGAUUGC	2	0.95	N	N2	-1	4	3	2	4	1	1	5
Citrus_au_0000024595:45-209	Cluster_886	165	48	1.632	48	0.229	.	AUAUUCCUUCAGCAAUGACUCUGC	6	0.646	24	N6	0.2	4	1	1	0	1	3	38
Citrus_au_0000024622:506-986	Cluster_887	481	22	0.748	8	0.864	+	AACAACAAGCGUCGAUCAAGA	2	0.864	N	N2	-1	4	3	0	5	4	3	3
Citrus_au_0000024700:2133-2198	Cluster_888	66	66	2.244	62	0.212	.	AUUUUAUUUGAAGACUCUUUUGGA	5	0.682	24	N6	-1	10	1	4	5	0	11	35
Citrus_au_0000024721:3-677	Cluster_889	675	59	2.006	14	0.356	.	ACAUGAUUUCUGAAAUUGCCU	9	0.746	21	N5	0.6	4	1	1	42	3	3	5
Citrus_au_0000024724:2-490	Cluster_890	489	3013	102.465	625	0.314	.	ACAUGAUUUCUGAAAUUGCCU	1137	0.121	21	N5	77.8	156	15	75	2193	136	89	349
Citrus_au_0000024760:462-704	Cluster_891	243	30	1.02	25	0.6	.	AAUGUCCGGGUUUGAGAAUUUCA	4	0.767	24	N6	0.1	5	0	2	4	4	4	11
Citrus_au_0000024901:734-999	Cluster_892	266	15	0.51	3	0.933	+	UGAUCCUUGCAUCUCUCUCGCU	3	0.8	N	N2	-1	1	4	2	3	3	0	2
Citrus_au_0000024981:31-187	Cluster_893	157	31	1.054	22	0.355	.	GUUGGCAAAAUUCGGAUCCAGAUC	3	0.774	24	N6	0.7	5	0	2	1	2	3	18
Citrus_au_0000025056:333-417	Cluster_894	85	17	0.578	0	0.941	+	UAAAACCCUGGAUACAAAGACGAU	4	0.588	24	N11	-1	0	0	0	0	1	2	14
Citrus_au_0000025145:423-734	Cluster_895	312	16	0.544	16	0.875	+	CAUGAGGACUUCAAACAACAGG	2	0.875	N	N2	-1	6	1	1	2	4	1	1
Citrus_au_0000025166:11-276	Cluster_896	266	116	3.945	0	0.353	.	UUAUUAGAGAGACUGUUAUUAAAC	5	0.741	24	N6	0.7	1	1	1	3	4	23	83
Citrus_au_11186:7-332	Cluster_897	326	324	11.018	119	0.713	.	UCGAGGUCCGGAUAUGAUGAGAUU	33	0.593	24	N5	0.9	12	8	5	23	12	40	224
Citrus_au_11191:159-485	Cluster_898	327	20	0.68	20	0.6	.	GAGAUUGGUGCUACUACUGGC	2	0.95	N	N2	-1	2	3	2	10	2	1	0
Citrus_au_11191:597-958	Cluster_899	362	15	0.51	15	0.733	.	AAAGAGCAAGCUGCCGCC	3	0.867	N	N2	-1	6	1	0	4	1	2	1
Citrus_au_11213:147-1732	Cluster_900	1586	266	9.046	78	0.38	.	UGAACGAGGUCGUGCAUGACA	26	0.647	21	N5	4	3	0	10	225	27	1	0
Citrus_au_11213:1807-2143	Cluster_901	337	20	0.68	6	0.45	.	AAACAAGACUUGGACACCGCCU	2	0.85	21	N5	0.1	0	0	0	17	3	0	0
Citrus_au_11224:312-499	Cluster_902	188	20	0.68	2	0.8	+	CAAAGGUUCCUGUAGUACU	3	0.75	N	N2	-1	4	3	0	0	0	1	12
Citrus_au_11237:360-608	Cluster_903	249	75	2.551	72	0.187	-	UAACUGACAAACGACUGUGGCACC	19	0.547	24	N11	-1	1	0	1	3	2	4	64
Citrus_au_11243:1231-1740	Cluster_904	510	650	22.105	457	0.732	.	UGAAAGAUUGAAGAACGAGAA	184	0.258	21	N5	17.7	12	0	11	553	64	4	6
Citrus_au_11246:14-731	Cluster_905	718	1296	44.074	852	0.397	.	AAUUUGUUGUAGACAUGAAUGGCC	58	0.56	24	N5	7.4	43	36	26	43	37	146	965
Citrus_au_11248:1-267	Cluster_906	267	8658	294.437	7121	0.691	.	GCUCAUACUUGGAUUGUCCC	2057	0.165	21	N6	186.4	1457	168	2490	3239	938	187	179
Citrus_au_11261:43-388	Cluster_907	346	20	0.68	13	0.5	.	AGCAAAUGGAGAACGGCUAGAAGC	2	0.85	24	N5	0.1	2	1	0	1	0	1	15
Citrus_au_11270:13-722	Cluster_908	710	179	6.087	124	0.218	.	GAUUUACUUACCGAGUUGACGGCU	12	0.615	24	N5	4.3	7	2	4	6	7	13	140
Citrus_au_11279:14-763	Cluster_909	750	1741	59.207	136	0.673	.	UCAGCGGAUAUGUUCGACAUGUGC	328	0.275	24	N5	31.4	31	20	21	129	247	147	1146
Citrus_au_11287:38-343	Cluster_910	306	38	1.292	36	0.579	.	AUGGACAGAUGUGGAAGGGCGAGC	3	0.763	24	N5	0	2	0	1	1	0	7	27
Citrus_au_11296:10-502	Cluster_911	493	43	1.462	13	0.651	.	AGGGAGUAGAACUCACGUGGUGGU	4	0.767	24	N5	0.2	3	3	2	3	0	3	29
Citrus_au_11312:33-321	Cluster_912	289	538	18.296	272	0.309	.	UUUCCUUCUAUCUUCGUACGUGGA	74	0.387	24	N6	6.1	8	31	9	31	21	91	347
Citrus_au_11324:41-914	Cluster_913	874	598	20.337	482	0.89	+	CUGGGCAAAACUACUCUUGCU	369	0.179	21	N5	-1	12	0	21	546	16	2	1
Citrus_au_0000000051:1584-1853	Cluster_914	270	22	0.748	14	0.955	+	CGACGUCGGAGCACGAAA	2	0.864	N	N2	-1	8	3	1	6	2	1	1
Citrus_au_0000000055:123-694	Cluster_915	572	29	0.986	28	0.862	+	CCAUUAAUAACUCUGCGCAUC	2	0.931	N	N2	-1	7	3	4	8	3	4	0
Citrus_au_0000000056:884-1259	Cluster_916	376	18	0.612	4	0.944	+	GAAGAUAGAGUCGCGGCC	1	1	N	N2	-1	4	5	1	4	2	2	0
Citrus_au_0000000157:480-906	Cluster_917	427	24	0.816	3	0.75	.	UGCCCGUCUCAACUUCUUCCU	3	0.875	21	N5	0	1	2	3	14	0	2	2
Citrus_au_0000000387:24-268	Cluster_918	245	477	16.222	293	0.507	.	AUUUCAACUCAACGGACAGCACCU	33	0.501	24	N6	3.5	20	5	22	26	13	46	345
Citrus_au_0000000391:1685-1746	Cluster_919	62	37	1.258	34	0.054	-	AUUAACGUAACAUAGCACUGGCCU	11	0.432	24	N11	-1	0	1	0	5	0	6	25
Citrus_au_0000000412:477-752	Cluster_920	276	17	0.578	17	0.588	.	CGCCCGUGAACUGCUGAACCA	2	0.882	N	N2	-1	5	5	1	3	1	0	2
Citrus_au_0000000595:1-79	Cluster_921	79	16	0.544	5	0.188	-	GUUGGCUCCACUGGCAAUGGAGUC	4	0.812	24	N10	-1	0	0	0	1	0	1	14
Citrus_au_0000000891:34-193	Cluster_922	160	70	2.381	58	0.957	+	UUCCAUCGGAUGUGUCGUACGAU	14	0.386	N	N2	-1	5	15	6	4	14	17	9
Citrus_au_0000000891:741-1182	Cluster_923	442	41	1.394	5	0	-	CUCCCCAGGUUUGUUGAAACUCUG	2	0.976	N	N2	-1	8	11	2	4	6	5	5
Citrus_au_0000000897:130-558	Cluster_924	429	17	0.578	1	0.471	.	GAGAAGGAAAGAAAGAAAAGA	2	0.882	N	N2	-1	4	2	3	4	0	0	4
Citrus_au_0000000971:371-865	Cluster_925	495	38	1.292	14	0.763	.	AAAGAUGAGAUUUUCUGCU	2	0.921	N	N2	-1	7	8	5	9	5	1	3
Citrus_au_0000000977:845-3844	Cluster_926	3000	12052	409.859	163	0.01	-	CACGAAAGUGACGAAGUUGCUUU	2198	0.25	N	N2	-1	1479	1927	893	2351	1738	2913	751
Citrus_au_0000000980:67-734	Cluster_927	668	31	1.054	21	0.871	+	ACCCCUUGUUUCGAACCGGUUCGCU	2	0.903	N	N2	-1	8	5	2	7	3	5	1
Citrus_au_0000001015:2863-3077	Cluster_928	215	16	0.544	2	0	-	CGCAUCGAAGUCUGAUUGA	1	1	N	N2	-1	3	5	0	4	0	3	1
Citrus_au_0000001089:13-551	Cluster_929	539	27	0.918	27	0.778	.	UCGGAAUCGAAACCUGAAGUUU	2	0.926	N	N2	-1	5	5	7	3	5	1	1
Citrus_au_0000001089:926-1351	Cluster_930	426	26	0.884	26	0.962	+	UUGUUUUAGAUCACGUGGGCU	2	0.923	N	N2	-1	5	10	0	5	2	3	1
Citrus_au_0000001409:10-152	Cluster_931	143	21	0.714	11	0.381	.	AUCCCUAACAUCCAAAUUG	3	0.857	N	N2	-1	5	1	2	4	1	0	8
Citrus_au_0000001524:2-504	Cluster_932	503	1888	64.206	1874	0.668	.	AUUACAACGGAAUUGCAGAGGUAC	234	0.394	24	N5	18.1	62	34	50	88	76	174	1404
Citrus_au_0000001579:726-1029	Cluster_933	304	50	1.7	0	0.66	.	GUACAGCGGAUGCGACAAUAUCUC	4	0.78	N	N2	-1	7	4	4	8	4	2	21
Citrus_au_0000001593:438-687	Cluster_934	250	24	0.816	21	0	-	UAUAUACAUGUAGAAGCUUCUAUU	3	0.875	N	N2	-1	6	7	0	4	3	0	4
Citrus_au_0000001593:841-1219	Cluster_935	379	23	0.782	11	0.174	-	UUCACAAUCUGAGGGUAUCCU	2	0.913	N	N2	-1	7	2	4	3	4	1	2
Citrus_au_0000001593:1379-1581	Cluster_936	203	66	2.244	0	0.015	-	AUGAAGAUGAACCUGAGGCCAAAAGA	7	0.515	N	N2	-1	14	19	3	8	6	11	5
Citrus_au_0000001610:226-428	Cluster_937	203	22	0.748	0	1	+	ACGAGAUGAUCAUACGAGC	2	0.909	N	N2	-1	6	4	1	4	2	3	2
Citrus_au_0000001610:517-751	Cluster_938	235	31	1.054	1	0.871	+	AUCCGACGUCAGCGAUUU	5	0.839	N	N2	-1	5	5	2	7	4	6	2
Citrus_au_0000001766:1292-2280	Cluster_939	989	77	2.619	77	0.727	.	UGGCGUAGAAUCUAUGAAGGA	13	0.688	21	N5	4.3	4	0	3	59	6	2	3
Citrus_au_0000001953:1317-1484	Cluster_940	168	20	0.68	0	0.75	.	AUCCUUUGUUUUCAGUUUCAUUAAU	2	0.95	N	N2	-1	1	8	0	5	3	1	2
Citrus_au_0000001955:1381-1548	Cluster_941	168	23	0.782	0	0.652	.	CGAGACCCAGAUUAAUGAAACU	3	0.826	N	N2	-1	2	4	2	5	6	1	3
Citrus_au_0000001956:317-455	Cluster_942	139	116	3.945	47	0.957	+	AAAAGAACUUGCAAAGCU	11	0.612	N	N2	-1	55	9	10	13	10	5	14
Citrus_au_0000001959:40-294	Cluster_943	255	43	1.462	5	0.977	+	UCAUGGACUAAAAGAAGGCGC	17	0.465	21	N11	-1	4	1	6	19	7	4	2
Citrus_au_0000001964:92-538	Cluster_944	447	40	1.36	36	0.6	.	AUUUCCUGGACACGCUUUGAUAGA	5	0.825	24	N5	0.4	3	2	1	13	6	0	15
Citrus_au_0000001964:1487-1791	Cluster_945	305	204	6.938	194	0.132	-	AGAAUACUGAGAAUUAACUAAACU	45	0.387	24	N5	-1	5	3	4	8	6	27	151
Citrus_au_0000002000:1448-1576	Cluster_946	129	304	10.338	87	0.069	-	ACCAAACACUUUAAUGCUGUAGCU	74	0.253	24	N11	-1	7	6	2	6	8	15	260
Citrus_au_0000002122:7-191	Cluster_947	185	1112	37.816	1106	0.135	-	AGGGAUAUAACUCAGCGGUAGA	303	0.209	N	N2	-1	117	305	31	41	344	140	134
Citrus_au_0000002324:513-682	Cluster_948	170	16	0.544	2	0	-	CUGAAGUCUGUGUAGCUGCGCC	5	0.625	N	N2	-1	6	1	0	0	5	2	2
Citrus_au_0000002338:2719-3211	Cluster_949	493	15	0.51	12	0.8	+	AGAGAUUUGUGAGAAUAUA	1	1	24	N3	-1	2	1	1	1	2	2	6
Citrus_au_0000002374:162-370	Cluster_950	209	15	0.51	1	0.933	+	AGAGAGAGCAGAGGAAGG	2	0.933	N	N2	-1	7	1	1	2	1	2	1
Citrus_au_0000002399:917-1064	Cluster_951	148	18	0.612	4	1	+	UCGAACACUACUGAUUCGCCCGGUG	2	0.889	N	N2	-1	3	4	2	3	5	0	1
Citrus_au_0000002408:129-766	Cluster_952	638	29	0.986	6	0.724	.	CAUGGCUAAGGAGAACUACAC	3	0.862	21	N5	0.1	3	2	1	11	3	3	6
Citrus_au_0000002583:2811-3022	Cluster_953	212	15	0.51	1	0.733	.	UCAGGCUUCUUAAGGAACUCC	3	0.667	N	N2	-1	1	8	1	3	0	1	1
Citrus_au_0000002621:330-524	Cluster_954	195	15	0.51	5	0.933	+	CAUCUUUCUGUAACCGAACGAUCCC	2	0.933	N	N2	-1	1	8	3	2	0	0	1
Citrus_au_0000002627:2149-2567	Cluster_955	419	32	1.088	5	0.938	+	AAGCAGUAGUCAAAGAAACCU	3	0.906	N	N2	-1	7	6	3	8	3	2	3
Citrus_au_0000002631:1710-1777	Cluster_956	68	70	2.381	56	0.8	+	AUGCUGCGUUUACUUUUUGGAUUG	13	0.557	24	N11	-1	4	0	2	4	0	4	56
Citrus_au_0000002696:31-313	Cluster_957	283	15	0.51	6	0.8	+	UUGAGGAUUUUUCUGAGACC	1	1	N	N2	-1	4	2	3	2	2	1	1
Citrus_au_0000002700:165-558	Cluster_958	394	49	1.666	21	0.959	+	UCUGAAUUUGAUCCUGGGGC	5	0.776	N	N2	-1	8	9	10	7	6	6	3
Citrus_au_0000002711:2176-2564	Cluster_959	389	43	1.462	32	0.953	+	UGGCACUGGAAGCUCUCAACUCU	2	0.953	N	N2	-1	7	10	3	9	7	6	1
Citrus_au_0000002776:2683-2898	Cluster_960	216	540	18.364	0	0.8	+	CAAAUAUACCCAGUACUCUCACACU	32	0.402	24	N4	-1	9	87	4	12	20	94	314
Citrus_au_0000002781:905-1167	Cluster_961	263	69	2.347	53	0.377	.	UCUGUUCAAAAUGGCUCCGAG	6	0.71	N	N2	-1	13	9	1	16	12	8	10
Citrus_au_0000002812:2869-3317	Cluster_962	449	297	10.1	65	0.212	.	AGACUUGAGAAUGAGCGAUUGAGA	38	0.444	24	N5	2.7	2	10	4	9	2	13	257
Citrus_au_0000002813:2843-3012	Cluster_963	170	28	0.952	0	0.321	.	UGAGAAUGAUAGGAAUUAGGAAGC	3	0.821	24	N6	0.1	2	1	0	0	0	3	22
Citrus_au_0000002813:3087-3187	Cluster_964	101	18	0.612	0	0.222	.	UGAUGUAGAGAAGAACAAGAUAAU	2	0.944	24	N6	0.5	0	1	0	1	0	2	14
Citrus_au_0000002813:3264-3498	Cluster_965	235	126	4.285	33	0.825	+	AGAAUCAUUCUGAUCAUCAUGGGA	35	0.444	24	N11	-1	2	2	2	5	2	11	102
Citrus_au_0000002816:2843-3188	Cluster_966	346	58	1.972	0	0.172	-	UGAGAAUGAUAGGAAUUAGGAAGC	7	0.724	24	N5	-1	2	2	1	3	1	6	43
Citrus_au_0000002945:34-514	Cluster_967	481	30	1.02	29	0.967	+	UUCAUUCUUGUGAUGGGCG	4	0.833	N	N2	-1	10	1	5	7	2	2	3
Citrus_au_0000002983:887-1194	Cluster_968	308	36	1.224	0	0.111	-	CAGCAAGAGGCAAGCCCUUGC	26	0.25	21	N5	-1	1	0	0	35	0	0	0
Citrus_au_0000002984:1026-1109	Cluster_969	84	26	0.884	0	0.077	-	CAGCAAGAGGCAAGCCCUUGC	23	0.154	21	N11	-1	0	0	0	26	0	0	0
Citrus_au_0000003110:388-604	Cluster_970	217	38	1.292	8	0	-	CAAAUACCCUGGACGUCAAAC	2	0.947	N	N2	-1	7	12	5	3	6	4	1
Citrus_au_0000003111:372-597	Cluster_971	226	23	0.782	5	0.043	-	GAUGGGCUGCCAGGGACACUUCUGGC	2	0.957	N	N2	-1	8	3	2	5	3	1	1
Citrus_au_0000003123:11-701	Cluster_972	691	97	3.299	97	0.351	.	AAACAACGUAUAGAUCAUCACUGU	7	0.701	24	N5	0.2	3	2	2	5	2	9	74
Citrus_au_0000003140:724-1162	Cluster_973	439	29	0.986	9	0.897	+	CUUGCUCCUCACUAAUGCCUG	2	0.966	N	N2	-1	6	6	2	5	0	4	6
Citrus_au_0000003140:1403-1895	Cluster_974	493	37	1.258	12	0.919	+	UUGUUGUGCUGUAUGCCCCA	1	1	N	N2	-1	6	10	6	7	3	3	2
Citrus_au_0000003171:69-753	Cluster_975	685	26	0.884	0	0.923	+	AUAGUUAUUAGGAUUUUAAUU	1	1	N	N2	-1	4	11	3	5	1	2	0
Citrus_au_0000003176:865-1137	Cluster_976	273	18	0.612	5	0.944	+	CAUCUGAAUUCUAUGGCUC	2	0.944	N	N2	-1	4	3	1	4	2	3	1
Citrus_au_0000003176:1489-1903	Cluster_977	415	17	0.578	4	0.824	+	CGUGCCCCUGUUGAACCCUACUAG	2	0.882	N	N2	-1	2	3	1	5	1	1	4
Citrus_au_0000003763:1576-1640	Cluster_978	65	31	1.054	0	1	+	UUGACACGUCGGAUUCGGUGC	16	0.419	21	N11	-1	4	2	3	17	3	2	0
Citrus_au_0000003763:2205-2383	Cluster_979	179	18	0.612	7	0.722	.	UUGUCAGCGUCCUUUGGA	4	0.667	N	N2	-1	8	2	0	3	0	1	4
Citrus_au_0000003766:1655-1683	Cluster_980	29	27	0.918	0	1	+	UUGACACGUCGGAUUCGGUGC	10	0.556	N	N2	-1	3	3	3	12	3	2	1
Citrus_au_0000003768:1685-1747	Cluster_981	63	33	1.122	0	1	+	UUGACACGUCGGAUUCGGUGC	15	0.424	21	N11	-1	4	0	1	19	4	4	1
Citrus_au_0000003770:155-761	Cluster_982	607	172	5.849	23	0.983	+	UUCGCAGCCAAUCGCCGUUCCG	8	0.593	N	N2	-1	57	21	29	22	22	8	13
Citrus_au_0000003779:286-323	Cluster_983	38	21	0.714	0	1	+	AUCUACAAAAGAGGAUACUCGGCGGC	4	0.762	N	N2	-1	0	7	1	2	3	3	5
Citrus_au_0000003781:289-381	Cluster_984	93	25	0.85	0	0.96	+	AUCUACAAAAGAGGAUACUCGGCGGC	3	0.76	N	N2	-1	4	12	0	2	3	2	2
Citrus_au_0000003786:1-69	Cluster_985	69	17	0.578	15	0.882	+	CACGAUUUCACUGUUAAG	2	0.824	N	N2	-1	3	6	1	2	1	2	2
Citrus_au_0000003806:913-1085	Cluster_986	173	47	1.598	2	1	+	CAAAAGACAGCUCUUUGGAUUGCC	14	0.617	N	N2	-1	3	11	2	3	1	7	20
Citrus_au_0000003818:828-1144	Cluster_987	317	29	0.986	4	1	+	AUCAAGAUCCGCCUGGAGGCG	4	0.897	N	N2	-1	8	2	3	11	1	2	2
Citrus_au_0000003818:1334-1574	Cluster_988	241	17	0.578	2	0.941	+	CCCGAAAAUGGACCUGUAUC	2	0.941	N	N2	-1	4	2	6	1	1	2	1
Citrus_au_0000003823:76-254	Cluster_989	179	19	0.646	6	0.737	.	CCAUUGCUUAGCUCAUUGCCU	3	0.895	N	N2	-1	5	0	0	9	1	1	3
Citrus_au_0000003825:254-636	Cluster_990	383	80	2.721	68	0.188	-	UUACAGAAUUGCUGGAGGGCC	4	0.738	N	N2	-1	18	6	12	28	6	6	4
Citrus_au_0000003826:132-790	Cluster_991	659	109	3.707	74	0.229	.	ACCGUUAGAGAACUUGGCC	4	0.835	N	N2	-1	22	15	10	33	14	4	11
Citrus_au_0000003826:905-986	Cluster_992	82	23	0.782	22	1	+	UUGCCAAGAACCGUGAACU	3	0.783	N	N2	-1	5	3	6	5	1	1	2
Citrus_au_0000003830:739-808	Cluster_993	70	26	0.884	21	1	+	AAAUUUAGUUUUGUUGGUC	3	0.731	N	N2	-1	10	4	5	2	0	4	1
Citrus_au_0000003831:1025-1144	Cluster_994	120	362	12.311	0	0.273	.	UUAGGACAGUUCCAAUCGCCU	63	0.301	21	N6	5.5	5	0	11	265	33	14	34
Citrus_au_0000003832:1023-1138	Cluster_995	116	340	11.563	0	0.309	.	UUAGGACAGUUCCAAUCGCCU	53	0.332	21	N6	3	4	1	5	262	37	7	24
Citrus_au_0000003834:765-845	Cluster_996	81	100	3.401	0	0.17	-	UUAGGACAGUUCCAAUCGCCU	50	0.23	21	N11	-1	1	0	7	74	11	0	7
Citrus_au_0000003907:999-1169	Cluster_997	171	70	2.381	1	0.986	+	ACAACCGGAGAGAGUAGAC	19	0.443	N	N2	-1	28	4	17	11	4	2	4
Citrus_au_0000003946:813-1127	Cluster_998	315	20	0.68	6	1	+	AAGGGACCAAAGAAAAGCAGAGAAGC	2	0.95	N	N2	-1	3	6	3	2	1	1	4
Citrus_au_0000003946:1590-1971	Cluster_999	382	23	0.782	8	0.957	+	AUGUCCGUACAACGGGCCUUGG	2	0.957	N	N2	-1	6	5	3	1	5	2	1
Citrus_au_0000003964:348-841	Cluster_1000	494	18	0.612	10	1	+	AUUCAUGGACGCCUGAGC	2	0.889	N	N2	-1	8	4	2	1	2	0	1
Citrus_au_0000003993:1332-1577	Cluster_1001	246	602	20.473	543	0.613	.	AUGAACACAAAUAAGUGAAAGGCC	43	0.568	24	N6	2.4	23	22	17	41	20	100	379
Citrus_au_0000004019:11-140	Cluster_1002	130	47	1.598	22	0.191	-	AAGAGAUUCCACCGGACCAGCAGC	13	0.723	N	N2	-1	6	6	0	5	5	2	23
Citrus_au_0000004078:143-468	Cluster_1003	326	19	0.646	8	0.737	.	CACUUGCCGCAGUAGUGCCUG	1	1	N	N2	-1	4	3	3	1	0	1	7
Citrus_au_0000004106:22-136	Cluster_1004	115	5911	201.019	13	0.998	+	UUUCUCUUAUCGUUAUCUGUG	2798	0.025	21	N12	-1	349	2	1931	3179	373	39	38
Citrus_au_0000004233:2-138	Cluster_1005	137	26	0.884	11	1	+	GGUAUGCAGAUCUUCGUC	4	0.731	N	N2	-1	18	1	4	2	0	0	1
Citrus_au_0000004259:935-1147	Cluster_1006	213	52	1.768	13	0.731	.	UAAAUCUGGAGGUCGAAAGCU	11	0.635	21	N6	1.5	1	1	4	35	6	1	4
Citrus_au_0000004263:102-430	Cluster_1007	329	85	2.891	62	0.012	-	UCCGCCGGACCAGCAGAGGCUGAUCUU	7	0.706	N	N2	-1	15	34	10	12	4	6	4
Citrus_au_0000004369:6024-7099	Cluster_1008	1076	87	2.959	0	0.494	.	CUUGAUUGUCGAAUAAUACCU	16	0.586	21	N5	0.2	0	0	2	79	5	1	0
Citrus_au_0000004369:7234-7586	Cluster_1009	353	22	0.748	0	0.818	+	UCAUUGUAAACCUCCCGAGCA	7	0.545	21	N5	-1	1	0	0	19	0	0	2
Citrus_au_0000004370:1050-4341	Cluster_1010	3292	17768	604.246	15105	0.609	.	CAAGAAAGUGGGAUUCUGCCU	4406	0.171	21	N5	268.5	277	28	523	15657	1056	122	105
Citrus_au_0000004392:167-2529	Cluster_1011	2363	199	6.767	198	0.905	+	AAGGCUACCAGCAACAUCUGCACC	3	0.95	N	N2	-1	39	27	22	44	23	19	25
Citrus_au_0000004392:2795-3954	Cluster_1012	1160	84	2.857	83	0.881	+	UUCUAAAGGACUCACUGAGGCU	7	0.857	N	N2	-1	22	14	8	11	10	10	9
Citrus_au_0000004412:768-948	Cluster_1013	181	522	17.752	2	0.611	.	GCUCUAAAGUGUUUGGUAAACACU	145	0.358	24	N6	4.4	4	5	5	5	8	52	443
Citrus_au_0000004446:2-455	Cluster_1014	454	33	1.122	4	0.97	+	ACAAUAACGUUGUUAAUGAUCGUAU	3	0.879	N	N2	-1	7	17	1	2	2	1	3
Citrus_au_0000004484:916-1272	Cluster_1015	357	31	1.054	4	0.968	+	UCCAUGGUCUCAUCUGUAGCU	3	0.903	N	N2	-1	9	6	8	6	2	0	0
Citrus_au_0000004487:18-250	Cluster_1016	233	30	1.02	6	1	+	AGUCCAAAUUCUCCAAGACU	2	0.933	N	N2	-1	8	5	4	9	0	3	1
Citrus_au_0000004494:1647-2051	Cluster_1017	405	19	0.646	18	0.947	+	UUAAUAGAAUUCUGAUUGUAAUAU	5	0.684	24	N5	-1	2	1	1	2	0	3	10
Citrus_au_0000004688:202-371	Cluster_1018	170	67	2.279	18	0.388	.	AGACAAUGUUUUGUAGUAGUGACU	6	0.597	24	N6	0.2	8	1	2	7	12	4	33
Citrus_au_0000005210:407-982	Cluster_1019	576	28	0.952	28	0.714	.	UUGAUCUGAAGGACUUGGCGUG	3	0.786	N	N2	-1	2	5	1	15	3	1	1
Citrus_au_0000005261:114-445	Cluster_1020	332	16	0.544	16	0.938	+	AGAUUCGCUGUUAGAGCGUCUGCCA	2	0.938	N	N2	-1	2	10	2	2	0	0	0
Citrus_au_0000005261:545-1487	Cluster_1021	943	51	1.734	51	0.961	+	CAUGGGUUGGUAGAAGAGU	2	0.922	N	N2	-1	15	9	6	4	8	4	5
Citrus_au_0000005261:1574-2122	Cluster_1022	549	19	0.646	19	0.789	.	AAUCUCUAGGACUCUCCA	1	1	N	N2	-1	6	3	2	7	0	1	0
Citrus_au_0000005279:45-446	Cluster_1023	402	19	0.646	8	0.526	.	UCCAUUGCUAAGUAGACAGAA	2	0.947	21	N5	0.1	0	0	2	8	6	0	3
Citrus_au_0000005311:1371-1709	Cluster_1024	339	32	1.088	6	1	+	ACCGUCUAGGGCCGAACU	2	0.969	N	N2	-1	3	9	6	3	4	3	4
Citrus_au_0000005331:129-155	Cluster_1025	27	25	0.85	0	1	+	GUCACAGAUCAAGAGAGCU	12	0.36	N	N2	-1	20	0	1	2	1	0	1
Citrus_au_0000005382:752-1184	Cluster_1026	433	16	0.544	0	0.938	+	CACCCAUCGUCAUGCCCGAGGUU	1	1	N	N2	-1	2	3	6	2	2	1	0
Citrus_au_0000005382:1463-1680	Cluster_1027	218	15	0.51	0	1	+	CAUGACCAACUUUGGACUAGGCU	2	0.933	N	N2	-1	7	2	0	1	0	2	3
Citrus_au_0000005383:834-1704	Cluster_1028	871	32	1.088	0	0.969	+	AAGGGACUCUUGAUGAUGGU	2	0.938	N	N2	-1	6	10	3	4	2	4	3
Citrus_au_0000005478:215-458	Cluster_1029	244	21	0.714	1	0.905	+	UCUGUCUGUGGAACUCGAGAA	2	0.952	N	N2	-1	3	7	2	4	3	1	1
Citrus_au_0000005480:3676-3895	Cluster_1030	220	87	2.959	8	0.885	+	GUUUCCAGCUUGACUAGUAGGCCU	52	0.31	24	N11	-1	2	0	1	1	2	7	74
Citrus_au_0000005488:173-432	Cluster_1031	260	21	0.714	21	0.81	+	CAGAAGCCAUUCGAGAUUGUG	2	0.952	N	N2	-1	5	5	1	4	1	5	0
Citrus_au_0000005488:573-1059	Cluster_1032	487	42	1.428	42	0.929	+	AAGUUCACUGGAGGAUUCUUCUUUGG	5	0.81	N	N2	-1	8	9	7	5	2	2	9
Citrus_au_0000005756:38-201	Cluster_1033	164	27	0.918	22	0.222	.	CCCCCGAGAAAGAGAAAUGUUAAC	7	0.556	23	N6	-1	1	1	0	3	0	11	11
Citrus_au_0000005795:1-555	Cluster_1034	555	86	2.925	71	0.547	.	UCCAUGAACUUAGAGACUCUU	6	0.721	21	N5	0.1	3	0	0	69	12	1	1
Citrus_au_0000005933:156-601	Cluster_1035	446	27	0.918	6	0.926	+	AGUUGAGGAUGGUAUCUUUGGG	2	0.963	N	N2	-1	12	3	3	2	2	1	4
Citrus_au_0000005950:237-886	Cluster_1036	650	3075	104.573	0	0.62	.	AUUUCAUGGAGUGAUUAUGUAACU	103	0.456	24	N5	30.4	64	54	42	105	69	460	2281
Citrus_au_0000005990:1511-1767	Cluster_1037	257	499	16.97	59	0.491	.	AAUAAACUGUACCAAACGGAGCCU	45	0.487	24	N6	12	12	10	11	21	19	53	373
Citrus_au_0000005998:37-375	Cluster_1038	339	25	0.85	6	0.56	.	UUUAGUUUCCUCCAAUAUUU	5	0.84	N	N2	-1	3	3	6	7	1	1	4
Citrus_au_0000005998:647-1312	Cluster_1039	666	216	7.346	100	0.833	+	GCACGGAGAAAGCUCUGGACUGGG	22	0.486	24	N5	-1	10	4	6	17	12	20	147
Citrus_au_0000005998:1858-2058	Cluster_1040	201	33	1.122	26	0.424	.	AAAGUUGGAGGAAAGAAACAGAUU	5	0.788	24	N6	0.1	1	1	2	5	0	3	21
Citrus_au_0000006006:2867-2970	Cluster_1041	104	15	0.51	0	0.933	+	CCGACUAUGAGAUCCUCU	3	0.667	N	N2	-1	7	4	3	0	0	0	1
Citrus_au_0000006010:2829-2970	Cluster_1042	142	20	0.68	0	1	+	UAACGCUCCGACUAUGAGAUCCUCU	2	0.9	N	N2	-1	6	5	4	0	1	2	2
Citrus_au_0000006012:2269-2335	Cluster_1043	67	15	0.51	0	1	+	UGAAGACCGCUUUUAGUGC	6	0.533	N	N2	-1	8	2	1	0	2	0	2
Citrus_au_0000006012:2934-2955	Cluster_1044	22	18	0.612	0	1	+	GUUCAAGGAGAUGAGCUGA	4	0.611	N	N2	-1	12	0	3	3	0	0	0
Citrus_au_0000006100:5-56	Cluster_1045	52	20	0.68	1	0.85	+	AUACAACUGGUCUGCUACUGU	5	0.55	21	N11	-1	0	0	1	16	3	0	0
Citrus_au_0000006100:1296-1379	Cluster_1046	84	29	0.986	0	1	+	UUAGACAGCGUCAUUGGGGC	7	0.483	N	N2	-1	8	0	7	3	9	2	0
Citrus_au_0000006104:1172-1259	Cluster_1047	88	23	0.782	0	1	+	AGUUAGACAGCGUCAUUGGGGC	8	0.565	N	N2	-1	6	1	2	3	9	2	0
Citrus_au_0000006132:54-1328	Cluster_1048	1275	165	5.611	163	0.903	+	GGUGGAUCUGACAUCGACGGACU	3	0.855	N	N2	-1	42	33	19	27	18	14	12
Citrus_au_0000006203:1475-1671	Cluster_1049	197	821	27.92	813	0.734	.	AUACAUCUGCGGAUCGGAUGCGGA	96	0.315	24	N6	10.9	72	1	30	49	23	123	523
Citrus_au_0000006384:23-129	Cluster_1050	107	17	0.578	1	0.941	+	AGAAGUUAGAAUUCGUUGGA	2	0.882	N	N2	-1	1	7	3	1	3	0	2
Citrus_au_0000006672:2-334	Cluster_1051	333	33	1.122	22	0.545	.	GAAUGAAUGCCAGUUGGAAGACUC	2	0.939	24	N5	0	1	0	4	2	0	4	22
Citrus_au_0000006753:1015-1098	Cluster_1052	84	128	4.353	0	0.539	.	AGGAAAAUGAUAGGAGACAAUACU	22	0.508	24	N6	1.6	0	2	1	2	8	12	103
Citrus_au_0000006763:1576-2068	Cluster_1053	493	15	0.51	6	0.8	+	CUUGGGGUGUGGCAAAUCGU	2	0.933	N	N2	-1	3	3	3	3	1	0	2
Citrus_au_0000006781:1901-2100	Cluster_1054	200	1574	53.528	1209	0.72	.	AGUACUGUGAGUUUUGAAAGCAGU	113	0.298	24	N6	11.8	18	24	37	32	22	184	1257
Citrus_au_0000006850:249-659	Cluster_1055	411	40	1.36	40	0.85	+	GGCAUGCCGGGUUUCUGAACAAGGGG	2	0.85	N	N2	-1	8	9	4	10	5	4	0
Citrus_au_0000006850:771-1553	Cluster_1056	783	43	1.462	41	0.791	.	GAUUCCACUGAUUGCAGCACU	2	0.884	N	N2	-1	5	10	5	14	1	4	4
Citrus_au_0000006954:454-650	Cluster_1057	197	18	0.612	2	0.056	-	UAUAUUUAUUGGACGACC	2	0.889	N	N2	-1	3	6	3	1	0	3	2
Citrus_au_0000006954:2285-2568	Cluster_1058	284	25	0.85	1	0.92	+	AGGAACUGAUGUCUUCAAAGCCUUGG	3	0.84	N	N2	-1	3	13	0	5	2	1	1
Citrus_au_0000007015:2059-2114	Cluster_1059	56	20	0.68	20	1	+	AGUUUGUGGCUCUCCGGGAUUGCGGGU	6	0.55	N	N2	-1	0	12	0	0	0	4	4
Citrus_au_0000007016:158-191	Cluster_1060	34	223	7.584	0	1	+	UGGCCUUAACUGUUGACCUGUAG	57	0.121	23	N11	-1	1	40	4	0	37	75	66
Citrus_au_0000007019:159-185	Cluster_1061	27	199	6.767	0	1	+	UGGCCUUAACUGUUGACCUGUAG	56	0.09	23	N11	-1	0	27	0	0	21	82	69
Citrus_au_0000007025:1150-1218	Cluster_1062	69	66	2.244	25	0.03	-	AGAAUUUAUGACUGUAUCAUUACU	30	0.379	24	N11	-1	2	0	4	0	0	2	58
Citrus_au_0000007078:90-2872	Cluster_1063	2783	409	13.909	365	0.438	.	GAGAAGUGUCAGACUUAGAAGUUU	7	0.785	24	N5	1.3	11	9	14	27	8	43	297
Citrus_au_0000007149:2-123	Cluster_1064	122	15	0.51	7	0.6	.	AUCGGAGAUUGGAAACUUGAAGGU	3	0.8	24	N6	0.1	0	0	0	1	0	1	13
Citrus_au_0000007349:1-152	Cluster_1065	152	259	8.808	76	0.78	.	AGGCUUUGGGCCGUGUGCUUGGGC	22	0.622	24	N6	1	18	7	12	27	9	35	151
Citrus_au_0000007357:1-138	Cluster_1066	138	193	6.563	157	0.176	-	AUUUUCAUGUCUAUCUGUGUAGCU	105	0.264	24	N12	-1	4	4	4	5	4	12	160
Citrus_au_0000007358:7-222	Cluster_1067	216	510	17.344	268	0.651	.	AGGGCCCGUCUGAACACACAUAGA	45	0.467	24	N6	4.1	22	4	20	57	21	52	334
Citrus_au_0000007393:28-774	Cluster_1068	747	230	7.822	165	0.687	.	AUUUCAAAUCUAACUAUCGUUGUU	14	0.587	24	N5	0.6	8	7	3	11	6	24	171
Citrus_au_0000007451:5-349	Cluster_1069	345	842	28.634	795	0.694	.	UAUUUUGGUGAAACUCUAGUGCCU	61	0.475	24	N5	4.7	23	20	21	17	37	110	614
Citrus_au_0000007461:16-304	Cluster_1070	289	87	2.959	87	0.333	.	AAGACAGCCAACUGUAGCUUAGGC	9	0.621	24	N6	0.4	1	1	0	4	1	9	71
Citrus_au_0000007956:2891-2930	Cluster_1071	40	29	0.986	0	0	-	AAAAACGGAAUGAGUAUAAAACUC	6	0.483	24	N11	-1	0	0	0	0	1	2	26
Citrus_au_0000007999:2164-2315	Cluster_1072	152	18	0.612	13	1	+	AAAAUAAGUGGUCGGUAGAUAAUU	3	0.667	24	N11	-1	1	0	0	1	0	1	15
Citrus_au_0000008003:213-338	Cluster_1073	126	24	0.816	22	1	+	GGGACUCACAGUUGCUGAUUGCAG	14	0.375	N	N2	-1	4	4	0	0	1	0	15
Citrus_au_0000008046:1365-1539	Cluster_1074	175	15	0.51	3	0.867	+	GUAGAUGACAAGUUGGAUU	2	0.867	N	N2	-1	8	3	2	0	2	0	0
Citrus_au_0000008050:753-2075	Cluster_1075	1323	112	3.809	80	0.893	+	GAGAAUAUUUGAGUUGGA	6	0.821	N	N2	-1	30	21	7	18	9	12	15
Citrus_au_0000008118:1296-1388	Cluster_1076	93	176	5.985	0	0.676	.	GUUAGGCAGCUGUAGUUUAAAAGC	20	0.568	24	N6	0.5	9	1	2	12	4	28	120
Citrus_au_0000008124:218-397	Cluster_1077	180	26	0.884	22	0.962	+	GUCGAGCUGCAAGCUAUUAGC	2	0.962	N	N2	-1	1	9	4	6	1	0	5
Citrus_au_0000008124:644-1308	Cluster_1078	665	89	3.027	18	0.989	+	CGGAUAGCCUUCUGACCUGGCA	2	0.91	N	N2	-1	21	22	10	8	8	10	10
Citrus_au_0000008220:836-1007	Cluster_1079	172	18	0.612	0	0.944	+	GUUCUUGUGGGUCAUUAGGCC	5	0.778	N	N2	-1	1	4	0	8	0	1	4
Citrus_au_0000008220:1122-1462	Cluster_1080	341	157	5.339	14	0.911	+	UUGUUGAGAAAAUGGUGAAUGAUC	22	0.599	24	N5	-1	1	8	3	24	5	13	103
Citrus_au_0000008220:1728-2181	Cluster_1081	454	94	3.197	0	0.787	.	UUGAGAAGACGGUGAAUGAUC	7	0.628	24	N5	0.5	1	2	2	33	5	5	46
Citrus_au_0000008269:300-478	Cluster_1082	179	19	0.646	12	0.632	.	CCCGUAUUGAGGAACUUCAAGAAG	2	0.947	N	N2	-1	2	3	3	1	1	1	8
Citrus_au_0000008357:4044-4366	Cluster_1083	323	25	0.85	0	0.64	.	CCAAUGAGACUUAAAGGGCCUGAU	5	0.72	24	N5	0	2	0	0	3	1	2	17
Citrus_au_0000008470:403-707	Cluster_1084	305	413	14.045	323	0.712	.	GGAGAUUGUGGAUAAAAAGGACA	19	0.564	24	N5	1.1	12	13	21	15	22	80	250
Citrus_au_0000008494:293-337	Cluster_1085	45	28	0.952	1	0.786	.	UCUACGCAACUCUGCAAGCCU	8	0.643	N	N2	-1	6	2	1	14	2	2	1
Citrus_au_0000008494:708-1130	Cluster_1086	423	22	0.748	6	1	+	UCUUGACCAGAAGUUUGGC	5	0.773	N	N2	-1	7	8	2	3	0	1	1
Citrus_au_0000008557:2659-2818	Cluster_1087	160	965	32.817	827	0.201	.	AAAGACGAGAGAAACAAUGAAGAA	152	0.286	24	N6	9.6	21	16	12	33	13	125	745
Citrus_au_0000008578:100-375	Cluster_1088	276	26	0.884	3	0.962	+	UGCCUGUGAGACAUGCACC	2	0.962	N	N2	-1	5	6	5	3	3	1	3
Citrus_au_0000008623:604-939	Cluster_1089	336	19	0.646	18	0.842	+	UCCAGGGCAGAAGCCUGAGCC	2	0.895	N	N2	-1	4	5	3	4	0	0	3
Citrus_au_0000008643:10-186	Cluster_1090	177	152	5.169	111	0.368	.	UUGGACAACUGUAUCUUAAAAGGU	28	0.572	24	N6	1.1	6	0	7	5	6	25	103
Citrus_au_0000008687:136-256	Cluster_1091	121	19	0.646	4	0	-	AUUGCGGCAAAGAAACUG	4	0.526	N	N2	-1	9	5	4	1	0	0	0
Citrus_au_0000008723:238-425	Cluster_1092	188	40	1.36	12	0.9	+	AGAGAUCGUUUCUGCUUUGAAGAAUA	3	0.9	N	N2	-1	8	12	4	4	6	1	5
Citrus_au_0000008748:96-289	Cluster_1093	194	15	0.51	8	1	+	UCUCUGCUUCGUUUUUAUGAUG	2	0.867	22	N11	-1	1	2	1	2	4	3	2
Citrus_au_0000008838:959-1471	Cluster_1094	513	33	1.122	1	0.97	+	AUUGAUCCACGCCAUCGUUAUGGGC	3	0.879	N	N2	-1	8	13	2	3	1	4	2
Citrus_au_0000008847:22-246	Cluster_1095	225	19	0.646	5	0.211	.	AAUUGACAAGUAUGGCUGAAGAGA	2	0.895	N	N2	-1	3	4	1	5	2	1	3
Citrus_au_0000008848:17-268	Cluster_1096	252	34	1.156	17	0.118	-	UGUCCGUUGAUCUGUUGUUAAAA	3	0.912	N	N2	-1	5	5	3	4	4	7	6
Citrus_au_0000008851:2-421	Cluster_1097	420	60	2.04	17	0.867	+	AGCACCCCACAUCAGUCGAGGCU	3	0.867	N	N2	-1	12	12	5	12	5	8	6
Citrus_au_0000008898:123-364	Cluster_1098	242	44	1.496	7	0.023	-	ACUCAAGCUUGUAAACAGAACC	6	0.886	N	N2	-1	11	5	4	4	10	4	6
Citrus_au_0000008898:992-1277	Cluster_1099	286	20	0.68	0	0.55	.	AGUAGAGACUCAUUCGGACAAAGA	3	0.8	24	N6	0	1	0	0	1	0	3	15
Citrus_au_0000008979:6-115	Cluster_1100	110	15	0.51	1	0.933	+	UUCAAGUUGGUACAUUCGGGC	5	0.667	N	N2	-1	1	3	0	7	0	0	4
Citrus_au_0000009013:1-433	Cluster_1101	433	65	2.21	56	0.969	+	AGUUUGGUAUGGACAGCACAGCU	8	0.569	23	N5	-1	5	6	8	6	9	25	6
Citrus_au_0000009013:572-805	Cluster_1102	234	26	0.884	4	1	+	AGCGAGGACGAGAAGGACGAGGAA	3	0.846	N	N2	-1	5	3	3	3	1	7	4
Citrus_au_0000009119:2319-2479	Cluster_1103	161	28	0.952	18	0	-	ACAAGAAGAAGGUCGAGGCC	4	0.714	N	N2	-1	4	4	6	7	3	2	2
Citrus_au_0000009120:1676-1781	Cluster_1104	106	19	0.646	4	0	-	AAAUUUGAGCUCUCUGGCA	2	0.895	N	N2	-1	9	4	3	1	0	1	1
Citrus_au_0000009120:2131-2311	Cluster_1105	181	30	1.02	8	0.833	+	AGGCCGAUGAAUUUGAAGAC	3	0.767	N	N2	-1	8	6	6	6	2	1	1
Citrus_au_0000009122:210-966	Cluster_1106	757	77	2.619	12	0	-	GCUAAGAUGGACAAGAGC	5	0.883	N	N2	-1	31	13	8	7	8	9	1
Citrus_au_0000009122:1291-1503	Cluster_1107	213	47	1.598	1	0.064	-	AUCGAGUUGAGAUCAUCGCU	4	0.83	N	N2	-1	13	7	10	7	3	4	3
Citrus_au_0000009122:1699-2295	Cluster_1108	597	49	1.666	28	0.102	-	AGAACAUUAAUCCAGAUGAGGCU	4	0.837	N	N2	-1	8	11	2	9	9	6	4
Citrus_au_0000009132:137-248	Cluster_1109	112	146	4.965	0	0.068	-	GGUGUCAGAAAAGUUACCACAGGGA	18	0.349	N	N2	-1	3	82	6	12	18	7	18
Citrus_au_0000009132:427-672	Cluster_1110	246	10702	363.949	3	0.018	-	CCCUGUUGAGCUUGACUCUA	1520	0.081	N	N2	-1	1420	3135	2203	1303	927	768	946
Citrus_au_0000009134:2-332	Cluster_1111	331	1438	48.903	18	0.047	-	CCCAGUCCCGAACCCGUCGGCC	303	0.233	N	N2	-1	163	458	85	163	438	69	62
Citrus_au_0000009134:507-988	Cluster_1112	482	473	16.086	0	0.023	-	CCGGUGCGCCCCCGGCGGCC	63	0.273	N	N2	-1	71	131	84	63	42	59	23
Citrus_au_0000009134:1097-1278	Cluster_1113	182	1548	52.644	0	0	-	CCAUUUUUGGUAAGCAGAACU	261	0.135	N	N2	-1	487	180	382	315	69	66	49
Citrus_au_0000009135:138-248	Cluster_1114	111	139	4.727	0	0.122	-	GGUGUCAGAAAAGUUACCACAGGGA	16	0.367	N	N2	-1	4	84	3	10	17	13	8
Citrus_au_0000009135:401-475	Cluster_1115	75	920	31.287	0	0.114	-	ACUUAUUCCGUGAAUCGGAGGCGG	78	0.173	N	N2	-1	57	284	50	157	101	104	167
Citrus_au_0000009135:550-1041	Cluster_1116	492	66369	2257.05	3519	0.012	-	CGGGCUUGGCAGAAUCAGCGGGGA	1529	0.072	N	N2	-1	14245	14430	8353	8796	6962	6460	7123
Citrus_au_0000009135:1145-1311	Cluster_1117	167	267	9.08	0	0.007	-	CCGGUGCGCCCCCGGCGGCC	56	0.251	N	N2	-1	36	50	70	73	8	17	13
Citrus_au_0000009135:1397-1546	Cluster_1118	150	218	7.414	0	0.078	-	CGCGAGCUUCGAAAGGGA	20	0.344	N	N2	-1	41	72	6	27	26	23	23
Citrus_au_0000009135:1804-1992	Cluster_1119	189	1548	52.644	0	0.005	-	CCAUUUUUGGUAAGCAGAACU	253	0.137	N	N2	-1	497	173	400	314	60	53	51
Citrus_au_0000009136:1-82	Cluster_1120	82	15989	543.746	0	0.485	.	AUAGAAUCAAGAAAGAGCUCU	6700	0.061	N	N2	-1	1279	2240	907	8210	1522	939	892
Citrus_au_0000009136:229-275	Cluster_1121	47	764	25.982	0	0.889	+	UUAGAUGUUCUGGGCCGCACGCGCGCU	54	0.22	N	N2	-1	103	235	63	119	106	74	64
Citrus_au_0000009136:1200-2353	Cluster_1122	1154	70087	2383.49	1224	0.525	.	CCCAGUCCCGAACCCGUCGGC	6072	0.058	N	N2	-1	13911	11599	8115	15374	9744	6285	5059
Citrus_au_0000009136:2438-2764	Cluster_1123	327	487	16.562	0	0.031	-	CCGGUGCGCCCCCGGCGGCC	59	0.308	N	N2	-1	76	124	82	92	50	37	26
Citrus_au_0000009136:3016-3207	Cluster_1124	192	1603	54.514	0	0.002	-	CCAUUUUUGGUAAGCAGAACU	254	0.137	N	N2	-1	531	162	392	324	72	62	60
Citrus_au_0000009136:3314-4314	Cluster_1125	1001	283236	9632.16	113	0.996	+	CGGCGGACUGCUCGAGCUGCC	103764	0.014	20	N5	-1	37181	8972	115024	112505	4319	2717	2518
Citrus_au_0000009137:21-2062	Cluster_1126	2042	71787	2441.3	11371	0.535	.	CCCGCGCCCGGUCGUACUC	2933	0.088	N	N2	-1	23161	12589	6851	8581	7711	7105	5789
Citrus_au_0000009137:3058-3105	Cluster_1127	48	708	24.077	0	0.093	-	UUAGAUGUUCUGGGCCGCACGCGCGCU	46	0.244	N	N2	-1	90	229	58	96	96	64	75
Citrus_au_0000009137:3192-3333	Cluster_1128	142	16204	551.058	0	0.505	.	AUAGAAUCAAGAAAGAGCUCU	6698	0.061	N	N2	-1	1357	2413	867	8232	1557	900	878
Citrus_au_0000009286:751-1058	Cluster_1129	308	22	0.748	4	0.045	-	CGAGAAUGCAGAUUGCUGAA	2	0.909	N	N2	-1	2	5	2	5	3	3	2
Citrus_au_0000009332:1623-1643	Cluster_1130	21	95	3.231	0	0	-	CAACAAUCUGAUCAUAAGCU	78	0.032	20	N11	-1	16	0	78	1	0	0	0
Citrus_au_0000009333:1623-1673	Cluster_1131	51	107	3.639	0	0.009	-	CAACAAUCUGAUCAUAAGCU	86	0.047	20	N11	-1	19	0	86	1	1	0	0
Citrus_au_0000009414:273-719	Cluster_1132	447	39	1.326	32	0.923	+	CGGAGUCAAGAUCUUUCAAACC	5	0.846	N	N2	-1	9	7	8	3	9	2	1
Citrus_au_0000009444:188-625	Cluster_1133	438	26	0.884	9	0.962	+	AAUCCAACAGAAUCAGAC	2	0.885	N	N2	-1	5	7	2	5	4	1	2
Citrus_au_0000009444:2882-3339	Cluster_1134	458	18	0.612	0	0.944	+	AAGAGAAACUCAUGAAGCCA	2	0.944	N	N2	-1	4	3	4	1	2	1	3
Citrus_au_0000009444:3444-3853	Cluster_1135	410	16	0.544	0	0.938	+	AUCACGACAUUUAUUCGAUUGAGGAU	1	1	N	N2	-1	3	3	2	4	1	2	1
Citrus_au_0000009445:1382-1981	Cluster_1136	600	52	1.768	50	0.5	.	UUGGAACUCCGAUUGUAGCCU	6	0.75	21	N5	0.2	4	1	3	38	4	0	2
Citrus_au_0000009623:177-511	Cluster_1137	335	22	0.748	13	0.864	+	AAAGGCAAACCUGAAUUAUACUGG	2	0.909	N	N2	-1	1	4	2	5	0	4	6
Citrus_au_0000009655:779-1110	Cluster_1138	332	19	0.646	19	0.737	.	UAUCAUCAAAUUUUCAAUUCCUUG	2	0.895	24	N5	0	0	0	0	0	0	3	16
Citrus_au_0000009680:985-1211	Cluster_1139	227	15	0.51	4	0.267	.	UUUCGCUGCCGUCGAGACUGAGGU	3	0.8	N	N2	-1	0	5	1	2	4	0	3
Citrus_au_0000009756:2137-2319	Cluster_1140	183	22	0.748	0	0.727	.	ACAAUUUAAGAAUGAGGAAUGGGA	2	0.955	24	N6	0	4	0	4	4	0	0	10
Citrus_au_0000009757:2009-2175	Cluster_1141	167	32	1.088	0	0.812	+	GGGCCCAUCACAAUUUGAGAAUGA	2	0.875	24	N11	-1	4	0	4	7	1	1	15
Citrus_au_0000009852:129-146	Cluster_1142	18	24	0.816	0	1	+	AUGAGUCUGGUAAUUGGA	24	0.042	N	N2	-1	24	0	0	0	0	0	0
Citrus_au_0000009864:107-375	Cluster_1143	269	16	0.544	16	1	+	CAGGCUAAGAAGUUCUGCU	1	1	21	N3	-1	3	0	0	4	3	2	4
Citrus_au_0000009931:2944-6986	Cluster_1144	4043	1624	55.228	0	0.437	.	UAGAUGUCUUUCACAUCCAAUUUGAUC	125	0.603	N	N2	-1	134	235	94	709	162	82	208
Citrus_au_0000009931:7123-8150	Cluster_1145	1028	330	11.222	0	0.515	.	UUCCAUAACCCGAGCUCGGAGAAG	8	0.836	24	N5	0.7	44	14	20	87	31	25	109
Citrus_au_0000009932:974-1000	Cluster_1146	27	16	0.544	0	1	+	UCCAUACAUGAUUGCUUUUGGC	7	0.375	22	N11	-1	1	1	3	0	7	4	0
Citrus_au_0000009971:904-1370	Cluster_1147	467	23	0.782	23	0.696	.	UGAGACUCUUAGGACUCUUGCU	2	0.87	21	N5	0	1	2	1	12	4	3	0
Citrus_au_0000009980:1496-1647	Cluster_1148	152	22	0.748	2	0.955	+	UGAUGCGUGCACUGAGAGCUGGGAC	1	1	N	N2	-1	6	7	1	4	2	2	0
Citrus_au_0000009991:1566-1624	Cluster_1149	59	294	9.998	294	0.003	-	UCUGGACCAGGCUUCAUUCC	168	0.048	20	N11	-1	1	0	178	114	0	0	1
Citrus_au_0000009999:101-390	Cluster_1150	290	38	1.292	12	0.868	+	GUUUCCGGCGGUGAAGUCU	2	0.868	N	N2	-1	11	6	5	7	2	3	4
Citrus_au_0000010029:678-734	Cluster_1151	57	19	0.646	19	1	+	UUACUUCAGCAAUUGGUGUACAG	9	0.421	23	N11	-1	0	3	1	0	0	10	5
Citrus_au_0000010037:347-691	Cluster_1152	345	17	0.578	2	1	+	UGGUGACGUGAACUUCUU	2	0.941	N	N2	-1	4	7	2	1	2	0	1
Citrus_au_0000010042:514-847	Cluster_1153	334	18	0.612	18	1	+	GGAGGAAGAAAAUUGAGGCUGAG	2	0.944	N	N2	-1	3	7	1	1	2	3	1
Citrus_au_0000010066:3-600	Cluster_1154	598	47	1.598	10	0.894	+	AAUCUGAAUCCAUAUAACCCU	4	0.872	N	N2	-1	8	17	6	8	4	1	3
Citrus_au_0000010081:3687-3825	Cluster_1155	139	95	3.231	65	0.158	-	UUUUGUACAAACUGAUGUGGCAUU	10	0.579	24	N14	-1	7	2	6	16	15	3	46
Citrus_au_0000010116:824-1212	Cluster_1156	389	42	1.428	42	0.905	+	UUUUACCCGGUGACUGAGAC	3	0.905	N	N2	-1	5	12	9	9	3	2	2
Citrus_au_0000010116:2151-2461	Cluster_1157	311	1019	34.654	800	0.416	.	AUUACAGACCCACUCAGGACCACC	78	0.345	24	N5	3.5	66	16	33	63	19	149	673
Citrus_au_0000010176:1389-2060	Cluster_1158	672	56	1.904	51	1	+	ACCGGAAAGAAACAAGACAUCACCA	8	0.625	N	N2	-1	7	25	4	2	3	8	7
Citrus_au_0000010236:45-225	Cluster_1159	181	156	5.305	77	0.622	.	UUGGAGGACCAUUGAUCAGAU	24	0.372	24	N6	1.8	3	2	2	50	7	13	79
Citrus_au_0000010346:825-969	Cluster_1160	145	46	1.564	1	0.957	+	UGAUGAUGAGACUGGUGAUG	6	0.652	N	N2	-1	20	2	12	2	6	3	1
Citrus_au_0000010358:54-84	Cluster_1161	31	17	0.578	0	0.882	+	AAACUGGUCAAAUACUCUCCU	7	0.471	21	N11	-1	3	0	1	7	1	3	2
Citrus_au_0000010363:1831-1945	Cluster_1162	115	30	1.02	1	0.333	.	CACAAAAAUUCGUGGGAGG	3	0.7	N	N2	-1	11	1	7	4	5	0	2
Citrus_au_0000010395:1351-1755	Cluster_1163	405	17	0.578	17	1	+	UUAUCUCGCCUCGUUGUG	1	1	N	N2	-1	3	4	3	3	1	1	2
Citrus_au_0000010395:2111-2917	Cluster_1164	807	30	1.02	30	0.933	+	UCGCUACAUUGAAGGUUAUGU	3	0.933	N	N2	-1	7	4	4	9	3	2	1
Citrus_au_0000010395:3006-3350	Cluster_1165	345	17	0.578	17	1	+	UAAUCCUUACUAUGAUUCCCGAG	1	1	N	N2	-1	3	8	1	3	0	2	0
Citrus_au_0000010413:255-619	Cluster_1166	365	15	0.51	3	0.8	+	UCUUUACGAUUCCGGACU	1	1	N	N2	-1	6	1	1	1	5	0	1
Citrus_au_0000010426:76-441	Cluster_1167	366	16	0.544	3	0.938	+	UUCUGUUGGAUCUGGACUUAUGCG	1	1	N	N2	-1	2	2	0	5	3	1	3
Citrus_au_0000010426:786-950	Cluster_1168	165	16	0.544	1	0.875	+	CCAACAACGUUCUGAGGGCU	2	0.938	N	N2	-1	2	2	2	4	2	1	3
Citrus_au_0000010472:631-1284	Cluster_1169	654	255	8.672	244	0.561	.	GAAUGAUCAUUUUACUAGAGUAGA	23	0.565	24	N5	3.2	3	6	3	8	6	31	198
Citrus_au_0000010474:744-1576	Cluster_1170	833	218	7.414	0	0.491	.	AAACGAUGUCGUUCUGAAGCGAAU	25	0.665	24	N5	1.6	11	2	3	7	3	22	170
Citrus_au_0000010524:620-1275	Cluster_1171	656	43	1.462	15	0.721	.	CGGCCACGGAUGAUAACUUGU	3	0.86	N	N2	-1	7	7	2	15	2	4	6
Citrus_au_0000010563:447-836	Cluster_1172	390	19	0.646	3	1	+	UGAUUUGUAGAGAUGUUUCCAGGAG	2	0.947	N	N2	-1	4	7	1	2	1	1	3
Citrus_au_0000010586:1221-1850	Cluster_1173	630	63	2.142	19	0.984	+	AUAUUAACGAUCAUCGCC	7	0.714	N	N2	-1	20	9	12	5	4	9	4
Citrus_au_0000010588:1401-1552	Cluster_1174	152	20	0.68	1	1	+	AAACGGAGACCUGACCUACGCC	2	0.95	N	N2	-1	5	2	0	3	5	2	3
Citrus_au_0000010591:3149-3278	Cluster_1175	130	3125	106.274	2976	0.706	.	GGGAAAAGGACACAGAGACC	129	0.236	24	N6	53.2	281	54	312	493	149	406	1430
Citrus_au_0000010648:2472-2697	Cluster_1176	226	51	1.734	0	0.412	.	UGUCUGCGGCUAAAUUUAACC	9	0.549	21	N6	0.9	1	1	4	35	1	0	9
Citrus_au_0000010756:13-472	Cluster_1177	460	156	5.305	154	0.455	.	AACCAAAACGGCAGAAGACUUUGC	8	0.776	24	N5	0.5	2	1	6	8	4	18	117
Citrus_au_0000010838:52-380	Cluster_1178	329	16	0.544	16	1	+	CCGGUUUUUGAGAGCAAUGCC	2	0.938	N	N2	-1	2	6	2	6	0	0	0
Citrus_au_0000010848:1094-1285	Cluster_1179	192	16	0.544	2	0.875	+	UUGUUGAUCGCUCUCUGC	2	0.875	N	N2	-1	8	1	0	2	3	2	0
Citrus_au_0000010897:2665-2716	Cluster_1180	52	53	1.802	0	0.679	.	AUUAAAUAUAAUUAUGUGGAGACU	20	0.358	24	N6	-1	2	0	0	2	1	3	45
Citrus_au_0000010906:308-745	Cluster_1181	438	39	1.326	39	0.974	+	GAGACUACUAGGUCGGCGUUGGCGG	3	0.949	N	N2	-1	9	12	4	6	1	4	3
Citrus_au_0000010956:119-342	Cluster_1182	224	482	16.392	473	0.396	.	CGACUGAAGAAAGAGAAGAGG	72	0.226	21	N6	58.7	16	0	50	392	19	1	4
Citrus_au_0000011133:1252-1415	Cluster_1183	164	3846	130.793	345	0.058	-	AAUAAACUGUACCAAACGGAGCCU	1451	0.067	24	N11	-1	25	15	15	68	18	101	3604
Citrus_au_0000111478:1625-1676	Cluster_1184	52	17	0.578	17	0.706	.	UUAUAAAACCUUUUAAAGAUCGCU	5	0.706	24	N6	-1	0	0	0	1	2	1	13
Citrus_au_0000111507:2499-2550	Cluster_1185	52	86	2.925	0	0.395	.	CGAGACUUUGGACUAUCCGGACC	4	0.767	N	N2	-1	16	16	5	20	10	10	9
Citrus_au_0000111524:493-544	Cluster_1186	52	40	1.36	40	1	+	UUCCUUGACUGUAAGCAC	17	0.15	N	N2	-1	37	1	2	0	0	0	0
Citrus_au_0000111528:147-350	Cluster_1187	204	18	0.612	0	0.667	.	CGGCUAAAAUGAAAUUGAAAGAAA	2	0.889	24	N6	0	0	0	2	3	0	2	11
Citrus_au_0000111889:1395-1612	Cluster_1188	218	137	4.659	123	0.277	.	UUGGACAACUAUAAUUUAAAAGU	23	0.482	24	N6	5.7	5	0	2	6	1	38	85
Citrus_au_0000111949:848-900	Cluster_1189	53	26	0.884	26	1	+	UUUAGAGGAAGGAUCAUUG	12	0.154	N	N2	-1	23	0	1	0	0	0	2
Citrus_au_0000112093:1232-1533	Cluster_1190	302	212	7.21	174	0.684	.	CAGUACAGCUUAUAGGAGUAGAGC	20	0.618	24	N5	0.4	13	3	4	10	5	28	149
Citrus_au_0000112097:1250-2024	Cluster_1191	775	58	1.972	6	0.914	+	CCAGCAAGGAGUCUCGGGGCUGCU	2	0.931	N	N2	-1	12	13	3	6	9	5	10
Citrus_au_0000112227:247-560	Cluster_1192	314	23	0.782	5	1	+	GUUUGGUACUGUCGAGUGGUCGAGGA	2	0.957	N	N2	-1	6	5	4	3	4	0	1
Citrus_au_0000112294:13-486	Cluster_1193	474	23	0.782	16	0.826	+	GCGCAUGAGAAGGCUGAAGAGGAA	2	0.87	N	N2	-1	6	7	1	2	1	4	2
Citrus_au_0000112329:1514-1711	Cluster_1194	198	63	2.142	60	0.73	.	AUUGGAAUGAGAAUCUUGAGGUU	16	0.683	24	N6	0.8	3	3	4	4	1	18	30
Citrus_au_0000112438:26-154	Cluster_1195	129	30	1.02	30	0.533	.	AUUCUACUUUGAACGGCACGA	3	0.867	24	N6	0.1	0	2	1	5	7	4	11
Citrus_au_0000112460:2181-2311	Cluster_1196	131	44	1.496	43	0.295	.	AAGGAUGAGAAUACUAACGUGAGG	3	0.818	24	N6	0.1	4	1	0	3	0	4	32
Citrus_au_0000112631:444-2256	Cluster_1197	1813	258	8.774	243	0.907	+	UAAGGAACUCGAGCUGGA	11	0.849	N	N2	-1	61	56	28	48	28	15	22
Citrus_au_0000112636:450-959	Cluster_1198	510	19	0.646	19	0.632	.	UCCCAACUGAAUGCCUUGCUAACC	2	0.947	21	N5	0.1	0	2	1	7	1	2	6
Citrus_au_0000112660:698-1491	Cluster_1199	794	53	1.802	52	0.491	.	CGCGAGAACUCAGGAUAGGGC	4	0.811	21	N5	1.4	2	2	5	40	3	1	0
Citrus_au_0000112689:197-778	Cluster_1200	582	21	0.714	7	0.762	.	AUGCUGUAAGCCGCCAACAAUUUGUGG	2	0.952	N	N2	-1	4	4	1	8	1	0	3
Citrus_au_0000112696:243-294	Cluster_1201	52	20	0.68	2	0.95	+	ACUAUGGUACCAUAGCUGGACCCU	3	0.8	24	N11	-1	1	1	0	1	1	1	15
Citrus_au_0000112763:144-1852	Cluster_1202	1709	567	19.282	565	0.407	.	GAAAUUCAAGACUGUAUCUCU	22	0.594	21	N5	1.7	14	2	6	332	48	12	153
Citrus_au_0000112798:225-628	Cluster_1203	404	20	0.68	1	0.5	.	CGACACGAACAACAGGAGCCU	3	0.85	21	N5	0.1	1	0	4	14	1	0	0
Citrus_au_0000112831:492-857	Cluster_1204	366	23	0.782	23	0.783	.	AGUAGAGGAACAAGGAUUGGCUU	3	0.87	24	N5	0	2	0	3	3	5	4	6
Citrus_au_0000112930:1343-1417	Cluster_1205	75	402	13.671	0	0.167	-	UAAAGUAGAUUCCUUAGUGAUAAG	171	0.221	24	N11	-1	4	6	0	37	39	17	299
Citrus_au_0000112972:2-398	Cluster_1206	397	25	0.85	6	0.6	.	UAAUAGACAAGCCCUCGAGAA	2	0.96	21	N5	0.1	0	0	2	18	2	0	3
Citrus_au_0000113079:238-401	Cluster_1207	164	16	0.544	0	0.375	.	AUUCUACAUAUACACUUACUG	4	0.562	21	N6	0.1	1	0	0	13	0	1	1
Citrus_au_0000068095:1585-2101	Cluster_1208	517	26	0.884	16	0.923	+	CCACAUUGGAUCAGCACCAGC	3	0.731	N	N2	-1	4	4	0	14	1	1	2
Citrus_au_0000068134:924-1243	Cluster_1209	320	20	0.68	0	0.15	-	UCAGACAAGAGCUUGGGUGCCC	2	0.9	21	N5	-1	3	0	3	8	3	2	1
Citrus_au_0000068216:1106-1260	Cluster_1210	155	25	0.85	1	0.6	.	CAAUUAUCUGUUCAAGCUGUUGCU	3	0.84	24	N6	0.2	0	1	0	2	0	3	19
Citrus_au_0000068222:108-495	Cluster_1211	388	15	0.51	0	0.867	+	AUUGGACCAGCCUUUCACAGAAGC	4	0.733	24	N5	-1	0	0	0	1	0	2	12
Citrus_au_0000068225:371-570	Cluster_1212	200	58	1.972	8	0.914	+	AUUCCACCGGACCAGCAGCGUCUC	4	0.828	N	N2	-1	13	11	1	9	3	3	18
Citrus_au_0000068246:2713-3015	Cluster_1213	303	17	0.578	0	0.941	+	UUUGGUUGAAGGGGUCUCAAAGCUU	1	1	N	N2	-1	3	4	1	5	3	1	0
Citrus_au_0000068246:3815-3948	Cluster_1214	134	15	0.51	2	1	+	AAUUGAGGCCAAGGCUGAACC	2	0.933	21	N11	-1	2	1	0	6	1	3	2
Citrus_au_0000068409:5-492	Cluster_1215	488	123	4.183	20	0.333	.	UGUCAUGGCUGAAGAAUUCUCAGU	5	0.772	24	N5	0.8	3	6	5	12	6	18	73
Citrus_au_0000068411:130-303	Cluster_1216	174	81	2.755	40	0.42	.	AAUCUCACAACACAAAAUUUACGU	4	0.79	24	N6	0.3	4	5	1	6	5	8	52
Citrus_au_0000068425:2-166	Cluster_1217	165	842	28.634	47	0.804	+	AGCAUGUAGUUAUAUUGAAGGAGC	123	0.306	24	N13	-1	16	18	10	29	54	52	663
Citrus_au_0000068454:7-247	Cluster_1218	241	44	1.496	17	0.591	.	CUUGGCUGCUUGAACCUUGAG	4	0.773	21	N6	0.2	4	0	1	29	6	2	2
Citrus_au_0000068507:388-646	Cluster_1219	259	35	1.19	4	0.971	+	ACAGCUCUCUCCAUGAGGCCU	2	0.971	N	N2	-1	6	8	4	9	1	5	2
Citrus_au_0000068509:508-713	Cluster_1220	206	19	0.646	2	0.316	.	UAGGAUAAAUUAGGAGUUGA	1	1	N	N2	-1	1	3	2	9	3	1	0
Citrus_au_0000068509:876-1213	Cluster_1221	338	64	2.176	21	0.062	-	ACGGCCAGAAUCUCGACGGC	2	0.875	N	N2	-1	23	5	10	5	9	8	4
Citrus_au_0000068563:1606-1833	Cluster_1222	228	541	18.398	362	0.087	-	AAAAGCUGCAGCAUUACCAAACUG	168	0.185	24	N11	-1	13	6	10	14	4	24	470
Citrus_au_0000068576:828-1349	Cluster_1223	522	18	0.612	11	0.944	+	GAAGGAGAUCAAGAAUGGA	2	0.889	N	N2	-1	5	3	1	3	1	2	3
Citrus_au_0000068592:3267-3995	Cluster_1224	729	61	2.074	28	1	+	CUAAUGGACGAAUGACUGAUAAG	2	0.902	N	N2	-1	9	16	11	12	4	6	3
Citrus_au_0000068592:4090-5338	Cluster_1225	1249	98	3.333	37	0.949	+	GCAAGCAAAUAAGGUUCUGACG	2	0.908	N	N2	-1	17	24	14	15	11	5	12
Citrus_au_0000068709:613-1403	Cluster_1226	791	54	1.836	26	0.981	+	GUUACACUGUGAAGGCUG	3	0.907	N	N2	-1	16	12	3	10	3	3	7
Citrus_au_0000068709:1500-1709	Cluster_1227	210	15	0.51	10	1	+	CCCGCCUCAGAUGCAUCACGCGCC	2	0.933	22	N12	-1	1	1	2	2	4	2	3
Citrus_au_0000068851:2460-2625	Cluster_1228	166	220	7.482	125	0.686	.	AUCCAGCUGUGGUAUCAUACAACU	42	0.473	24	N6	0.8	16	3	2	10	10	24	155
Citrus_au_0000068855:130-307	Cluster_1229	178	39	1.326	12	0.974	+	UAAUUGGAUUCAUGUUCAUGGCG	3	0.821	N	N2	-1	7	9	5	2	3	6	7
Citrus_au_0000068856:422-518	Cluster_1230	97	24	0.816	11	1	+	GGAACAGCGAUCGAUCAGGGGAUUGCA	3	0.75	N	N2	-1	4	8	0	2	2	3	5
Citrus_au_0000068906:2558-2635	Cluster_1231	78	308	10.474	0	0.211	.	AAAUGUGAGUAGAGUGGACAGCCU	101	0.393	24	N6	15.1	8	13	3	6	3	27	248
Citrus_au_0000068907:2466-2543	Cluster_1232	78	288	9.794	0	0.229	.	AAAUGUGAGUAGAGUGGACAGCCU	94	0.361	24	N6	13.9	6	12	3	6	3	17	241
Citrus_au_0000068913:1241-1316	Cluster_1233	76	305	10.372	0	0.207	.	AAAUGUGAGUAGAGUGGACAGCCU	105	0.377	24	N6	15.8	10	8	3	8	7	25	244
Citrus_au_0000068961:1265-1921	Cluster_1234	657	19	0.646	19	0.737	.	CAGAGUGAUCGUCUUGCUCACU	2	0.947	N	N2	-1	5	1	0	5	4	1	3
Citrus_au_0000068981:47-189	Cluster_1235	143	17	0.578	0	1	+	AAGGAGAGUACAUACAUGG	2	0.941	N	N2	-1	8	3	0	3	1	1	1
Citrus_au_0000069044:214-353	Cluster_1236	140	952	32.375	176	0.091	-	CACGAACGAGAAUCAACCCGCGGA	174	0.238	24	N11	-1	13	5	2	38	34	75	785
Citrus_au_0000069070:1010-1087	Cluster_1237	78	22	0.748	0	1	+	UUUAUUGGACUUUGUUCACAGA	4	0.545	N	N2	-1	8	3	0	2	4	2	3
Citrus_au_0000069155:116-370	Cluster_1238	255	50	1.7	4	0.68	.	CGACUCUCUCGUCGGUUCGCC	6	0.74	21	N6	0.9	4	3	3	33	4	2	1
Citrus_au_0000069200:6-271	Cluster_1239	266	20	0.68	11	0.5	.	CUUGACAUGAACCCUGAGCCU	5	0.7	N	N2	-1	5	1	1	13	0	0	0
Citrus_au_0000069208:27-428	Cluster_1240	402	47	1.598	13	0.83	+	ACCAGUCGGAGCAAAGCUU	3	0.872	N	N2	-1	19	9	6	6	0	1	6
Citrus_au_0000069224:2409-2597	Cluster_1241	189	48	1.632	3	0.396	.	UAAAACCAUGAUCUUCAAUCU	14	0.292	21	N6	2.4	0	2	1	44	0	0	1
Citrus_au_0000069377:640-780	Cluster_1242	141	21	0.714	3	0.857	+	UCUAAACCCUAGAUCUCGGAUC	2	0.905	N	N2	-1	6	4	1	7	3	0	0
Citrus_au_0000069377:979-2722	Cluster_1243	1744	506	17.208	243	0.737	.	AAUAUCCAGAUGAUUAGUUGGCUC	43	0.559	N	N2	-1	71	50	19	29	23	55	259
Citrus_au_0000069382:1518-2056	Cluster_1244	539	22	0.748	22	1	+	GAAUUGGGUUUGCUCUACCU	2	0.955	N	N2	-1	4	7	3	2	2	1	3
Citrus_au_0000069384:277-401	Cluster_1245	125	19	0.646	19	0.632	.	UUUUAAUCUGAAAUAAAAACU	8	0.421	21	N6	0.6	2	1	4	12	0	0	0
Citrus_au_0000069391:208-476	Cluster_1246	269	15	0.51	3	0.933	+	GAACAGGUCUGACCUUAAGGCCCU	1	1	N	N2	-1	3	1	0	6	3	1	1
Citrus_au_0000069401:191-766	Cluster_1247	576	46	1.564	18	0.848	+	UCAGGCCGAGGACAUUAUCAGGG	1	1	N	N2	-1	8	9	1	11	3	8	6
Citrus_au_0000069401:971-1401	Cluster_1248	431	36	1.224	9	0.611	.	UCUGAUCUCACCCUUUGUACC	2	0.944	21	N5	0	5	2	3	22	1	2	1
Citrus_au_0000069492:2-383	Cluster_1249	382	25	0.85	8	0.8	+	GCAUUUUAGCGAUGAGGAGGU	1	1	N	N2	-1	5	4	3	7	1	2	3
Citrus_au_0000069547:932-1375	Cluster_1250	444	21	0.714	4	1	+	AGCAAUUGAGAAACUUGGAC	2	0.905	N	N2	-1	2	7	5	3	1	2	1
Citrus_au_0000069579:2011-2420	Cluster_1251	410	84	2.857	69	0.036	-	GUCAUCGACGCCGAUCGCGACGG	22	0.512	N	N2	-1	20	8	3	9	8	32	4
Citrus_au_0000069600:784-1178	Cluster_1252	395	18	0.612	7	1	+	AAUUGGAAGCAGAACAUGAAGAAC	1	1	N	N2	-1	5	6	1	2	0	1	3
Citrus_au_0000069602:686-1242	Cluster_1253	557	26	0.884	11	0.115	-	UGAGACUAGUGAAGUUGGGCU	2	0.962	N	N2	-1	6	5	1	11	2	0	1
Citrus_au_0000069618:213-367	Cluster_1254	155	20	0.68	12	0.95	+	CAUCUCAGCAGCUUCCUUCUC	1	1	N	N2	-1	6	6	2	2	1	1	2
Citrus_au_0000069618:442-1213	Cluster_1255	772	75	2.551	65	0.933	+	UUCUUGAAGCUCUUGACC	2	0.933	N	N2	-1	22	10	8	10	8	5	12
Citrus_au_0000069618:1335-1672	Cluster_1256	338	24	0.816	23	0.875	+	AAGGAGCUGGAGAAGGAGCCC	2	0.875	N	N2	-1	1	7	2	7	4	3	0
Citrus_au_0000069619:133-766	Cluster_1257	634	174	5.917	5	0.454	.	GGAUUCGGGCUGUUGAAGCUA	17	0.54	21	N5	0.5	4	1	2	150	10	3	4
Citrus_au_0000069620:133-414	Cluster_1258	282	131	4.455	0	0.527	.	GGAUUCGGGCUGUUGAAGCUA	15	0.527	21	N6	1.4	2	0	1	115	8	3	2
Citrus_au_0000069620:504-700	Cluster_1259	197	15	0.51	1	0.333	.	CUAACUCGUGAAUUCCAACAA	3	0.867	21	N6	0.1	1	0	0	10	1	2	1
Citrus_au_0000069676:1233-1804	Cluster_1260	572	19	0.646	8	0.947	+	AGCAGUAUAUUCUGAAAACCGGA	1	1	N	N2	-1	5	6	1	3	2	1	1
Citrus_au_0000069680:466-824	Cluster_1261	359	15	0.51	9	0.933	+	AUUCCAAAUCUGUCGACAU	2	0.933	N	N2	-1	8	1	1	2	2	1	0
Citrus_au_0000069707:133-514	Cluster_1262	382	26	0.884	6	0.654	.	CCCCGAAUGUAACUGGAUCGU	3	0.885	21	N5	0.1	1	0	2	14	7	0	2
Citrus_au_0000069732:1531-1889	Cluster_1263	359	32	1.088	11	0.656	.	GUAGAAUCGAAAUUAACUAAAAUU	4	0.75	24	N5	0.2	1	0	0	1	1	7	22
Citrus_au_0000069732:1969-2143	Cluster_1264	175	28	0.952	0	0.429	.	GAAUUUAUGGUUGUAUCAUCACUC	4	0.821	24	N6	0.1	2	1	3	2	3	5	12
Citrus_au_0000069734:1182-1500	Cluster_1265	319	28	0.952	9	0.964	+	AAGAGAUUCGAGGUAUUGGA	2	0.821	N	N2	-1	6	7	3	4	3	2	3
Citrus_au_0000069791:24-452	Cluster_1266	429	17	0.578	2	0.941	+	UCACCGAUGAUGCCAAGCCUG	1	1	N	N2	-1	2	5	3	6	1	0	0
Citrus_au_0000069791:3440-3903	Cluster_1267	464	17	0.578	7	0.941	+	ACGUUCGCCCUCUGAAGAUGG	2	0.941	N	N2	-1	2	2	0	4	0	2	7
Citrus_au_0000069807:554-711	Cluster_1268	158	24	0.816	1	0.625	.	AUUCCUGACUUUUAGAAAUCAAAC	3	0.792	24	N6	0	0	1	2	0	1	3	17
Citrus_au_0000069808:3-1928	Cluster_1269	1926	5692	193.571	3289	0.723	.	AUUCGGUUGGACGGUACCAAC	266	0.471	N	N2	-1	742	930	440	2345	396	319	520
Citrus_au_0000069808:2067-5038	Cluster_1270	2972	5086	172.962	391	0.886	+	AAAGGAUUGAGCCGAACC	513	0.272	N	N2	-1	1495	392	543	1079	666	596	315
Citrus_au_0000069822:352-631	Cluster_1271	280	2414	82.094	66	0.412	.	AGUUAUUCCAUUCGUCGACACGUG	667	0.304	24	N6	99.2	59	24	47	92	38	115	2039
Citrus_au_0000069822:707-870	Cluster_1272	164	30	1.02	14	0.633	.	UCGGCAGAACAGAUGCAAGAGAAU	5	0.767	24	N6	0.4	2	2	0	2	2	1	21
Citrus_au_0000069822:1200-2872	Cluster_1273	1673	1316	44.754	137	0.489	.	UCAAACGGACGACCAAGCUAUGGU	45	0.588	24	N5	8.4	49	13	22	59	20	131	1022
Citrus_au_0000069846:272-633	Cluster_1274	362	25	0.85	6	1	+	UUUUCAACAAGAUCUAGCU	2	0.96	N	N2	-1	8	8	3	1	3	1	1
Citrus_au_0000069929:6-287	Cluster_1275	282	21	0.714	3	0.762	.	CCAAGGGAAAGAGUAUCACUC	2	0.81	20	N6	-1	2	0	6	6	3	4	0
Citrus_au_0000069929:373-756	Cluster_1276	384	25	0.85	0	0.36	.	CUCUGAGAUGCUUUGUAACGA	6	0.64	21	N5	0.2	1	0	1	12	2	3	6
Citrus_au_0000070116:577-764	Cluster_1277	188	18	0.612	13	0.778	.	GUCGGCAUUGGCUACACCU	1	1	N	N2	-1	4	3	5	1	1	2	2
Citrus_au_0000070129:484-1165	Cluster_1278	682	27	0.918	27	0.704	.	AGGUCUUCGUUGAACCGGCCU	2	0.889	21	N5	0	5	0	1	14	2	3	2
Citrus_au_0000070177:1985-2158	Cluster_1279	174	268	9.114	0	0.16	-	UUAAAACUGUAAGCCUUUAAAACC	55	0.284	24	N11	-1	6	0	3	12	3	19	225
Citrus_au_0000070177:3636-3785	Cluster_1280	150	35	1.19	0	0.686	.	AGGAUAAAGAUUCUCUUUUGAUCU	7	0.771	24	N6	0.1	1	2	1	0	2	5	24
Citrus_au_0000070178:3545-3725	Cluster_1281	181	43	1.462	0	0.605	.	AGGAUAAAGAUUCUCUUUUGAUCU	7	0.837	24	N6	0.6	2	0	1	2	1	7	30
Citrus_au_0000070202:106-364	Cluster_1282	259	15	0.51	3	0.8	+	UAAACUGGUGCGAGAACUGAC	2	0.933	N	N2	-1	4	2	2	5	1	0	1
Citrus_au_0000070202:915-1159	Cluster_1283	245	32	1.088	1	0.969	+	GCGGAACUGACAACGAAGUC	3	0.875	N	N2	-1	6	5	5	5	2	2	7
Citrus_au_0000070288:7937-7980	Cluster_1284	44	63	2.142	0	0.556	.	CAAUUCUAGAGAAUUCUACCAACU	11	0.492	24	N6	-1	2	4	2	2	1	4	48
Citrus_au_0000070385:2094-2437	Cluster_1285	344	19	0.646	6	1	+	UAAUGACUUGUUAGGUAUACU	2	0.947	N	N2	-1	3	7	1	3	3	1	1
Citrus_au_0000070395:1290-1434	Cluster_1286	145	56	1.904	54	0.411	.	AAUUACGUGGAUACAUUCUCUCUA	6	0.696	24	N6	0.3	2	0	1	2	3	8	40
[truncated: 4,309 more rows]

## Sheet: LM8wpiHLB-3
#Locus	Name	Length	Reads	RPM	UniqueReads	FracTop	Strand	MajorRNA	MajorRNAReads	Complexity	DicerCall	MIRNA	PhaseScore	Short	Long	20	21	22	23	24
[truncated: 5,336 more rows]

[truncated: 5 more sheets: LM8wpiHLB-4, LM16wpiHLB+5, LM16wpiHLB+6, LM16wpiHLB-7, LM16wpiHLB-8]
