# Supplementary material for: Differential Expression of miRNAs Involved in Response to Candidatus Liberibacter asiaticus Infection in Mexican Lime at Early and Late Stages of Huanglongbing Disease
Source: Plants (Basel). 2023 Feb 24;12(5):1039. doi: 10.3390/plants12051039 (PMC10005081; doi:10.3390/plants12051039)
Supplement: Supplementary file 1 [file plants-12-01039-s001.zip › Table S3, Abundance of identified miRNAs in Citrus aurantifolia.xlsx]

## Sheet: Hoja1
	Table S3. Abundance of identified miRNAs in Citrus aurantifolia. RPM (Reads per million)
	miRNA	Sequence	Locus	LM8wpiHLB + 1	LM8wpiHLB + 2	LM8wpiHLB − 3	LM8wpiHLB − 4	LM16wpiHLB + 5	LM16wpiHLB + 6	LM16wpiHLB − 7	LM16wpiHLB − 8
Known miRNAs	cau-miR156a	UUGACGGAAGAUAGAGAGCAC	Citrus_au_5549	809.799	839.816	770.228	629.145	519.477	697.441	1031.09	1091.51
	cau-miR156b	UUGACGGAAGAUAGAGAGCAC	Citrus_au_5550	819.002	847.638	775.653	626.187	523.984	693.52	1023.27	1095.87
	cau-miR156c	AUGACAGAAGAGAGAGAGUAC	Citrus_au_0000117891	1.866	2.585	2.6	1.558	4.387	4.056	2.013	1.953
	cau-miR159a	UUUGGAUUGAAGGGAGCUCUA	Citrus_au_0000113744	12338.2	12960	17454.4	12888	9681.48	10983.3	12006.9	13102
	cau-miR160a	UGCCUGGCUCCCUGUAUGCCA	Citrus_au_3426	56.955	57.881	55.721	61.81	105.283	93.827	71.259	58.464
	cau-miR162a	UCGAUAAACCUCUGCAUCCAG	Citrus_au_0000053652	185.327	199.114	187.738	219.797	191.783	145.112	165.271	140.203
	cau-miR164a	UGGAGAAGCAGGGCACGUGCA	Citrus_au_0000038181	40.119	19.078	41.645	38.513	0	0	56.027	74.903
	cau-miR164b	UGGAGAAGCAGGGCACGUGCA	Citrus_au_4480	0	36.32	42.317	36.664	0	0	0	0
	cau-miR164c	CAUGUGCCCUUCUUCCCCAUC	Citrus_au_4480	16.836	0	0	0	33.619	51.961	31.641	32.845
	cau-miR164d	CAUGUGCCCUUCUUCCCCAUC	Citrus_au_0000038181	19.169	17.854	0	0	64.486	53.899	0	0
	cau-miR166a	UCGGACCAGGCUUCAUUCCCU	Citrus_au_3052	0	0	3252.96	2951.63	2275.43	0	2649.92	0
	cau-miR166b	UCGGACCAGGCUUCAUUCCCC	Citrus_au_7116	60292	61979.3	69297.2	60861.4	42568.1	43233.9	41586.7	57759.5
	cau-miR167a	UGAAGCUGCCAGCAUGAUCUGA	Citrus_au_7532	1916.16	1932.78	1933.28	1901.94	721.589	727.725	832.469	1084.58
	cau-miR168a	UCGCUUGGUGCAGGUCGGGAA	Citrus_au_0000028247	473.284	250.636	557.163	620.296	510.185	490.408	563.615	427.346
	cau-miR172a	GUAGCAUCAUCAAGAUUCAC	Citrus_au_1099	151.4	149.769	236.824	203.684	148.234	124.067	175.565	173.406
	cau-miR391a	UGCAGGUGAGAUGAUACCGUCA	Citrus_au_9968	3.096	2.483	3.676	0	0	1.307	0	0
	cau-miR391b	CCGGAAUCAUUUCUCCCGCGUG	Citrus_au_0000052759	2.417	2.857	3.183	4.279	1.954	1.622	3.229	2.376
	cau-miR391c	CCGGAAUCAUUUCUCCCGCGUG	Citrus_au_9968	0	0	0	4.966	2.114	0	3.305	2.409
	cau-miR393a	UCCAAAGGGAUCGCAUUGAUCU	Citrus_au_0000052858	0	0	172.138	189.024	0	0	0	0
	cau-miR396a	UUCCACAGCUUUCUUGAACUG	Citrus_au_0000051770	8006.48	7490.91	10068.7	8813.55	9110.24	16206.6	10487.4	9340.42
	cau-miR399a	UGCCAAAGGAGAGUUGCCCUA	Citrus_au_6097	45.547	33.225	46.038	98.421	77.886	48.626	207.775	251.987
	cau-miR399b	UGCCAAAGGAGAGUUGCCCUG	Citrus_au_0000054379	19.678	15.269	20.531	27.366	0	0	0	84.017
	cau-miR403a	UUAGAUUCACGCACAAACUCG	Citrus_au_4163	461.198	472.501	710.473	673.152	354.015	390.316	461.246	531.774
	cau-miR403b	UUAGAUUCACGCACAAACUCG	Citrus_au_0000097776	456.702	469.678	708.321	663.22	349.07	385.404	458.739	538.675
	cau-miR403c	UUAGAUUCACGCACAAACUCG	Citrus_au_0000097777	456.321	477.874	695.994	663.696	351.463	389.1	452.738	531.351
	cau-miR482a	UUUUUCCCACACCUCCCAUCCC	Citrus_au_4020	817.815	964.114	1054.48	1060.66	1677.19	1784.12	1318.9	1381.32
	cau-miR482b	UUUUUCCCACACCUCCCAUCCC	Citrus_au_0000120512	22.646	0	0	0	0	0	0	0
	cau-miR482c	UUUUUCCCACACCUCCCAUCCC	Citrus_au_0000054570	0	0	0	19.626	0	0	0	26.921
	cau-miR482d	UCUUGCCCACCCCUCCCAUUCC	Citrus_au_7459	408.78	441.384	471.094	511.758	530.245	356.787	398.23	331.61
Novel miRNAs	cau-miR001	AUGUUGCUUGAUGAUAUUUAGUGU	Citrus_au_0000073759	0	0.612	0.628	0	0	0	0	0
	cau-miR002	CCGUUUCAUCUUGUCCUCCAG	Citrus_au_0000096565	191.858	208.704	199.573	229.042	158.164	128.213	146.392	154.46
	cau-miR003	CUGUAGAAGGCUCCUGUGACC	Citrus_au_5642	254.624	507.324	228.89	573.304	0	0	0	0
	cau-miR004	AAAGUUAGGGAUAAGUUAAAAGAC	Citrus_au_0000021657	6.658	6.189	11.386	6.657	10.05	8.517	8.319	8.594
	cau-miR005	UCUAAGAAAACUUCAAUAGCU	Citrus_au_8635	0	0	1.121	0.951	0	0	0	0
	cau-miR006a	UAGCAGCUGGGCUGUGAUAGGCCA	Citrus_au_0000043483	4.623	4.795	3.138	3.143	0.997	1.037	0	3.06
	cau-miR006b	UAGCAGCUGGGCUGUGAUAGGCCA	Citrus_au_5236	3.223	4.081	0	3.275	0	0	0	0
	cau-miR007	AGUUUCAGGAUUGGUUUGGGAUUC	Citrus_au_0000074192	7.846	9.25	7.441	8.268	6.5	7.526	6.457	10.645
	cau-miR008	GUGUUGCUUGAUGAUAUUUAGUGU	Citrus_au_0000073759	0	0	0	0	0.598	0	0	0
	cau-miR009	UCGCAGGAGCUUUCUACGGUU	Citrus_au_5642	253.054	0	309.355	0	531.601	586.173	633.544	575.133
	cau-miR010	AAUGUUGAGCUAAGGUUUUGC	Citrus_au_3278	0	0	0	0	0	0.721	0	0
	cau-miR011	UGACUCGUGAGUUGGCCUUG	Citrus_au_2177	36.811	50.535	0	0	33.22	19.919	0	29.72
	cau-miR012a	UUUUGUUGCAUGAUGCUGAUAA	Citrus_au_0000041993	3.435	2.959	4.169	0	5.344	0	4.596	0
	cau-miR012b	UUUUGUUGCAUGAUGCUGAUAA	Citrus_au_0000105499	3.859	3.367	3.766	10.381	0	11.627	0	3.418
	cau-miR012c	UUUUGUUGCAUGAUGCUGAUAA	Citrus_au_0000041992	3.52	3.333	4.348	0	3.43	0	5.014	3.939
	cau-miR013	AAAACCUCAACUCAGCACUGA	Citrus_au_3278	1.357	1.02	0.986	0.872	1.117	0	1.291	1.107
	cau-miR014	CUUUCAGCAGCCUUCGGCGUC	Citrus_au_0000116384	12.468	18.534	14.434	18.12	22.971	19.829	20.208	12.077
