# Supplementary material for: Differential Expression of miRNAs Involved in Response to Candidatus Liberibacter asiaticus Infection in Mexican Lime at Early and Late Stages of Huanglongbing Disease
Source: Plants (Basel). 2023 Feb 24;12(5):1039. doi: 10.3390/plants12051039 (PMC10005081; doi:10.3390/plants12051039)
Supplement: Supplementary file 1 [file plants-12-01039-s001.zip › Table S4, sRNAs sequences identified as miRNAs in Plant small RNA genes.xlsx]

## Sheet: Hoja1
Table S4: sRNAs sequences identified as miRNAs in Plant small RNA genes
miRNA family	Locus	Sequence (5' - 3')	Criteria
miR156	Citrus_au_0000049123	UGACAGAAGAGAGUGAGCAC	N11
	Citrus_au_0000037699	UGACAGAAGAGAGUGAGCACU	N5
	Citrus_au_0000037696	UGACAGAAGAGAGUGAGCACU	N5
	Citrus_au_0000022200	UUGACAGAAGAGAGUGAGCAC	N11
miR160	Citrus_au_0000115965	UGCCUGGCUCCCUGUAUGCCA	N11
	Citrus_au_969	UGCCUGGCUCCCUGUAUGCUU	N5, N6, N11
	Citrus_au_0000040131	UGCCUGGCUCCCUGUAUGCUU	N5, N11
miR166	Citrus_au_3052	UCUCGGACCAGGCUUCAUUCC	N5, N11
	Citrus_au_7116	GGAAUGUUGUCUGGCUCGAGG	N15
miR167	Citrus_au_6796	UGAAGCUGCCAGCAUGAUCUGG	N11
miR168	Citrus_au_0000028247	CCCGCCUUGCAUCAACUGAAU	N15
miR171	Citrus_au_0000102495	UGAUUGAGCCGUGCCAAUAUC	N5
	Citrus_au_5090	UGAUUGAGCCGUGCCAAUAUC	N5, N11
	Citrus_au_0000052530	UUGAGCCGCGUCAAUAUCUCC	N11
miR394	Citrus_au_0000030279	UUGGCAUUCUGUCCACCUCC	N5, N11
miR3954	Citrus_au_11141	UUGGACAGAGAAAUCACGGUCA	N6
	Citrus_au_0000117451	UUGGACAGAGAAAUCACGGUCA	N5
	Citrus_au_7371	UUGGACAGAGAAAUCACGGUCA	N5
	Citrus_au_7599	UUGGACAGAGAAAUCACGGUCA	N5
miR828	Citrus_au_0000042288	UCUUGCUCAAAUGAGUAUUCCA	N5, N11
miR482	Citrus_au_0000047958	UCCCUACUCCACCCAUGCCAUA	N5
miR393	Citrus_au_0000052858	UUCCAAAGGGAUCGCAUUGAUC	N14
miR3951	Citrus_au_0000004106	UUUCUCUUAUCGUUAUCUGUG	N12
miR399	Citrus_au_6620	CGCCAAAGGAGAAUUGCCCUG	N5, N12
Novel miRNAs	Citrus_au_7075	AACUGACAGCGGCUGUACUGUAGU	N11
	Citrus_au_0000069253	ACCGUAGGUGAACUCUAACAUAGC	N2, N6
	Citrus_au_0000008455	AUACUAGGGAUCUCAACAUUUGGA	N2
