# Supplementary material for: Differential Expression of miRNAs Involved in Response to Candidatus Liberibacter asiaticus Infection in Mexican Lime at Early and Late Stages of Huanglongbing Disease
Source: Plants (Basel). 2023 Feb 24;12(5):1039. doi: 10.3390/plants12051039 (PMC10005081; doi:10.3390/plants12051039)
Supplement: Supplementary file 1 [file plants-12-01039-s001.zip › Table S5, sRNAs differentially expressed in asymptomatic and symptomatic stage.xlsx]

## Sheet: 8wpiHLB_vs_Control
Locus	baseMean	log2FoldChange	lfcSE	stat	pvalue	padj
Citrus_au_0000099219:482-2435	123.495	3.06383	0.303114	10.1078	5.09918e-24	2.58763e-19
Citrus_au_0000063648:125-2087	135.76	2.045	0.283115	7.22321	5.07759e-13	1.71778e-09
Citrus_au_0000021940:5-1908	51.4126	2.57549	0.429819	5.99202	2.07248e-09	3.18697e-06
Citrus_au_0000011529:1-2119	115.039	1.85562	0.317088	5.85206	4.8552e-09	6.48374e-06
Citrus_au_0000011298:108-318	44.0615	2.48193	0.440026	5.64042	1.69636e-08	2.04961e-05
Citrus_au_0000070667:475-1622	199.365	1.62788	0.289324	5.62647	1.83931e-08	2.15809e-05
Citrus_au_0000082571:590-3776	82.6768	1.88121	0.368459	5.10561	3.29733e-07	0.000257425
Citrus_au_2321:5131-5856	22.1268	3.34918	0.659138	5.08114	3.75167e-07	0.000284153
Citrus_au_0000079890:551-2523	68.9244	1.81793	0.358211	5.07504	3.8742e-07	0.000289118
Citrus_au_8588:323-1235	47.6518	2.71557	0.541882	5.01137	5.40432e-07	0.000375682
Citrus_au_1478:8-556	29.729	-3.17207	0.637064	-4.97921	6.38455e-07	0.000432315
Citrus_au_0000064002:8-1105	211.277	1.6876	0.344953	4.89226	9.96829e-07	0.000632313
Citrus_au_0000002408:1-1483	127.549	-1.56358	0.323476	-4.8337	1.3402e-06	0.00082939
Citrus_au_0000064005:1750-2209	110.18	1.6146	0.336883	4.79277	1.64491e-06	0.000959457
Citrus_au_0000062109:111-2779	260.232	1.5592	0.330332	4.72009	2.35735e-06	0.00132918
Citrus_au_0000009136:1200-4319	311219	1.36329	0.293771	4.64065	3.47313e-06	0.00181698
Citrus_au_0000070667:1-383	89.3845	1.67418	0.361043	4.63706	3.53399e-06	0.00182996
Citrus_au_0000070473:950-1913	99.1808	-3.01567	0.672715	-4.48283	7.36593e-06	0.00342928
Citrus_au_2177:271-873	860.313	1.01015	0.229784	4.39607	1.10228e-05	0.00482209
Citrus_au_8272:70-2096	624.495	-1.30134	0.297287	-4.37737	1.2012e-05	0.00520993
Citrus_au_0000075588:810-2319	93.5207	1.41613	0.325939	4.34478	1.39416e-05	0.00589568
Citrus_au_0000015879:59-856	7791.12	1.06662	0.246673	4.32402	1.5321e-05	0.00637278
Citrus_au_305:746-1146	43.7061	2.12795	0.495265	4.29659	1.73447e-05	0.00704141
Citrus_au_0000013530:20-696	55.778	1.61388	0.386284	4.17797	2.9412e-05	0.0105516
Citrus_au_2512:1761-2927	64.5981	1.7176	0.411195	4.17709	2.9526e-05	0.0105516
Citrus_au_2512:1-1438	123.535	1.38299	0.337303	4.10015	4.12876e-05	0.0134306
Citrus_au_9456:3463-3951	45.7208	1.88433	0.464398	4.05758	4.95838e-05	0.0158062
Citrus_au_0000064005:936-1668	60.9731	1.64684	0.406132	4.05494	5.01478e-05	0.0158062
Citrus_au_0000078102:17-1416	35.9247	2.17889	0.537872	4.05095	5.10098e-05	0.0159787
Citrus_au_0000029381:195-2694	57.6271	1.6133	0.404534	3.98805	6.66189e-05	0.0197072
Citrus_au_0000013530:1197-1651	36.4463	1.86777	0.468415	3.98742	6.67961e-05	0.0197072
Citrus_au_9263:3927-5087	40.7388	1.68959	0.427376	3.95341	7.70464e-05	0.0222147
Citrus_au_8017:1-632	222.708	1.27578	0.323397	3.94494	7.98194e-05	0.0226286
Citrus_au_4085:1-367	255.393	-1.33474	0.340039	-3.92524	8.66423e-05	0.024158
Citrus_au_10380:4702-4776	90.374	1.30648	0.33364	3.91584	9.00884e-05	0.0248458
Citrus_au_0000066904:249-1985	21.4452	2.45496	0.633493	3.87528	0.000106502	0.0275742
Citrus_au_0000015197:316-972	52.1172	-1.6755	0.433169	-3.868	0.000109731	0.0279819
Citrus_au_3478:1753-2451	25.2102	2.03574	0.526871	3.86383	0.000111622	0.0283105
Citrus_au_3839:1407-3356	42.5904	1.68229	0.438445	3.83694	0.000124577	0.03054
Citrus_au_0000064004:9-321	34.0867	1.90102	0.497532	3.8209	0.000132964	0.0321305
Citrus_au_0000026258:32-1520	20.2779	2.31912	0.613768	3.7785	0.000157776	NA
Citrus_au_0000046844:141-554	28.3168	2.02159	0.536852	3.76564	0.000166126	0.0386707
Citrus_au_0000058540:73-258	164.186	1.13029	0.300759	3.75814	0.000171184	0.0395198
Citrus_au_0000009134:1084-1279	1260.12	0.769748	0.204941	3.75595	0.000172685	0.0395198
Citrus_au_1239:2102-2409	14.4755	2.92269	0.781485	3.73992	0.000184079	NA
Citrus_au_1584:1501-2160	20198.1	0.748795	0.200939	3.72648	0.000194173	0.0428413
Citrus_au_0000062491:67-974	94.1939	-1.39524	0.377063	-3.70027	0.000215366	0.0461139
Citrus_au_0000042536:78-1427	36.3582	2.23731	0.606737	3.68744	0.000226522	0.0473048
Citrus_au_0000040742:56-1113	52.3158	1.50021	0.408145	3.67569	0.00023721	0.0487347
Citrus_au_0000072822:7-3901	73.2014	1.27993	0.35039	3.65286	0.000259334	0.051407
Citrus_au_0000009132:397-672	5489.91	0.778864	0.214181	3.63647	0.0002764	0.0539469
Citrus_au_0000020633:312-1658	26.4327	1.84682	0.508921	3.62888	0.00028465	0.055133
Citrus_au_0000077982:850-1465	7278.56	0.810068	0.225274	3.59593	0.000323237	0.0612052
Citrus_au_0000098876:5-3055	50.2771	1.39372	0.389414	3.57903	0.000344878	0.0641069
Citrus_au_1638:147-1764	57.237	1.36282	0.381224	3.57484	0.000350437	0.0649025
Citrus_au_0000103406:13-1691	29.2842	1.92346	0.53848	3.57202	0.000354233	0.0651301
Citrus_au_1255:1067-1767	115.654	1.07524	0.302191	3.55816	0.000373464	0.0674441
Citrus_au_0000111524:493-661	39.2934	1.69349	0.476309	3.55545	0.000377337	0.0679019
Citrus_au_0000077982:1-670	23197.1	0.674871	0.190948	3.53433	0.000408818	0.0710191
Citrus_au_0000009135:1798-1991	1264.87	0.697754	0.197697	3.52942	0.000416471	0.0712535
Citrus_au_0000081997:5-3434	59.9158	1.38249	0.391826	3.52832	0.00041821	0.0712535
Citrus_au_0000015879:1734-2325	7560.15	0.812125	0.231159	3.51327	0.000442625	0.0743757
Citrus_au_0000017598:5-1029	13.87	2.48164	0.708642	3.50196	0.000461842	NA
Citrus_au_0000067841:4-921	48.1387	-1.40527	0.402405	-3.49217	0.00047912	0.0789397
Citrus_au_2374:1160-1976	89.9357	1.17715	0.338771	3.47478	0.000511279	0.0829449
Citrus_au_0000082366:1-1330	9614.89	0.721186	0.210551	3.42523	0.000614289	0.0953293
Citrus_au_0000009013:572-1111	19.5531	2.24129	0.654907	3.42231	0.000620922	NA
Citrus_au_0000061423:720-1392	37.6642	1.71808	0.503039	3.4154	0.000636893	0.0970563
Citrus_au_0000046079:10-2158	45.8135	1.39524	0.409062	3.41082	0.000647667	0.098109
Citrus_au_10721:255-1496	22.0552	1.99133	0.584167	3.40884	0.000652395	0.098531
Citrus_au_0000066034:1-149	3230.33	0.787316	0.231731	3.39755	0.000679932	0.0995497
Citrus_au_0000049713:29-214	70.9954	1.18688	0.349523	3.3957	0.000684526	0.0995497
Citrus_au_1697:504-1019	20.9873	1.87068	0.551158	3.39409	0.000688566	0.0995497
Citrus_au_0000015566:121-1459	17.6707	2.23112	0.659583	3.38263	0.000717952	NA
Citrus_au_0000088761:3465-3996	323.17	0.85536	0.253828	3.36984	0.000752113	0.107066
Citrus_au_0000014557:221-3041	98.0072	1.18053	0.35138	3.35968	0.000780332	0.109112
Citrus_au_0000009991:292-1727	185.84	0.852525	0.254181	3.354	0.000796516	0.11074
Citrus_au_3948:5805-5886	93.2277	1.24199	0.370602	3.35127	0.000804429	0.11123
Citrus_au_9780:1304-2167	17.3169	2.37532	0.71124	3.33969	0.00083871	NA
Citrus_au_0000022946:880-1152	20.9917	1.90847	0.576383	3.31111	0.000929268	0.123124
Citrus_au_1580:568-1561	58.0795	-1.42464	0.43117	-3.30412	0.000952755	0.125713
Citrus_au_0000015675:188-1214	20.2419	2.18832	0.663736	3.29698	0.000977313	NA
Citrus_au_4373:1535-3385	37.998	1.56354	0.476018	3.28462	0.00102121	0.1322
Citrus_au_9565:155-182	51.2528	1.27723	0.389362	3.2803	0.00103697	0.13322
Citrus_au_0000009137:3058-3105	588.682	0.750692	0.228976	3.27847	0.00104371	0.133688
Citrus_au_0000005311:1259-1791	19.2426	2.06459	0.632516	3.2641	0.00109814	NA
Citrus_au_0000073597:403-2043	60.9528	-1.38128	0.423616	-3.26069	0.00111142	0.13926
Citrus_au_0000065781:589-1418	63.0827	1.12086	0.348376	3.21737	0.00129372	0.152323
Citrus_au_0000043489:958-1110	103.626	0.939242	0.292379	3.21242	0.00131623	0.152846
Citrus_au_0000097730:13-954	23.2772	2.34517	0.732664	3.20088	0.00137009	0.156913
Citrus_au_0000106187:4-2139	60.6503	1.31702	0.411835	3.19793	0.00138419	0.156913
Citrus_au_11059:327-1254	17.2685	2.2564	0.705706	3.19736	0.00138691	NA
Citrus_au_0000008851:2-420	28.9292	1.55137	0.486359	3.18977	0.00142386	0.15882
Citrus_au_0000029125:5-938	31.1924	1.79611	0.563089	3.18974	0.00142401	0.15882
Citrus_au_0000009136:229-277	595.534	0.710631	0.22291	3.18797	0.00143277	0.159185
Citrus_au_0000009135:550-1046	64028.1	0.655673	0.205681	3.18781	0.00143356	0.159185
Citrus_au_1255:4000-4636	104.998	1.00502	0.318595	3.15454	0.00160751	0.171016
Citrus_au_0000069618:199-2052	89.9053	1.01164	0.320921	3.15229	0.00161997	0.171684
Citrus_au_8056:1-169	150.414	0.957224	0.30367	3.15218	0.00162055	0.171684
Citrus_au_0000066033:1656-2234	18283.2	0.648247	0.207073	3.13052	0.001745	0.180718
Citrus_au_0000018278:12-2055	144.803	0.990865	0.317107	3.1247	0.00177984	0.182603
Citrus_au_0000028509:1146-1461	20.7431	-1.71317	0.549016	-3.12044	0.00180581	0.184011
Citrus_au_0000067018:2-1597	183.904	0.822165	0.26392	3.1152	0.00183818	0.185818
Citrus_au_0000009852:30-175	20.7155	1.88643	0.60943	3.0954	0.00196547	0.191807
Citrus_au_0000087605:1-1021	92.98	-1.15732	0.37539	-3.08297	0.00204943	0.196971
Citrus_au_19:14-436	14.4459	2.47639	0.806429	3.07081	0.0021348	NA
Citrus_au_10722:268-1995	19.8613	1.84777	0.601996	3.06941	0.00214482	NA
Citrus_au_0000010029:550-735	17.6828	2.09355	0.685691	3.0532	0.00226414	NA
Citrus_au_9582:17-2396	76.5979	1.06115	0.348751	3.04271	0.00234462	0.214026
Citrus_au_4450:1-1512	32.6147	1.51213	0.498029	3.03622	0.00239564	0.216701
Citrus_au_0000093668:321-2306	19.8683	1.88734	0.622448	3.03212	0.00242842	NA
Citrus_au_9217:1333-2522	34.5939	1.34624	0.444565	3.02822	0.00245997	0.218982
Citrus_au_8066:1342-2466	90.0403	1.04435	0.344989	3.0272	0.00246833	0.218982
Citrus_au_4898:144-1223	129.845	0.902087	0.298078	3.02634	0.00247531	0.219218
Citrus_au_10042:737-827	14603.2	0.595155	0.196853	3.02335	0.00249991	0.219862
Citrus_au_8582:587-1425	95.3325	0.929354	0.307698	3.02034	0.00252491	0.221676
Citrus_au_0000004392:37-3969	223.875	0.904219	0.299487	3.01923	0.00253419	0.222049
Citrus_au_4523:58-1643	887.029	0.602886	0.200042	3.01379	0.00258005	0.222907
Citrus_au_0000108953:1167-1356	143.603	1.02756	0.341939	3.00511	0.00265484	0.226424
Citrus_au_0000009135:1146-1701	481.992	0.708651	0.235956	3.00332	0.00267051	0.22702
Citrus_au_0000066034:2512-2780	18006.8	0.631736	0.211001	2.994	0.00275347	0.229217
Citrus_au_0000105954:150-291	30.338	1.45221	0.485074	2.99379	0.00275533	0.229217
Citrus_au_1903:44-1814	50.8611	1.19129	0.401274	2.96877	0.00298997	0.244724
Citrus_au_0000057222:1-121	3054.39	0.59064	0.199215	2.96484	0.00302842	0.246282
Citrus_au_0000061911:10-182	55.2091	1.21922	0.411846	2.96037	0.00307272	0.247351
Citrus_au_0000059849:32-1421	56.5719	1.17708	0.398067	2.95699	0.00310655	0.249044
Citrus_au_1100:2051-2966	125.828	0.946513	0.322093	2.93864	0.00329659	0.258377
Citrus_au_0000094978:595-1504	14.2378	2.20845	0.752717	2.93397	0.00334655	NA
Citrus_au_7962:14-362	1077.47	0.639162	0.218423	2.92626	0.00343068	0.262584
Citrus_au_0000108118:11-1757	66.7681	1.05671	0.361484	2.92327	0.0034638	0.264271
Citrus_au_0000076726:30-623	3744.49	0.554815	0.190249	2.91625	0.00354268	0.268323
Citrus_au_0000065955:51-1439	376.789	0.700615	0.24113	2.90555	0.00366613	0.274803
Citrus_au_0000060192:992-2116	96.8903	1.03496	0.357627	2.89396	0.00380415	0.281408
Citrus_au_1974:452-1981	28.8017	1.45244	0.503298	2.88586	0.00390352	0.285019
Citrus_au_0000081976:2218-3058	16.4759	1.91866	0.669966	2.86381	0.00418578	NA
Citrus_au_0000063276:808-1037	27.3498	1.65252	0.578551	2.8563	0.00428604	0.299586
Citrus_au_0000009137:1-2475	128077	0.618425	0.216945	2.85061	0.0043636	0.301457
Citrus_au_0000098568:15-1059	42.5058	1.52111	0.53497	2.84336	0.00446402	0.306123
Citrus_au_0000112097:1324-2077	25.1478	1.56328	0.550494	2.83977	0.00451456	0.307511
Citrus_au_1584:1-1412	2251.08	0.771752	0.272193	2.83531	0.00457809	0.310173
Citrus_au_0000067519:672-1376	16.6578	1.9815	0.699311	2.8335	0.00460408	NA
Citrus_au_0000034510:2-769	4314.62	0.548536	0.194158	2.8252	0.00472512	0.315501
Citrus_au_9252:26-913	13.5309	2.5161	0.893055	2.81741	0.00484132	NA
Citrus_au_0000091256:1525-3770	33.5315	1.44844	0.514319	2.81622	0.00485918	0.32078
Citrus_au_0000062491:1054-1896	69.5374	-1.11857	0.397525	-2.81383	0.00489558	0.321386
Citrus_au_0000074814:5170-5639	18.2765	1.9233	0.68706	2.79931	0.00512112	NA
Citrus_au_0000015874:1-926	1605.86	0.767342	0.274765	2.79272	0.00522665	0.335736
Citrus_au_1584:2950-3225	299.608	0.704629	0.252628	2.78919	0.00528396	0.338676
Citrus_au_0000074160:1600-3967	111.347	0.861377	0.30906	2.78709	0.00531844	0.339911
Citrus_au_997:116-415	5633.13	0.529222	0.19012	2.78361	0.00537569	0.340568
Citrus_au_0000041614:1248-1316	4656.58	-0.72993	0.262466	-2.78104	0.00541844	0.341995
Citrus_au_0000065949:154-1405	58.411	1.37408	0.494994	2.77596	0.00550396	0.343893
Citrus_au_0000077187:1-1013	22.9687	1.60186	0.577413	2.77421	0.0055336	0.344127
Citrus_au_0000034510:866-1125	24039.1	0.533122	0.192501	2.76944	0.00561522	0.346654
Citrus_au_0000067211:350-794	31.0445	1.39116	0.502702	2.76737	0.00565103	0.347176
Citrus_au_0000062370:1250-1471	23.0531	1.75541	0.637406	2.75399	0.0058873	0.354822
Citrus_au_775:2-647	32.3097	-1.49588	0.543168	-2.75399	0.00588737	0.354822
Citrus_au_0000015141:130-487	14.4158	-2.0995	0.762824	-2.75228	0.00591827	NA
Citrus_au_0000028442:26-2638	65.5642	1.16312	0.422944	2.75006	0.00595841	0.356984
Citrus_au_0000087039:633-1370	28.5073	1.42109	0.517093	2.74824	0.00599166	0.35813
Citrus_au_0000041772:336-1561	18.2995	1.69304	0.619155	2.73443	0.0062488	NA
Citrus_au_0000066035:2-2325	1.89281e+06	0.739367	0.271357	2.7247	0.00643598	0.373258
Citrus_au_0000009134:1-333	1268.69	0.644826	0.236879	2.72217	0.00648547	0.374416
Citrus_au_0000072509:1258-1572	52.9827	1.14646	0.421965	2.71696	0.00658848	0.377358
Citrus_au_0000028299:160-2722	40.1375	1.25897	0.464671	2.70938	0.00674081	0.381348
Citrus_au_0000069382:899-2948	54.4728	1.1176	0.414002	2.69951	0.0069441	0.387807
Citrus_au_9128:1786-2884	65.9372	1.24231	0.460745	2.69631	0.00701127	0.390553
Citrus_au_0000011790:71-654	147.061	0.799297	0.296977	2.69145	0.00711429	0.393227
Citrus_au_8887:3905-4723	56.8692	1.17195	0.435833	2.68899	0.00716688	0.394458
Citrus_au_0000079704:75-1365	24.0896	1.47082	0.54825	2.68275	0.00730192	0.398433
Citrus_au_2683:1186-1540	28888.8	0.688847	0.257276	2.67746	0.00741824	0.402616
Citrus_au_0000104929:204-1164	23.5312	1.61589	0.605857	2.66711	0.00765065	0.410401
Citrus_au_2363:5292-5632	3135.02	0.556169	0.209045	2.66052	0.0078021	0.41205
Citrus_au_8772:902-1366	44.4242	-1.17779	0.443139	-2.65783	0.00786451	0.412712
Citrus_au_0000099229:3-449	13.4248	1.76006	0.664515	2.64864	0.00808169	NA
Citrus_au_0000086048:115-1319	75.5737	0.939427	0.355891	2.63965	0.00829922	0.425478
Citrus_au_0000061813:1-3558	377.094	0.623794	0.236811	2.63414	0.00843497	0.428899
Citrus_au_1437:1-1457	43.2148	1.09085	0.415573	2.62494	0.00866648	0.437166
Citrus_au_8664:1322-2888	71.12	0.943763	0.360147	2.62049	0.00878025	0.437876
Citrus_au_0000090221:613-980	65.1878	0.968831	0.370528	2.61473	0.00892975	0.439239
Citrus_au_0000007019:156-186	184.772	0.687314	0.265461	2.58913	0.00962178	0.460195
Citrus_au_0000019087:519-3499	77.6727	0.914094	0.35316	2.58832	0.00964442	0.460843
Citrus_au_0000035380:30-1254	14.0307	1.69089	0.655093	2.58115	0.00984725	NA
Citrus_au_0000060214:3361-4693	2286.82	0.547394	0.213111	2.56858	0.0102116	0.473671
Citrus_au_0000031594:9-1384	34.5077	1.1575	0.451165	2.56557	0.0103006	0.475193
Citrus_au_8549:2757-3218	22.7214	-1.64159	0.640895	-2.56141	0.010425	0.478558
Citrus_au_0000074613:517-788	19.6989	1.61083	0.628904	2.56134	0.010427	NA
Citrus_au_0000015877:1900-4678	68756.3	0.527328	0.206365	2.55531	0.0106093	0.482099
Citrus_au_0000003907:723-1203	58.0736	1.15211	0.451369	2.55247	0.0106962	0.482481
Citrus_au_0000097627:709-2105	17.9263	1.71514	0.673075	2.54821	0.0108277	NA
Citrus_au_0000015118:902-1521	24.7478	1.77842	0.697961	2.54802	0.0108337	0.486702
Citrus_au_1139:2389-2808	119.211	0.780373	0.306556	2.54561	0.0109087	0.489105
Citrus_au_0000095955:3-1636	97.0131	0.774502	0.305239	2.53736	0.0111692	0.496719
Citrus_au_0000016895:3-616	27.2117	1.34068	0.528782	2.53542	0.0112313	0.498204
Citrus_au_0000083752:22-2050	30.4586	1.27414	0.50309	2.53264	0.0113208	0.499835
Citrus_au_8960:2050-2521	14.657	1.74697	0.691599	2.52599	0.0115372	NA
Citrus_au_0000010176:1103-2523	39.5361	1.04825	0.415798	2.52105	0.0117004	0.510971
Citrus_au_0000060190:89-2570	250.321	0.761567	0.302379	2.51858	0.0117828	0.51372
Citrus_au_997:604-2429	14542.4	0.459072	0.183116	2.507	0.0121762	0.52371
Citrus_au_0000061703:2339-2698	42.3603	1.152	0.462447	2.49111	0.0127345	0.533967
Citrus_au_0000076615:52-2308	125.911	0.731184	0.293985	2.48715	0.0128773	0.536155
Citrus_au_0000121952:4-53	47.5765	1.05659	0.425298	2.48434	0.0129791	0.538984
Citrus_au_3680:1380-1412	56121.6	0.534465	0.215399	2.48128	0.0130911	0.542746
Citrus_au_11187:14-747	15.8225	1.63223	0.659729	2.47408	0.0133578	NA
Citrus_au_0000076058:2076-3356	24.506	1.40878	0.570327	2.47013	0.0135064	0.553183
Citrus_au_9288:2556-3417	95.3671	-1.03518	0.419203	-2.46939	0.0135342	0.553431
Citrus_au_0000061704:1067-1339	29.8323	1.29392	0.524578	2.46659	0.0136408	0.556445
Citrus_au_0000034508:1-409	157391	0.474928	0.192922	2.46176	0.0138255	0.560824
Citrus_au_0000037346:105-1946	43.7089	1.1023	0.448316	2.45875	0.0139422	0.562645
Citrus_au_0000086723:1658-2502	32.9923	-1.32369	0.538549	-2.45787	0.0139762	0.562887
Citrus_au_241:750-1952	114.615	0.829158	0.337867	2.45409	0.014124	0.564359
Citrus_au_9363:1904-2840	53.7437	1.01428	0.414893	2.44469	0.0144976	0.571635
Citrus_au_0000035913:573-606	37.7809	1.11108	0.455669	2.43834	0.0147548	0.577737
Citrus_au_0000015840:9-766	34.2751	-1.22582	0.505472	-2.4251	0.015304	0.585785
Citrus_au_0000075731:1-506	44746	0.500022	0.206594	2.42031	0.0155073	0.589463
Citrus_au_1438:1-353	22.0117	1.34143	0.554324	2.41994	0.0155233	0.589629
Citrus_au_0000009134:432-989	482.458	0.635659	0.263222	2.41492	0.0157388	0.594256
Citrus_au_0000033214:270-799	21.483	1.32213	0.548849	2.40891	0.0160003	0.600999
Citrus_au_0000054674:1-663	9622.55	0.469005	0.195214	2.40251	0.0162828	0.606671
Citrus_au_0000013671:480-617	18.479	1.67859	0.699726	2.39893	0.016443	NA
Citrus_au_0000016901:15-535	20.1509	1.50223	0.62626	2.39873	0.0164521	NA
Citrus_au_0000055402:433-509	257.174	0.656056	0.273906	2.39519	0.0166119	0.611306
Citrus_au_0000061703:765-933	31.4023	1.21403	0.506988	2.39458	0.0166392	0.611421
Citrus_au_0000106411:618-903	46.4027	-0.981553	0.409964	-2.39424	0.0166547	0.611549
Citrus_au_0000034511:1-180	15686.5	0.538962	0.225706	2.38789	0.0169453	0.616964
Citrus_au_1451:1491-1721	14.4655	1.79786	0.754338	2.38335	0.0171557	NA
Citrus_au_0000063663:32-351	13.6991	1.6475	0.693852	2.37442	0.0175766	NA
Citrus_au_0000048585:6-532	5395.36	0.618541	0.260609	2.37344	0.0176231	0.624511
Citrus_au_0000097776:38-176	13185.8	-0.449278	0.189536	-2.37041	0.0177684	0.62564
Citrus_au_0000041612:721-1142	8281.95	-0.55798	0.235609	-2.36825	0.0178727	0.627659
Citrus_au_9062:909-1805	123.822	-0.955942	0.404624	-2.36254	0.0181502	0.633084
Citrus_au_0000072901:578-3838	46.9995	0.967727	0.410812	2.35564	0.0184907	0.639007
Citrus_au_8404:303-1109	203.996	0.624062	0.265635	2.34932	0.0188075	0.643998
Citrus_au_0000004106:5-157	3621.47	0.46691	0.198919	2.34724	0.0189132	0.645875
Citrus_au_0000042288:27-220	28.5943	1.15914	0.493929	2.34677	0.0189371	0.646163
Citrus_au_0000009013:1-480	56.4882	1.00576	0.42861	2.34657	0.0189471	0.646163
Citrus_au_0000071038:3-1027	15.0624	1.63234	0.695987	2.34537	0.0190084	NA
Citrus_au_0000042932:345-1179	16.1624	1.43322	0.611121	2.34523	0.0190155	NA
Citrus_au_0000003116:1500-1946	19.3898	1.53828	0.656159	2.34437	0.0190594	NA
Citrus_au_0000104031:244-2187	32.1858	1.18289	0.504805	2.34326	0.0191162	0.649438
Citrus_au_0000075961:624-1868	36.9938	1.15268	0.492579	2.34008	0.0192794	0.652236
Citrus_au_0000096340:154-1248	35.0567	1.23112	0.526586	2.33793	0.0193908	0.654693
Citrus_au_0000078287:15-6694	109.365	0.692824	0.296378	2.33763	0.0194063	0.654781
Citrus_au_0000001176:11-100	19.4464	-1.79724	0.768899	-2.33742	0.0194173	NA
Citrus_au_0000063438:1196-2253	1065.64	0.487589	0.208703	2.33628	0.0194767	0.656722
Citrus_au_0000049985:23-1291	781.337	0.464821	0.19898	2.33602	0.0194902	0.656741
Citrus_au_0000001614:15-955	18.395	1.49752	0.641091	2.33589	0.0194971	NA
Citrus_au_8075:739-2432	1248.75	0.469586	0.201421	2.33137	0.019734	0.660564
Citrus_au_2203:721-2289	28.1092	1.17581	0.505092	2.32792	0.0199165	0.662308
Citrus_au_9302:1200-1722	1614.77	-0.540294	0.232195	-2.3269	0.0199705	0.663235
Citrus_au_4163:863-1028	13235.7	-0.444816	0.191659	-2.32088	0.0202935	0.669579
Citrus_au_0000053494:1-405	83.1478	0.726481	0.313147	2.31994	0.0203443	0.670386
Citrus_au_0000070423:952-1841	25.6757	1.15093	0.497663	2.31266	0.0207412	0.67687
Citrus_au_0000022190:53-111	34.5596	1.5564	0.67393	2.30944	0.0209192	0.679618
Citrus_au_2609:1297-2290	13.8418	1.54723	0.670145	2.3088	0.0209545	NA
Citrus_au_0000034963:7-1030	22.4027	1.31162	0.568406	2.30754	0.0210247	0.681393
Citrus_au_5731:3-444	2683.68	0.421396	0.183231	2.29981	0.0214591	0.687912
Citrus_au_8873:461-866	16.3777	1.64666	0.716735	2.29744	0.0215934	NA
Citrus_au_1974:2068-4319	25.0948	1.19465	0.520205	2.2965	0.021647	0.690277
Citrus_au_0000063436:867-1054	158.436	0.717295	0.312342	2.2965	0.0216472	0.690277
Citrus_au_0000022683:328-1375	19.1157	1.3509	0.590024	2.28956	0.0220466	NA
Citrus_au_0000061685:12-173	19.6236	1.40883	0.616093	2.28672	0.022212	NA
Citrus_au_0000009120:1412-2311	74.586	0.908516	0.398572	2.27943	0.0226418	0.706196
Citrus_au_2363:4-832	3455.29	0.468239	0.205546	2.27803	0.0227246	0.708058
Citrus_au_0000112631:9-2390	95.9448	1.59289	0.699809	2.27617	0.0228356	0.709938
Citrus_au_9363:2985-3523	24.2909	1.26264	0.554935	2.27529	0.0228885	0.710272
Citrus_au_0000068026:40-563	39.3933	-1.06171	0.466839	-2.27426	0.0229506	0.711455
Citrus_au_0000014087:628-931	29.9763	-1.26623	0.557768	-2.27018	0.0231969	0.716465
Citrus_au_0000082148:1356-2519	33.8073	1.01437	0.447545	2.26653	0.0234191	0.718702
Citrus_au_0000015877:650-923	26298.1	0.49974	0.220603	2.26534	0.0234921	0.718702
Citrus_au_0000008785:24-861	84.4163	0.757727	0.334604	2.26455	0.0235404	0.719096
Citrus_au_0000043058:93-621	2880.35	0.459395	0.203299	2.2597	0.0238396	0.722176
Citrus_au_0000012087:26-1479	27.908	1.14307	0.50588	2.25957	0.0238481	0.722176
Citrus_au_0000074708:1-499	132545	0.443829	0.196941	2.25361	0.0242207	0.727669
Citrus_au_10731:992-1368	20.7547	1.36586	0.606131	2.2534	0.0242337	0.727669
Citrus_au_0000028057:2431-2457	35.0175	1.00226	0.445916	2.24764	0.0245991	0.73265
Citrus_au_0000097777:1-171	13170.6	-0.429534	0.191208	-2.24642	0.0246768	0.73299
Citrus_au_0000041722:21-253	121.522	0.783254	0.349761	2.2394	0.0251299	0.739198
Citrus_au_0000003176:1406-1946	13.884	1.55897	0.696357	2.23874	0.0251726	NA
Citrus_au_0000007016:154-532	185.519	0.601203	0.268661	2.23778	0.0252354	0.741436
Citrus_au_0000076205:2263-2438	40.0882	0.99101	0.443158	2.23625	0.0253357	0.741436
Citrus_au_0000043104:387-1789	26.5271	1.16899	0.523822	2.23166	0.0256373	0.745554
Citrus_au_0000024724:1-621	7807.98	-0.520365	0.233661	-2.22701	0.0259464	0.749545
Citrus_au_0000025563:99-1471	64.2786	0.762753	0.343956	2.21759	0.026583	0.759089
Citrus_au_0000045271:102-1060	13.1013	1.51792	0.684714	2.21687	0.0266317	NA
Citrus_au_0000009135:397-475	750.147	0.500562	0.225965	2.21522	0.0267449	0.761379
Citrus_au_8250:552-3458	183.404	0.636443	0.28781	2.21133	0.027013	0.764541
Citrus_au_0000091256:46-1433	16.4732	1.43173	0.647824	2.21006	0.0271009	NA
Citrus_au_0000002122:5-205	1121.68	0.572812	0.259252	2.20948	0.0271411	0.765824
Citrus_au_0000060084:886-1496	48.732	1.00444	0.454675	2.20915	0.0271644	0.765824
Citrus_au_10386:1527-1634	27.3619	1.10806	0.502228	2.20629	0.027364	0.768464
Citrus_au_0000116986:4-1602	216.104	0.555266	0.251843	2.20481	0.0274675	0.770517
Citrus_au_0000018033:10-1127	21.4935	1.28316	0.582068	2.20449	0.0274898	0.770579
Citrus_au_1584:5559-5606	488.981	0.473866	0.215158	2.20241	0.027636	0.771006
Citrus_au_0000066966:356-603	18.2391	1.29382	0.588172	2.19974	0.0278257	NA
Citrus_au_0000016895:720-959	27.5211	1.20942	0.554105	2.18266	0.0290607	0.787845
Citrus_au_0000024622:194-1435	25.1279	1.17404	0.538018	2.18215	0.0290985	0.787959
Citrus_au_5294:1-162	1615.55	0.458296	0.210207	2.18022	0.0292415	0.789082
Citrus_au_10678:588-1820	14.9751	1.56295	0.717923	2.17704	0.0294777	NA
Citrus_au_193:143-1059	21.8733	1.23611	0.569309	2.17125	0.0299122	0.795557
Citrus_au_3022:6850-7371	16.0745	1.52431	0.702698	2.16923	0.0300652	NA
Citrus_au_0000061426:2832-3444	15.9994	1.46571	0.676304	2.16723	0.030217	NA
Citrus_au_0000072482:76-835	24.92	1.10844	0.512143	2.16432	0.0304395	0.800459
Citrus_au_8177:351-603	33.288	1.10367	0.510176	2.16331	0.030517	0.800459
Citrus_au_0000009414:53-793	44.6663	0.904315	0.419688	2.15473	0.0311826	0.809823
Citrus_au_0000081100:78-666	13.8706	1.56075	0.724373	2.15462	0.0311913	NA
Citrus_au_0000013664:506-1058	46.4196	0.952478	0.443865	2.14587	0.0318831	0.816729
Citrus_au_0000026751:552-1515	14.9852	1.53557	0.716859	2.14208	0.0321873	NA
Citrus_au_0000011311:4-1266	17.2387	1.35276	0.633113	2.13668	0.0326243	NA
Citrus_au_0000059964:5-224	34.2498	1.14702	0.540182	2.12339	0.0337208	0.840325
Citrus_au_0000063999:47-405	30.1953	1.05703	0.498156	2.12188	0.0338475	0.840325
Citrus_au_0000032270:1-233	77.6035	0.735707	0.346935	2.12059	0.0339564	0.841841
Citrus_au_9104:544-1005	55.3194	0.800833	0.377884	2.11926	0.0340689	0.842242
Citrus_au_248:3600-3875	16.8616	1.49643	0.706523	2.11803	0.0341727	NA
Citrus_au_0000010838:1-631	19.5419	1.25139	0.591095	2.11708	0.0342533	NA
Citrus_au_0000066034:2198-2437	265.761	0.63824	0.301784	2.11489	0.0344395	0.846543
Citrus_au_0000075115:996-1309	30.4054	1.34065	0.63514	2.11079	0.0347902	0.849764
Citrus_au_0000021532:987-3670	48.2558	0.819896	0.388764	2.10898	0.0349463	0.850954
Citrus_au_39:67-1108	17.5204	1.2982	0.618255	2.09978	0.0357484	NA
Citrus_au_3215:750-1938	20.8508	1.26267	0.601341	2.09975	0.0357507	0.855354
Citrus_au_8662:307-501	15.0294	1.54234	0.73575	2.09629	0.0360565	NA
Citrus_au_0000011272:657-3106	175.043	0.615565	0.293749	2.09555	0.0361221	0.858976
Citrus_au_1099:456-987	4472.28	-0.433403	0.207028	-2.09345	0.0363087	0.860942
Citrus_au_0000086341:2506-3554	6722.68	0.386348	0.184561	2.09334	0.0363188	0.860942
Citrus_au_6265:485-2613	135.599	0.733291	0.35061	2.09147	0.0364858	0.861846
Citrus_au_0000072467:650-1698	23.0439	1.13634	0.543357	2.09134	0.0364976	0.861846
Citrus_au_997:3602-4293	14.7013	1.34869	0.644953	2.09114	0.0365157	NA
Citrus_au_4068:1635-2783	56.2391	0.765446	0.366535	2.08833	0.0367678	0.864605
Citrus_au_0000010440:76-729	17.3262	1.3159	0.632339	2.081	0.0374336	NA
Citrus_au_0000022245:69-868	16.711	1.31567	0.632464	2.08023	0.0375047	NA
Citrus_au_0000060192:2187-2372	15.5251	1.522	0.732422	2.07804	0.0377054	NA
Citrus_au_0000045031:1694-1978	25.7085	1.25572	0.60489	2.07595	0.0378988	0.881267
Citrus_au_0000103265:72-1584	59.5092	0.79986	0.386666	2.06861	0.038583	0.888796
Citrus_au_0000020082:1100-2813	16.8892	1.28336	0.622963	2.0601	0.0393894	NA
Citrus_au_8664:1013-1251	54.7014	1.53464	0.745216	2.05933	0.0394631	0.898434
Citrus_au_8663:3730-4474	19.9715	1.30221	0.633329	2.05613	0.0397696	NA
Citrus_au_0000063438:676-839	143.459	0.605384	0.295061	2.05173	0.040196	0.904161
Citrus_au_0000016150:5044-6951	116.328	0.689528	0.336104	2.05153	0.0402149	0.904185
Citrus_au_0000031912:259-1408	32.8372	0.982279	0.47898	2.05077	0.0402893	0.904609
Citrus_au_0000087249:626-1293	84.5089	0.667264	0.325659	2.04897	0.0404655	0.904609
Citrus_au_0000065781:102-472	17.7323	1.19207	0.582923	2.04498	0.0408564	NA
Citrus_au_688:739-1091	20.7004	1.26422	0.619316	2.04132	0.0412192	0.909431
Citrus_au_8663:2406-3059	21.2558	1.28948	0.631793	2.04099	0.0412523	0.909431
Citrus_au_0000080104:16-1108	18.7549	1.23185	0.604189	2.03884	0.0414656	NA
Citrus_au_0000031518:802-2901	22.9057	1.13178	0.55572	2.0366	0.0416898	0.914257
Citrus_au_1255:5304-6348	15.6644	1.31524	0.646437	2.0346	0.0418907	NA
Citrus_au_0000066023:3791-5117	95.3305	0.713773	0.351082	2.03307	0.0420459	0.915415
Citrus_au_0000066035:3150-3425	52352	0.381541	0.187959	2.02991	0.0423655	0.919145
Citrus_au_8065:1834-2110	25.8469	1.2597	0.62092	2.02877	0.0424819	0.920883
Citrus_au_6533:158-718	109.715	0.647025	0.319585	2.02458	0.0429105	0.926083
Citrus_au_634:46-204	40.2356	0.89702	0.443187	2.02402	0.0429681	0.926535
Citrus_au_10790:849-1972	39.401	0.926592	0.458137	2.02252	0.0431226	0.927344
Citrus_au_8772:200-645	112.466	-0.824754	0.408436	-2.0193	0.0434563	0.932051
Citrus_au_0000035901:4-660	33.0979	0.910998	0.451363	2.01833	0.0435572	0.932506
Citrus_au_8609:14-631	75.1959	0.846628	0.41948	2.01828	0.0435619	0.932506
Citrus_au_0000070202:915-1178	23.8816	1.12523	0.55761	2.01795	0.0435964	0.932506
Citrus_au_0000026280:3800-4225	1977.26	0.374675	0.185768	2.01689	0.0437065	0.932506
Citrus_au_0000076431:156-1228	49.0344	1.00841	0.500216	2.01596	0.0438046	0.933602
Citrus_au_0000009444:685-3362	49.8051	0.810606	0.402186	2.0155	0.0438525	0.933654
Citrus_au_0000017910:35-128	281.355	0.465737	0.231132	2.01503	0.043902	0.934109
Citrus_au_0000088865:50-639	25.9195	-0.985194	0.490777	-2.00741	0.0447056	0.941731
Citrus_au_0000104435:50-393	79.6034	0.651549	0.324923	2.00524	0.0449376	0.944267
Citrus_au_1953:126-1171	22.4917	1.08242	0.53991	2.00482	0.0449826	0.944591
Citrus_au_0000036414:3-519	102.665	0.64054	0.319836	2.00271	0.045208	0.944647
Citrus_au_0000028463:2285-2452	22.8778	1.10739	0.55305	2.00233	0.0452497	0.944647
Citrus_au_0000091627:58-1691	31.4945	0.956278	0.477735	2.00169	0.0453178	0.945555
Citrus_au_0000042971:4-1932	32.8745	1.01553	0.507508	2.00102	0.0453901	0.945751
Citrus_au_0000023875:4-646	23.5373	-1.14092	0.570192	-2.00093	0.0453996	0.945751
Citrus_au_0000061787:8-1424	38.0704	0.858839	0.429688	1.99875	0.0456353	0.946775
Citrus_au_0000012235:1-1396	17.6217	1.23476	0.61966	1.99264	0.0463008	NA
Citrus_au_0000089577:337-1915	51.2019	1.65359	0.829895	1.99253	0.0463125	0.953455
Citrus_au_0000093873:66-888	15.7702	1.29926	0.652533	1.9911	0.04647	NA
Citrus_au_3580:5241-7443	20.6059	1.14416	0.574813	1.99049	0.0465365	0.955315
Citrus_au_6977:3-1095	14.5653	1.2095	0.608304	1.98831	0.0467772	NA
Citrus_au_0000111949:728-1041	18.8451	1.3207	0.665375	1.9849	0.0471555	NA
Citrus_au_9429:907-1866	23.3566	1.13339	0.57124	1.98408	0.0472469	0.964404
Citrus_au_0000069401:191-1624	79.6619	0.803153	0.405485	1.98072	0.0476225	0.966232
Citrus_au_0000065380:617-1177	75.6384	0.756786	0.382709	1.97744	0.0479915	0.969685
Citrus_au_0000026922:1191-2153	9401.55	0.391522	0.198023	1.97715	0.0480241	0.96977
Citrus_au_0000105630:1-176	462.966	0.421923	0.21394	1.97216	0.0485914	0.973654
Citrus_au_8678:880-1296	500.484	0.419426	0.212859	1.97044	0.0487879	0.975032
Citrus_au_5938:4-456	19.5361	1.17057	0.594365	1.96944	0.048902	NA
Citrus_au_0000018820:25-2385	26.8368	0.978498	0.497265	1.96776	0.0490957	0.976746
Citrus_au_0000030829:12-880	13.7325	1.33181	0.677866	1.96471	0.0494476	NA
Citrus_au_0000039819:919-2369	15.867	1.38454	0.704764	1.96455	0.0494665	NA
Citrus_au_0000088661:812-1367	14.7885	1.30148	0.662673	1.96399	0.049531	NA

## Sheet: 16wpi_vs_Control
Locus	baseMean	log2FoldChange	lfcSE	stat	pvalue	padj
Citrus_au_1580:568-1561	58.0795	-3.34323	0.488861	-6.8388	7.98565e-12	7.84814e-08
Citrus_au_8017:1-632	222.708	2.1578	0.321757	6.7063	1.99621e-11	1.47665e-07
Citrus_au_9456:3463-3951	45.7208	3.20966	0.480552	6.67911	2.40404e-11	1.47665e-07
Citrus_au_0000088761:3465-3996	323.17	1.70892	0.261184	6.54299	6.02993e-11	3.29228e-07
Citrus_au_8272:70-2096	624.495	-1.9022	0.295016	-6.44777	1.1351e-10	5.57777e-07
Citrus_au_9363:617-1697	67.029	2.59155	0.405452	6.39175	1.63999e-10	7.32615e-07
Citrus_au_0000073597:403-2043	60.9528	-2.63558	0.436505	-6.03793	1.56109e-09	5.11401e-06
Citrus_au_9363:1904-2840	53.7437	2.58108	0.430521	5.99526	2.03163e-09	5.87249e-06
Citrus_au_7567:16-688	538.14	-1.32063	0.22731	-5.80982	6.25401e-09	1.39689e-05
Citrus_au_0000091154:12-823	58.432	2.29745	0.400004	5.74357	9.26992e-09	1.82206e-05
Citrus_au_3956:2272-3116	23.5482	3.62317	0.647472	5.59587	2.19516e-08	4.14876e-05
Citrus_au_0000009414:53-793	44.6663	-2.60907	0.46959	-5.55606	2.75928e-08	5.02179e-05
Citrus_au_0000065852:96-1673	68.4727	2.05247	0.376004	5.45864	4.79785e-08	6.93417e-05
Citrus_au_1410:11-1395	19.6393	4.41961	0.815089	5.42223	5.88586e-08	NA
Citrus_au_0000065949:154-1405	58.411	2.43051	0.450105	5.39987	6.66885e-08	9.36287e-05
Citrus_au_9363:2985-3523	24.2909	3.52298	0.656327	5.36772	7.97393e-08	0.000108842
Citrus_au_0000028442:26-2638	65.5642	2.26327	0.424215	5.3352	9.54381e-08	0.000123414
Citrus_au_0000032727:687-4072	515.44	1.13596	0.215677	5.26696	1.38701e-07	0.000170391
Citrus_au_0000065352:556-1876	32.6424	-3.22185	0.612463	-5.26048	1.43681e-07	0.000171927
Citrus_au_9128:1786-2884	65.9372	2.14267	0.407635	5.25634	1.46949e-07	0.000171927
Citrus_au_1255:1067-1767	115.654	1.57317	0.308026	5.10725	3.2688e-07	0.000365058
Citrus_au_0000054379:23-231	977.391	-1.29052	0.257686	-5.00809	5.49732e-07	0.00057475
Citrus_au_3956:250-1006	21.2327	3.19608	0.640209	4.99224	5.96832e-07	0.000610995
Citrus_au_0000042536:78-1427	36.3582	2.63225	0.527974	4.98556	6.17814e-07	0.000619567
Citrus_au_0000066023:3791-5117	95.3305	1.72088	0.347508	4.95207	7.34299e-07	0.000721654
Citrus_au_10140:2500-2921	16.6747	3.97205	0.809072	4.90938	9.13627e-07	NA
Citrus_au_8128:1470-4271	181.799	1.41479	0.288684	4.90083	9.54321e-07	0.000868414
Citrus_au_0000106800:470-1346	18.2763	3.50828	0.719754	4.87427	1.09209e-06	NA
Citrus_au_0000072509:1258-1572	52.9827	1.97301	0.40679	4.85018	1.23348e-06	0.00106337
Citrus_au_0000076431:156-1228	49.0344	2.34316	0.485559	4.82569	1.39519e-06	0.001162
Citrus_au_4085:1-367	255.393	-1.25905	0.261089	-4.82228	1.41924e-06	0.00116234
Citrus_au_0000076885:71-2015	426.859	-1.62588	0.33799	-4.81044	1.50599e-06	0.0011936
Citrus_au_6620:175-532	19203.8	-3.45454	0.723711	-4.77338	1.81161e-06	0.00139095
Citrus_au_0000082571:590-3776	82.6768	1.61796	0.340772	4.74793	2.05508e-06	0.00155361
Citrus_au_0000003830:236-1145	81.2698	-1.72931	0.371222	-4.65843	3.18623e-06	0.00222662
Citrus_au_0000059962:1-206	155.83	1.62	0.351831	4.60449	4.13471e-06	0.00278323
Citrus_au_0000080666:9-834	54.1559	1.73446	0.378387	4.58382	4.56555e-06	0.00299129
Citrus_au_0000021609:1-846	39.4439	1.98059	0.434659	4.55665	5.19763e-06	0.00329348
Citrus_au_0000009122:1695-2775	61.3504	1.78113	0.393841	4.52246	6.11258e-06	0.00375458
Citrus_au_0000063322:2897-3581	348.496	-1.27818	0.282878	-4.51846	6.22903e-06	0.00377887
Citrus_au_9288:2556-3417	95.3671	-1.90241	0.423587	-4.49118	7.08299e-06	0.00408653
Citrus_au_6265:485-2613	135.599	1.56359	0.3482	4.49051	7.10541e-06	0.00408653
Citrus_au_248:3600-3875	16.8616	3.47622	0.776496	4.4768	7.57692e-06	NA
Citrus_au_9247:1560-2380	36.7488	2.12513	0.474725	4.47655	7.58576e-06	0.00426452
Citrus_au_0000099219:482-2435	123.495	1.63537	0.365437	4.47511	7.63706e-06	0.00426452
Citrus_au_0000003826:43-986	162.872	-1.41119	0.316045	-4.46515	8.00123e-06	0.00427451
Citrus_au_0000009120:1412-2311	74.586	1.75968	0.394096	4.46511	8.00292e-06	0.00427451
Citrus_au_8601:1167-2873	271.916	-1.46513	0.329277	-4.44953	8.60574e-06	0.0044987
Citrus_au_0000062491:67-974	94.1939	-1.58299	0.356401	-4.4416	8.92929e-06	0.00452347
Citrus_au_0000073259:1-1182	40.8868	2.0666	0.46948	4.40188	1.07315e-05	0.00527335
Citrus_au_8066:1342-2466	90.0403	1.43275	0.32704	4.38096	1.18157e-05	0.00563699
Citrus_au_0000002408:1-1483	127.549	-1.39321	0.31852	-4.37402	1.21978e-05	0.00576334
Citrus_au_0000024509:14-1363	107.309	1.36457	0.312154	4.37147	1.23414e-05	0.00577567
Citrus_au_0000087605:1-1021	92.98	-1.62542	0.376297	-4.31952	1.56372e-05	0.00698543
Citrus_au_0000019430:2117-2627	22.6605	2.44685	0.567916	4.30847	1.64388e-05	0.00718937
Citrus_au_0000063322:2096-2802	254.959	-1.20407	0.283582	-4.24594	2.17679e-05	0.008992
Citrus_au_0000066023:2992-3715	81.4049	1.59105	0.379946	4.18757	2.8196e-05	0.0111736
Citrus_au_0000060084:886-1496	48.732	1.87976	0.450286	4.17459	2.98523e-05	0.0116422
Citrus_au_0000066814:796-1811	26.5457	-2.21775	0.534718	-4.14751	3.36105e-05	0.012903
Citrus_au_771:437-1567	46.2572	1.7735	0.429328	4.13088	3.61375e-05	0.0137656
Citrus_au_1255:2063-2372	57.4036	1.67401	0.408225	4.10071	4.11885e-05	0.0150347
Citrus_au_0000070972:950-1505	25.7359	2.41289	0.589103	4.09587	4.20584e-05	0.0150921
Citrus_au_0000069382:899-2948	54.4728	1.5511	0.379049	4.09208	4.27527e-05	0.0152234
Citrus_au_9780:1304-2167	17.3169	2.95079	0.7219	4.08753	4.35987e-05	NA
Citrus_au_0000055432:1-159	606.295	1.09594	0.268738	4.07811	4.54032e-05	0.0159362
Citrus_au_769:507-2664	146.914	1.2186	0.299846	4.06408	4.82223e-05	0.0164752
Citrus_au_6097:999-1197	2647.4	-1.80604	0.445299	-4.05579	4.99655e-05	0.0168168
Citrus_au_9217:1333-2522	34.5939	1.92399	0.476029	4.04175	5.30529e-05	0.0175457
Citrus_au_9363:105-521	23.7469	2.57778	0.637891	4.04109	5.32022e-05	0.0175457
Citrus_au_0000068576:4-1267	77.2143	-1.69137	0.42092	-4.01826	5.86302e-05	0.0192069
Citrus_au_0000067137:283-2111	41.8419	1.76773	0.441948	3.99986	6.33801e-05	0.0206254
Citrus_au_0000025064:702-1139	18.5843	2.46543	0.616624	3.99827	6.38068e-05	NA
Citrus_au_0000015874:1-926	1605.86	1.07966	0.272593	3.96072	7.47246e-05	0.0236896
Citrus_au_8664:1322-2888	71.12	1.35752	0.343341	3.95385	7.6903e-05	0.0241097
Citrus_au_0000009013:1-480	56.4882	1.63828	0.414994	3.94772	7.88978e-05	0.0245066
Citrus_au_2512:1-1438	123.535	-1.35522	0.344268	-3.93653	8.26692e-05	0.024922
Citrus_au_1255:4000-4636	104.998	1.26846	0.324725	3.90626	9.37347e-05	0.0277472
Citrus_au_0000038901:19-1671	60.0469	-1.5148	0.388509	-3.89902	9.65832e-05	0.0284192
Citrus_au_0000045003:11-1420	41.5592	1.67473	0.431644	3.87988	0.000104507	0.0305676
Citrus_au_8642:716-1985	33.8202	-1.84254	0.475647	-3.87376	0.000107169	0.0311609
Citrus_au_0000013524:560-1920	60.1935	1.37379	0.355247	3.86715	0.000110116	0.0314593
Citrus_au_0000031912:259-1408	32.8372	-1.81332	0.469947	-3.85856	0.000114057	0.0318446
Citrus_au_0000062491:1054-1896	69.5374	-1.41582	0.368399	-3.84317	0.000121455	0.0329734
Citrus_au_10265:581-1459	24.9797	-2.13119	0.560129	-3.80482	0.000141908	0.0371953
Citrus_au_0000015675:188-1214	20.2419	2.41325	0.635577	3.79694	0.000146494	NA
Citrus_au_0000000971:71-870	60.4501	-1.8663	0.492536	-3.78917	0.000151151	0.0388869
Citrus_au_0000082396:1-1724	25.6569	2.25619	0.598593	3.76915	0.000163802	0.0410666
Citrus_au_8619:56-800	32.8868	-2.26215	0.601471	-3.76102	0.00016922	0.0422097
Citrus_au_0000065781:589-1418	63.0827	1.4195	0.380731	3.72835	0.00019274	0.0462004
Citrus_au_0000072714:114-1144	134.098	1.21019	0.32498	3.7239	0.000196171	0.0465784
Citrus_au_0000098568:15-1059	42.5058	1.8729	0.502949	3.72384	0.000196213	0.0465784
Citrus_au_0000089658:162-1609	14.5239	2.94995	0.793142	3.71932	0.000199763	NA
Citrus_au_0000015941:945-2017	49.777	1.52557	0.415322	3.67321	0.000239525	0.0544908
Citrus_au_8298:256-490	39.8252	1.99865	0.546384	3.65795	0.00025424	0.0573078
Citrus_au_0000075115:996-1309	30.4054	1.79535	0.49109	3.65584	0.000256338	0.0574586
Citrus_au_0000011074:960-4702	56.9435	-1.33672	0.365767	-3.65456	0.00025762	0.0574586
Citrus_au_0000066356:321-1414	73.5232	1.4542	0.398778	3.64664	0.000265689	0.0585457
Citrus_au_0000027495:237-2024	33.4757	1.755	0.483981	3.62617	0.000287656	0.0622693
Citrus_au_0000061813:1-3558	377.094	0.854163	0.235966	3.61985	0.000294769	0.0635293
Citrus_au_0000067841:4-921	48.1387	-1.51136	0.42228	-3.57905	0.00034484	0.0718013
Citrus_au_0000061954:11-992	249.14	-1.05955	0.297255	-3.56444	0.000364629	0.0743465
Citrus_au_10385:417-2479	120.168	3.02022	0.850107	3.55275	0.000381222	0.076774
Citrus_au_0000045031:1694-1978	25.7085	1.93799	0.547224	3.54149	0.000397877	0.0784052
Citrus_au_0000025642:244-2734	21.8338	-2.05806	0.581281	-3.54055	0.000399292	0.0784052
Citrus_au_0000082118:98-1156	42.954	3.0069	0.849465	3.53976	0.000400491	0.0784052
Citrus_au_0000079832:578-3985	49.2393	1.51132	0.427219	3.53759	0.000403801	0.0787396
Citrus_au_0000011272:657-3106	175.043	1.01507	0.287277	3.53342	0.000410217	0.0790496
Citrus_au_0000097627:709-2105	17.9263	2.15348	0.609739	3.53181	0.000412725	NA
Citrus_au_0000010395:46-5803	148.914	0.966612	0.274089	3.52664	0.000420869	0.0804711
Citrus_au_758:561-905	16.3434	2.47272	0.701937	3.52271	0.000427154	NA
Citrus_au_0000051311:1392-1548	915.802	-0.946828	0.269027	-3.51945	0.000432438	0.0820446
Citrus_au_0000023096:4-2592	92.6937	-1.35357	0.384761	-3.51796	0.00043488	0.0821906
Citrus_au_9247:388-1463	19.8227	2.03918	0.579662	3.51788	0.000435007	NA
Citrus_au_8404:303-1109	203.996	0.892906	0.253903	3.51672	0.000436916	0.082259
Citrus_au_0000062118:950-1220	51.4986	-1.36249	0.387601	-3.51518	0.000439455	0.0824214
Citrus_au_0000079452:54-711	16.0486	-2.96337	0.844943	-3.50718	0.000452884	NA
Citrus_au_0000067880:307-3600	61.4298	1.28493	0.366417	3.50674	0.000453634	0.0836285
Citrus_au_8780:4-1131	98.9432	-1.42452	0.406582	-3.50366	0.000458916	0.0841443
Citrus_au_0000089659:56-1964	16.5976	2.2679	0.647877	3.50051	0.000464365	NA
Citrus_au_0000067776:179-1777	96.2927	-1.22004	0.34905	-3.49533	0.000473476	0.0853226
Citrus_au_0000015118:902-1521	24.7478	1.89357	0.541995	3.4937	0.00047637	0.0853226
Citrus_au_775:2-647	32.3097	-1.8728	0.536235	-3.4925	0.000478524	0.0853226
Citrus_au_0000002509:2177-2923	34.4013	1.65595	0.474197	3.4921	0.000479233	0.0853226
Citrus_au_9062:909-1805	123.822	-1.40004	0.403632	-3.4686	0.000523175	0.0918153
Citrus_au_0000062119:1308-1545	22.5777	-2.00002	0.577299	-3.46444	0.000531327	0.0925847
Citrus_au_1451:1491-1721	14.4655	2.45649	0.711824	3.45098	0.000558547	NA
Citrus_au_0000108118:11-1757	66.7681	1.25305	0.365009	3.43294	0.000597076	0.0982397
Citrus_au_0000006850:10-1573	78.0213	-1.22404	0.35687	-3.42992	0.000603764	0.0982397
Citrus_au_758:1011-1523	24.2836	1.82707	0.53388	3.42225	0.000621049	0.0994062
Citrus_au_5550:924-1016	21107.1	-0.748318	0.219632	-3.40714	0.000656473	0.102794
Citrus_au_0000011767:351-1866	32.6183	-1.63985	0.481322	-3.40698	0.00065686	0.102794
Citrus_au_0000081410:550-1052	32.8547	1.79295	0.527742	3.39739	0.000680314	0.105791
Citrus_au_5549:1083-1174	21079.7	-0.745993	0.220314	-3.38605	0.000709064	0.109225
Citrus_au_0000082535:14-1558	45.6807	-1.60136	0.474096	-3.37772	0.000730907	0.111195
Citrus_au_0000009119:2205-2483	29.9776	1.65281	0.491402	3.36346	0.000769732	0.115965
Citrus_au_0000024724:1-621	7807.98	-0.781722	0.232948	-3.35578	0.000791421	0.118566
Citrus_au_0000030501:332-986	14.3594	2.21189	0.66137	3.34441	0.000824587	NA
Citrus_au_0000005488:153-1062	78.4608	-1.3969	0.417903	-3.34265	0.000829832	0.122454
Citrus_au_8960:2050-2521	14.657	2.46268	0.737658	3.33851	0.000842288	NA
Citrus_au_0000070851:400-1727	49.637	1.44174	0.432455	3.33386	0.000856508	0.125233
Citrus_au_0000095570:623-918	222.562	-0.816016	0.244822	-3.33309	0.000858857	0.125233
Citrus_au_0000065835:759-1337	52.7882	-1.32621	0.39963	-3.31859	0.000904739	0.130375
Citrus_au_0000015941:6-754	20.0342	2.03648	0.614831	3.31226	0.00092546	NA
Citrus_au_0000063438:676-839	143.459	0.9095	0.274874	3.30879	0.000937017	0.131931
Citrus_au_1153:2549-2682	1002.44	2.73337	0.826453	3.30735	0.000941835	0.132231
Citrus_au_0000030722:427-4198	95.5623	1.14787	0.347399	3.30419	0.0009525	0.132469
Citrus_au_0000015128:1086-1886	34.9514	-1.66478	0.504005	-3.30311	0.000956205	0.132469
Citrus_au_0000105654:421-928	14.5897	2.67685	0.811105	3.30025	0.000965986	NA
Citrus_au_759:2210-2296	26.2361	2.05863	0.623998	3.29909	0.000969996	0.133141
Citrus_au_0000066208:1435-2678	77.9182	-1.41078	0.428293	-3.29397	0.000987824	0.134462
Citrus_au_0000003825:212-636	74.9528	-1.20837	0.367126	-3.29145	0.000996735	0.134927
Citrus_au_0000061227:359-2282	94.9902	-1.16774	0.355036	-3.28907	0.0010052	0.1357
Citrus_au_0000090531:177-1178	27.6765	-1.70473	0.518565	-3.2874	0.00101119	0.136133
Citrus_au_0000014116:1-2383	123.064	-1.25875	0.383383	-3.28325	0.00102616	0.137396
Citrus_au_0000004392:37-3969	223.875	-0.993023	0.303734	-3.26938	0.00107784	0.142051
Citrus_au_8900:1045-1891	77.3817	1.12834	0.347624	3.24587	0.00117094	0.147983
Citrus_au_0000094433:32-1850	27.0672	1.76883	0.545036	3.24535	0.00117306	0.147983
Citrus_au_0000081407:33-483	18.395	2.16222	0.667008	3.24167	0.0011883	NA
Citrus_au_1464:1756-1968	18.6184	1.88798	0.582652	3.24032	0.00119396	NA
Citrus_au_9114:1108-1578	26.4018	-1.7589	0.543185	-3.23811	0.00120324	0.150448
Citrus_au_0000070473:950-1913	99.1808	-2.13551	0.660817	-3.23162	0.00123089	0.151448
Citrus_au_0000006012:2882-3030	20.2113	-2.12359	0.657306	-3.23075	0.00123465	NA
Citrus_au_0000112097:1324-2077	25.1478	1.86968	0.578764	3.23046	0.0012359	0.151448
Citrus_au_0000081019:177-1294	32.3285	-1.63969	0.507816	-3.2289	0.00124267	0.151899
Citrus_au_0000009013:572-1111	19.5531	1.93791	0.60311	3.21319	0.0013127	NA
Citrus_au_0000024144:212-1459	34.1258	-1.52993	0.477431	-3.2045	0.00135296	0.1602
Citrus_au_0000090232:866-2093	32.9171	1.52965	0.480273	3.18496	0.00144775	0.169037
Citrus_au_0000060079:1682-1773	45.1293	1.48126	0.465332	3.18324	0.00145635	0.169037
Citrus_au_0000030130:17-1651	47.9117	1.43044	0.44966	3.18115	0.00146692	0.169209
Citrus_au_1478:8-556	29.729	-1.73588	0.546579	-3.17591	0.00149369	0.171894
Citrus_au_0000012010:1-2033	67.0934	-1.27212	0.401359	-3.16953	0.00152687	0.173865
Citrus_au_2044:3388-3864	16.8432	2.09634	0.66369	3.15862	0.00158519	NA
Citrus_au_0000060600:1-166	77.3541	-1.17579	0.37283	-3.15368	0.00161226	0.180432
Citrus_au_0000063649:1246-2307	54.2822	-1.6275	0.516162	-3.15307	0.00161562	0.180432
Citrus_au_0000079890:551-2523	68.9244	1.10719	0.352086	3.14466	0.00166281	0.182386
Citrus_au_0000075192:1587-2457	56.259	-1.2717	0.404903	-3.14076	0.00168512	0.183604
Citrus_au_0000033972:1456-2819	416.661	-0.69274	0.220689	-3.13898	0.00169535	0.184309
Citrus_au_0000069791:1015-2886	28.1503	1.49524	0.477609	3.13067	0.00174407	0.18877
Citrus_au_0000105954:150-291	30.338	1.73771	0.555955	3.12564	0.0017742	0.190158
Citrus_au_1111:1435-2099	53.6037	-1.51396	0.485823	-3.11627	0.00183154	0.193966
Citrus_au_0000117891:2072-2337	70.402	1.15969	0.372917	3.10978	0.00187227	0.197005
Citrus_au_3426:349-434	1859.22	0.648888	0.209019	3.10445	0.00190635	0.199736
Citrus_au_0000013909:2463-2970	15.2301	2.18421	0.704886	3.09867	0.00194388	NA
Citrus_au_1470:3019-5087	27.0988	1.84631	0.597824	3.08838	0.00201248	0.206483
Citrus_au_1584:1-1412	2251.08	0.835862	0.270971	3.08469	0.00203762	0.207732
Citrus_au_0000066020:235-795	28.2377	1.53968	0.499693	3.08124	0.00206139	0.209286
Citrus_au_0000068138:4149-4329	15.5931	2.06043	0.668807	3.08076	0.00206472	NA
Citrus_au_0000002621:93-972	21.9576	1.87216	0.608059	3.07891	0.00207759	0.210496
Citrus_au_0000106187:4-2139	60.6503	-1.22514	0.398023	-3.07807	0.00208348	0.210659
Citrus_au_0000059964:5-224	34.2498	1.59534	0.518503	3.07681	0.0020923	0.210809
Citrus_au_0000070803:901-1613	74.4695	-1.16793	0.379973	-3.0737	0.0021142	0.211157
Citrus_au_0000073201:572-1396	86.6152	-1.07901	0.351232	-3.07206	0.00212587	0.211463
Citrus_au_4098:1692-2931	70.8702	1.04753	0.34151	3.06733	0.00215978	0.213026
Citrus_au_0000013758:932-1372	16.7688	-2.02489	0.660252	-3.06684	0.00216333	NA
Citrus_au_0000060603:1-166	73.9837	-1.05038	0.342629	-3.06566	0.00217192	0.213026
Citrus_au_0000077175:158-928	39.7421	-1.52037	0.496201	-3.06401	0.00218389	0.213747
Citrus_au_0000076058:2076-3356	24.506	1.61727	0.529792	3.05266	0.00226826	0.218615
Citrus_au_6534:130-280	17.1775	2.04494	0.671652	3.04465	0.00232955	NA
Citrus_au_0000100807:209-2049	18.6201	2.00872	0.660094	3.04307	0.00234174	NA
Citrus_au_0000063322:1418-2014	22.7389	-1.75771	0.578166	-3.04015	0.00236461	0.221596
Citrus_au_0000015464:287-1467	112.967	-1.10773	0.364429	-3.03964	0.00236861	0.221596
Citrus_au_0000103252:2-144	19.1488	1.9034	0.630171	3.02045	0.00252403	NA
Citrus_au_0000025145:107-1976	32.1663	1.52525	0.50511	3.01963	0.00253083	0.233326
Citrus_au_19:14-436	14.4459	2.00705	0.667796	3.00549	0.00265156	NA
Citrus_au_0000008785:24-861	84.4163	0.969218	0.322825	3.0023	0.00267949	0.241777
Citrus_au_0000052891:28-466	222.121	0.875386	0.292461	2.99317	0.00276093	0.246224
Citrus_au_0000041515:1519-4068	26.3257	1.52146	0.509332	2.98716	0.0028158	0.250209
Citrus_au_8739:1223-3586	57.2459	1.09147	0.365844	2.98343	0.00285036	0.252339
Citrus_au_0000088661:812-1367	14.7885	2.02698	0.67962	2.98251	0.00285895	NA
Citrus_au_0000029125:5-938	31.1924	1.74417	0.584969	2.98165	0.00286704	0.252339
Citrus_au_2067:30-270	25.0587	1.7669	0.592665	2.98129	0.0028704	0.252339
Citrus_au_9868:5862-5977	59.872	1.15365	0.386966	2.98127	0.00287058	0.252339
Citrus_au_8084:2-972	93.7255	-1.06567	0.357559	-2.98042	0.00287855	0.252588
Citrus_au_10885:1096-2103	27.3855	1.57626	0.530039	2.97386	0.00294079	0.256219
Citrus_au_0000063442:5-1354	23.8644	-1.79784	0.606995	-2.96187	0.00305774	0.262682
Citrus_au_0000061704:1067-1339	29.8323	1.4469	0.489386	2.95656	0.00311093	0.265858
Citrus_au_0000087039:633-1370	28.5073	1.44577	0.489529	2.95339	0.003143	0.267667
Citrus_au_0000066354:703-947	35.7452	1.53921	0.523952	2.93769	0.00330667	0.27681
Citrus_au_10765:4-1445	34.9159	1.37358	0.467838	2.93602	0.00332452	0.276888
Citrus_au_0000014932:1547-1797	29.7462	1.4897	0.5076	2.93479	0.00333774	0.277518
Citrus_au_11059:327-1254	17.2685	2.21502	0.756627	2.9275	0.00341703	NA
Citrus_au_0000063438:1196-2253	1065.64	0.603242	0.206708	2.91833	0.00351907	0.285043
Citrus_au_8074:2103-2569	13.2241	-2.29494	0.787179	-2.9154	0.00355229	NA
Citrus_au_9304:1500-2566	616.103	-0.640638	0.220118	-2.91043	0.00360929	0.288397
Citrus_au_0000079698:120-629	18.4738	-1.96014	0.675136	-2.90332	0.00369231	NA
Citrus_au_0000002509:2997-3216	26.365	1.60772	0.554308	2.90041	0.00372671	0.293943
Citrus_au_8663:2406-3059	21.2558	1.68174	0.581108	2.89403	0.0038033	0.299025
Citrus_au_0000008578:100-375	16.2577	1.98736	0.690296	2.879	0.00398934	NA
Citrus_au_0000063323:1839-2014	14.5945	-2.19844	0.76369	-2.87871	0.00399311	NA
Citrus_au_0000015187:1034-1551	227.35	0.765742	0.267051	2.8674	0.0041386	0.311283
Citrus_au_0000061939:24-1170	61.4748	-1.05743	0.368821	-2.86707	0.00414292	0.311283
Citrus_au_0000102444:702-3334	19.5728	1.61612	0.565577	2.85747	0.00427036	NA
Citrus_au_0000121789:298-481	25.6515	1.65306	0.578929	2.85538	0.00429853	0.319554
Citrus_au_9216:829-2079	29.5992	1.4495	0.508344	2.85141	0.00435264	0.320666
Citrus_au_0000072620:51-1515	66.3947	-1.02976	0.361431	-2.84913	0.00438396	0.322331
Citrus_au_0000063436:867-1054	158.436	0.846409	0.297172	2.84821	0.0043966	0.322349
Citrus_au_1697:504-1019	20.9873	1.77481	0.625179	2.83888	0.00452718	0.32763
Citrus_au_0000041514:1465-3839	25.2374	1.5727	0.554181	2.83788	0.00454146	0.327699
Citrus_au_0000070852:1118-2385	36.827	1.25958	0.444237	2.83538	0.00457715	0.328825
Citrus_au_222:1676-2110	23.7417	1.63941	0.579512	2.82894	0.00467022	0.332492
Citrus_au_0000076058:934-2000	22.8661	1.62679	0.577169	2.81857	0.00482378	0.33805
Citrus_au_2997:143-913	28.7456	-1.5058	0.534312	-2.8182	0.00482938	0.33805
Citrus_au_0000014087:628-931	29.9763	-1.56513	0.558089	-2.80444	0.0050404	0.34544
Citrus_au_666:2708-3309	24.8118	1.59165	0.569649	2.79409	0.00520458	0.349325
Citrus_au_5842:1019-1274	408.417	0.625174	0.224236	2.78801	0.00530326	0.352158
Citrus_au_1442:4210-5709	60.9654	-1.16952	0.419889	-2.78532	0.00534751	0.354569
Citrus_au_0000041514:495-1374	14.7973	1.81713	0.653317	2.7814	0.00541258	NA
Citrus_au_0000028847:966-2060	15.1646	2.17889	0.785592	2.77356	0.00554462	NA
Citrus_au_0000066489:2398-3064	19.131	1.61951	0.584324	2.77159	0.00557827	NA
Citrus_au_8065:1834-2110	25.8469	1.58853	0.574138	2.76681	0.00566084	0.366522
Citrus_au_0000008785:956-2375	56.7296	1.11341	0.403754	2.75764	0.00582209	0.369627
Citrus_au_0000031412:8-1338	21.1447	1.6967	0.615801	2.75528	0.00586417	0.370385
Citrus_au_0000033916:629-1625	16.0912	1.76088	0.641203	2.74621	0.00602873	NA
Citrus_au_9174:209-3485	196.055	0.924626	0.336798	2.74534	0.00604474	0.377424
Citrus_au_4705:11-2714	101.343	-0.845695	0.308549	-2.74088	0.00612756	0.380176
Citrus_au_0000065380:617-1177	75.6384	0.99451	0.363008	2.73964	0.00615072	0.380176
Citrus_au_0000081407:865-1702	46.3932	1.33025	0.485869	2.73788	0.00618374	0.381258
Citrus_au_0000048585:6-532	5395.36	0.712816	0.260511	2.73623	0.00621479	0.382692
Citrus_au_0000097730:13-954	23.2772	-1.57903	0.578437	-2.72982	0.00633681	0.387009
Citrus_au_0000060602:1-166	76.1861	-1.06876	0.391545	-2.72959	0.00634128	0.387009
Citrus_au_9865:724-842	58.397	1.08578	0.397938	2.7285	0.00636226	0.387404
Citrus_au_0000017562:1305-2531	12.5539	-2.03338	0.745764	-2.72657	0.00639956	NA
Citrus_au_703:710-2468	51.9528	1.01201	0.371826	2.72174	0.00649396	0.392505
Citrus_au_5893:1-827	517.487	0.639318	0.235417	2.71569	0.00661381	0.397584
Citrus_au_9114:144-804	13.489	-2.04718	0.756398	-2.70648	0.0068	NA
Citrus_au_0000027529:384-1541	15.0079	1.78219	0.65916	2.70373	0.00685656	NA
Citrus_au_0000060228:124-1309	138.355	0.778066	0.288077	2.7009	0.00691526	0.405984
Citrus_au_0000011529:1-2119	115.039	0.882089	0.326676	2.70019	0.00692994	0.406031
Citrus_au_0000002945:5-1295	60.4638	-1.13853	0.423058	-2.6912	0.00711964	0.41145
Citrus_au_247:3311-3979	20.4801	1.72274	0.640182	2.69101	0.00712356	NA
Citrus_au_0000002794:257-595	16.2196	1.81202	0.674002	2.68845	0.00717837	NA
Citrus_au_559:1708-2292	19.3882	1.49976	0.558198	2.68678	0.00721438	NA
Citrus_au_0000045953:5-1460	26.7039	1.50125	0.559311	2.6841	0.00727243	0.41642
Citrus_au_9238:971-1861	31.6755	1.25436	0.468396	2.67799	0.00740664	0.421732
Citrus_au_8903:1702-2078	17.2808	-1.80942	0.677314	-2.67147	0.00755202	NA
Citrus_au_3690:2360-3364	14.6251	1.82718	0.684289	2.67018	0.00758102	NA
Citrus_au_9150:758-2100	24.0188	1.51729	0.569287	2.66524	0.00769328	0.429591
Citrus_au_0000072437:79-1677	26.9305	1.46295	0.550196	2.65895	0.00783835	0.433749
Citrus_au_0000009932:973-1000	13.3767	-2.02989	0.763681	-2.65803	0.00785978	NA
Citrus_au_0000066355:777-1221	43.8956	1.353	0.50961	2.65497	0.00793151	0.434182
Citrus_au_1116:1-262	1097.26	0.548174	0.206477	2.6549	0.00793326	0.434182
Citrus_au_0000021742:613-2232	51.6318	-1.11818	0.421466	-2.65308	0.00797611	0.434521
Citrus_au_0000065781:102-472	17.7323	1.66476	0.627704	2.65214	0.00799838	NA
Citrus_au_0000018278:12-2055	144.803	-0.845726	0.319503	-2.647	0.00812088	0.438037
Citrus_au_0000081964:8-463	19.1426	-1.89476	0.715991	-2.64635	0.00813657	NA
Citrus_au_0000011442:12-1222	40.0816	-1.34392	0.509271	-2.63891	0.00831734	0.443268
Citrus_au_0000031911:581-1420	16.0788	-1.7136	0.650106	-2.63588	0.00839188	NA
Citrus_au_155:1227-3205	78.7091	-0.854631	0.32456	-2.6332	0.00845856	0.44645
Citrus_au_0000061684:27-734	34.5404	-1.33466	0.507386	-2.63046	0.00852705	0.448273
Citrus_au_1458:1521-1865	18350.2	-0.608283	0.231627	-2.62614	0.00863606	0.449845
Citrus_au_0000029683:1119-1774	14.7295	1.69979	0.647749	2.62415	0.00868662	NA
Citrus_au_2512:1761-2927	64.5981	-1.0854	0.41364	-2.62402	0.00868992	0.450912
Citrus_au_9866:1139-1247	56.0328	1.00997	0.385632	2.61899	0.00881895	0.45331
Citrus_au_0000095572:536-1029	222.126	-0.656544	0.250738	-2.61844	0.00883325	0.45331
Citrus_au_1756:45-1151	21.0689	1.43951	0.549765	2.61841	0.0088341	0.45331
Citrus_au_0000043483:321-400	38.4491	-1.60739	0.614666	-2.61507	0.00892091	0.453794
Citrus_au_957:2191-2845	15.6613	-1.67392	0.640119	-2.61502	0.00892232	NA
Citrus_au_8056:1-169	150.414	0.771094	0.295311	2.61113	0.0090244	0.45585
Citrus_au_0000064002:8-1105	211.277	-0.882928	0.338764	-2.60632	0.009152	0.459367
Citrus_au_0000089530:668-961	19.6567	1.72018	0.660517	2.60429	0.00920651	NA
Citrus_au_5236:1036-1105	64.9466	0.942615	0.36231	2.60168	0.0092768	0.46139
Citrus_au_0000054570:150-324	281.137	0.596383	0.229592	2.59758	0.00938842	0.464046
Citrus_au_2281:470-918	47.552	1.01404	0.390507	2.59674	0.00941135	0.464272
Citrus_au_808:2121-2516	15.1145	1.72312	0.66439	2.59353	0.00949969	NA
Citrus_au_998:1627-2088	79.2195	0.923275	0.356085	2.59285	0.00951839	0.467275
Citrus_au_1464:996-1442	16.8527	1.59058	0.613548	2.59243	0.0095301	NA
Citrus_au_0000064005:936-1668	60.9731	-1.02434	0.396111	-2.586	0.00970963	0.471858
Citrus_au_0000061703:1762-1976	49.4921	1.08611	0.420256	2.5844	0.00975473	0.47272
Citrus_au_0000062349:1500-2146	46.7999	1.29624	0.50205	2.58189	0.0098262	0.474347
Citrus_au_0000019299:114-412	18.8781	-1.72129	0.668065	-2.57654	0.0099796	NA
Citrus_au_8124:1476-3365	155.07	0.817903	0.317598	2.57528	0.0100159	0.476445
Citrus_au_0000070703:14-719	13.0858	-2.01284	0.782558	-2.57213	0.0101075	NA
Citrus_au_0000063323:2491-3124	72.4696	-0.934326	0.363459	-2.57065	0.0101508	0.476445
Citrus_au_0000080543:4-643	74.274	0.977083	0.38031	2.56918	0.0101941	0.476618
Citrus_au_0000063716:207-2115	21.4349	1.40115	0.545922	2.56658	0.0102706	0.477925
Citrus_au_0000037655:310-591	17.0925	1.64827	0.642755	2.56439	0.0103357	NA
Citrus_au_0000070582:460-1979	22.6175	1.46234	0.570965	2.56118	0.0104318	0.480636
Citrus_au_1460:1654-1905	4604.87	-0.556826	0.217479	-2.56037	0.0104561	0.480636
Citrus_au_10721:255-1496	22.0552	1.56773	0.612739	2.55856	0.0105105	0.481448
Citrus_au_1831:1051-1297	86.9603	0.787357	0.307738	2.55853	0.0105117	0.481448
Citrus_au_454:7148-7613	208.218	-0.673614	0.263286	-2.55849	0.0105129	0.481448
Citrus_au_0000035240:1-147	65.1572	-0.910179	0.356425	-2.55364	0.0106605	0.485018
Citrus_au_0000021975:510-1127	18.8936	-1.5809	0.619107	-2.55352	0.0106642	NA
Citrus_au_0000011165:871-1500	33.8183	-1.18663	0.464739	-2.55333	0.0106698	0.485018
Citrus_au_0000036385:64-1715	127.317	0.752384	0.29568	2.54459	0.0109407	0.488296
Citrus_au_665:3534-4330	25.6479	1.53781	0.604658	2.54327	0.010982	0.488907
Citrus_au_0000048611:12-2154	50.9186	1.14022	0.448921	2.5399	0.0110883	0.49153
Citrus_au_8772:200-645	112.466	-1.03593	0.410007	-2.52661	0.011517	0.500384
Citrus_au_0000063133:799-1216	56.7057	-1.05264	0.417857	-2.51913	0.0117644	0.505324
Citrus_au_0000009991:292-1727	185.84	0.656177	0.26091	2.51496	0.0119047	0.507512
Citrus_au_0000070448:62-1794	38.2064	1.08804	0.432768	2.51413	0.0119325	0.507512
Citrus_au_7235:1-852	2717.45	-0.538556	0.21441	-2.5118	0.0120116	0.507512
Citrus_au_0000063999:47-405	30.1953	-1.29012	0.514712	-2.50649	0.0121937	0.510635
Citrus_au_2974:388-5125	50.963	1.01975	0.407028	2.50536	0.0122325	0.511373
Citrus_au_8791:169-309	324.011	0.603005	0.240858	2.50357	0.0122948	0.511538
Citrus_au_3876:963-1035	25.0986	-1.39597	0.557895	-2.50222	0.0123418	0.511538
Citrus_au_0000064005:1750-2209	110.18	-0.804979	0.321914	-2.5006	0.0123982	0.511538
Citrus_au_0000019982:36-1345	79.0299	0.819088	0.327603	2.50025	0.0124107	0.511538
Citrus_au_0000099621:31-1402	23.9481	1.32908	0.53162	2.50005	0.0124177	0.511538
Citrus_au_0000059849:32-1421	56.5719	0.972366	0.38922	2.49824	0.0124811	0.512363
Citrus_au_2703:1-119	21.3758	-1.43143	0.573923	-2.49411	0.0126273	0.515315
Citrus_au_0000019015:1910-3614	37.8331	-1.1895	0.477241	-2.49244	0.0126868	0.515647
Citrus_au_2297:5911-12078	75.483	0.859481	0.345129	2.49032	0.0127628	0.516601
Citrus_au_4391:1337-1483	34.1992	1.15178	0.464874	2.47763	0.0132259	0.525013
Citrus_au_0000044890:55-2112	69.5551	0.938009	0.378676	2.47708	0.0132464	0.525013
Citrus_au_3756:52-2339	68.5406	0.848749	0.342685	2.47676	0.0132581	0.525013
Citrus_au_0000066190:1252-1452	74.2007	-0.835658	0.337538	-2.47574	0.0132959	0.525013
Citrus_au_8664:1013-1251	54.7014	1.82652	0.737937	2.47517	0.0133172	0.525013
Citrus_au_1389:2603-3566	70.7594	1.71589	0.696207	2.46463	0.0137155	0.530288
Citrus_au_0000089891:55-1811	43.4414	-1.02459	0.416405	-2.46057	0.0138716	0.531262
Citrus_au_0000005331:122-155	27.2274	1.45465	0.591246	2.46031	0.0138817	0.531262
Citrus_au_0000068256:22-737	27.1852	1.36509	0.554962	2.45979	0.013902	0.531618
Citrus_au_9223:3724-5114	24.4653	1.24433	0.507965	2.44964	0.0143	0.540531
Citrus_au_0000069732:336-1557	59.7398	0.884251	0.3614	2.44674	0.0144156	0.542892
Citrus_au_0000063276:808-1037	27.3498	-1.30821	0.534958	-2.44544	0.0144674	0.543807
Citrus_au_0000072520:115-1258	23.4128	-1.46094	0.599321	-2.43766	0.0147827	0.550727
Citrus_au_0000067770:259-1045	15.7149	-1.68188	0.690031	-2.43739	0.0147935	NA
Citrus_au_3839:94-850	43.1926	-1.09587	0.450102	-2.43473	0.0149031	0.55228
Citrus_au_4390:417-550	32.6954	1.13211	0.465498	2.43203	0.0150144	0.553899
Citrus_au_0000002627:2121-2652	16.9092	1.6197	0.66628	2.43095	0.0150591	NA
Citrus_au_0000006007:2882-3029	17.997	-1.62403	0.668289	-2.43013	0.0150933	NA
Citrus_au_0000102733:1770-2137	14.7544	1.92113	0.790723	2.42959	0.0151158	NA
Citrus_au_0000058540:73-258	164.186	-0.787565	0.324375	-2.42794	0.0151847	0.556423
Citrus_au_0000003822:76-281	25.0047	-1.36604	0.563131	-2.4258	0.0152747	0.557242
Citrus_au_298:1903-2409	17.5498	-1.61872	0.667649	-2.42451	0.0153289	NA
Citrus_au_0000018602:380-2227	22.6994	1.29696	0.535576	2.42162	0.0154515	0.561018
Citrus_au_0000015141:130-487	14.4158	-1.94822	0.807213	-2.41352	0.0157995	NA
Citrus_au_0000082078:122-1673	27.3356	1.15798	0.481869	2.4031	0.0162565	0.573767
Citrus_au_0000002795:1244-1279	16.6885	1.49439	0.622627	2.40014	0.0163889	NA
Citrus_au_0000000980:12-1700	59.1996	-0.926078	0.38603	-2.39898	0.0164408	0.575485
Citrus_au_10025:11-497	17.0418	-1.56105	0.651386	-2.39651	0.0165521	NA
Citrus_au_0000097681:202-1652	18.1264	1.50018	0.626694	2.3938	0.0166747	NA
Citrus_au_0000006739:4-917	21.1689	-1.43467	0.600739	-2.38817	0.0169326	0.582111
Citrus_au_0000008838:15-1487	99.0146	-0.80538	0.337273	-2.38792	0.0169442	0.582111
Citrus_au_0000045911:119-789	16.5003	-1.58805	0.665196	-2.38734	0.0169708	NA
Citrus_au_0000041888:162-1837	14.2203	1.64796	0.690382	2.38702	0.0169856	NA
Citrus_au_3329:2493-2788	36.2823	1.22409	0.513783	2.38251	0.0171952	0.585058
Citrus_au_1621:2-855	55.9393	-0.961074	0.404547	-2.37568	0.0175167	0.589044
Citrus_au_0000009122:208-1102	64.8412	0.978163	0.411787	2.37541	0.0175296	0.589044
Citrus_au_0000121922:22-322	1326.96	-0.489256	0.206005	-2.37497	0.0175502	0.589044
Citrus_au_10544:15-550	16.4461	1.54112	0.649414	2.37309	0.01764	NA
Citrus_au_0000063317:2042-2305	22.7724	-1.36176	0.573909	-2.37278	0.017655	0.590169
Citrus_au_0000074814:5170-5639	18.2765	1.7006	0.717107	2.37147	0.0177175	NA
Citrus_au_0000019087:519-3499	77.6727	0.805562	0.340162	2.36817	0.0178762	0.593126
Citrus_au_669:1884-2501	18.4362	-1.6115	0.682863	-2.35992	0.0182791	NA
Citrus_au_0000003806:908-1023	46.2809	-0.970279	0.411422	-2.35835	0.0183561	0.598939
Citrus_au_148:1673-2087	16.4542	-1.77419	0.753408	-2.35489	0.0185281	NA
Citrus_au_0000003171:60-748	18.1597	-1.58026	0.671346	-2.35387	0.0185792	NA
Citrus_au_0000052858:2-318	4522.6	0.48688	0.207049	2.35152	0.0186968	0.606029
Citrus_au_0000066904:249-1985	21.4452	1.29911	0.553415	2.34745	0.0189024	0.608831
Citrus_au_2481:1716-2018	16.1974	1.60054	0.682748	2.34426	0.019065	NA
Citrus_au_0000094250:55-701	23.6697	-1.37661	0.587593	-2.34279	0.0191401	0.612202
Citrus_au_0000107559:57-1301	22041	-0.518104	0.221214	-2.3421	0.0191756	0.612262
Citrus_au_298:2619-3000	27.272	-1.20134	0.515425	-2.33077	0.0197656	0.62022
Citrus_au_0000058930:1-329	7225.96	-0.544804	0.234401	-2.32424	0.0201127	0.624294
Citrus_au_0000090351:1535-2980	17.4557	1.41361	0.60847	2.32322	0.0201675	NA
Citrus_au_0000101251:1-742	35.8129	1.01632	0.438446	2.31801	0.0204486	0.628651
Citrus_au_0000053813:11-696	218.504	0.580642	0.250708	2.31601	0.0205578	0.630187
Citrus_au_0000063135:157-1365	16.4279	-1.55264	0.670913	-2.31422	0.0206554	NA
Citrus_au_0000064049:216-1192	57.7562	-0.887505	0.38371	-2.31296	0.020725	0.63159
Citrus_au_1556:232-2413	24.2066	-1.28863	0.557167	-2.31283	0.0207321	0.63159
Citrus_au_8304:1-204	87.0124	0.717336	0.310428	2.3108	0.0208441	0.634215
Citrus_au_41:5009-6004	22.6401	1.32622	0.574165	2.30983	0.0208974	0.635445
Citrus_au_8387:1155-2116	40.9995	-1.02769	0.445079	-2.309	0.0209438	0.635878
Citrus_au_8797:1-454	172.163	0.631496	0.273824	2.30621	0.0210988	0.638016
Citrus_au_3095:16-864	105.012	0.730733	0.317416	2.30213	0.0213277	0.641778
Citrus_au_0000082406:707-1703	45.951	0.938833	0.408216	2.29984	0.021457	0.64269
Citrus_au_0000114111:5-1414	16.6166	1.44931	0.630445	2.29887	0.0215124	NA
Citrus_au_0000078038:279-1862	38.8417	-1.02089	0.444404	-2.29721	0.021607	0.643873
Citrus_au_0000000412:136-1272	34.5771	1.15651	0.503637	2.29631	0.0216584	0.643941
Citrus_au_0000019984:1493-2673	14.7561	-1.67011	0.727831	-2.29464	0.0217535	NA
Citrus_au_0000076039:255-1011	17.6645	1.35504	0.591465	2.29098	0.0219645	NA
Citrus_au_0000093668:321-2306	19.8683	1.4063	0.615142	2.28614	0.0222459	NA
Citrus_au_0000063654:1817-2337	29.7761	-1.45704	0.638744	-2.2811	0.0225427	0.653898
Citrus_au_1328:2523-3067	15.4047	1.48933	0.653018	2.28069	0.0225668	NA
Citrus_au_0000060603:1006-1210	46.0024	-0.985024	0.432173	-2.27924	0.022653	0.654407
Citrus_au_0000034631:23-1566	24.9238	1.14714	0.503487	2.27838	0.0227037	0.654655
Citrus_au_0000003885:248-1367	13.7684	-1.68731	0.741359	-2.27596	0.0228482	NA
Citrus_au_8975:2352-3140	19.6295	1.2864	0.565219	2.27594	0.0228496	NA
Citrus_au_0000062658:324-1197	70.5219	0.952539	0.419562	2.27032	0.0231885	0.659653
Citrus_au_8065:2415-2505	41.8131	1.05432	0.464809	2.2683	0.0233111	0.660603
Citrus_au_0000031518:802-2901	22.9057	1.22706	0.542352	2.26249	0.0236673	0.666046
Citrus_au_573:7-995	71.5263	-0.926297	0.409465	-2.26221	0.0236842	0.666046
Citrus_au_0000062109:111-2779	260.232	-0.720804	0.319168	-2.25839	0.0239216	0.66817
Citrus_au_8197:1573-2156	29.5961	1.02386	0.453382	2.25827	0.023929	0.66817
Citrus_au_397:12760-13314	419.057	0.490714	0.218011	2.25087	0.0243939	0.672843
Citrus_au_9149:1017-1259	1036.14	0.473227	0.210358	2.24963	0.0244726	0.672843
Citrus_au_0000001956:88-455	116.156	-0.708219	0.314845	-2.24942	0.0244856	0.672843
Citrus_au_0000060600:736-802	19.6641	-1.41187	0.62806	-2.24799	0.0245767	NA
Citrus_au_1435:896-1923	223.095	0.559917	0.24914	2.2474	0.0246146	0.674211
Citrus_au_918:609-836	25.2026	-1.39415	0.620594	-2.24647	0.0246737	0.674366
Citrus_au_9637:327-1573	16.7932	-1.44439	0.643485	-2.24464	0.0247913	NA
Citrus_au_0000014924:115-418	19.0067	-1.47767	0.658409	-2.2443	0.0248132	NA
Citrus_au_0000006007:2265-2336	14.6956	-1.54193	0.688301	-2.24021	0.0250776	NA
Citrus_au_8675:1729-1759	359.218	-0.557886	0.24912	-2.23943	0.025128	0.679214
Citrus_au_0000060602:736-802	22.9355	-1.30208	0.581517	-2.23912	0.0251483	0.679214
Citrus_au_8525:3350-4100	48.6018	0.971016	0.434309	2.23577	0.0253668	0.681291
Citrus_au_997:3602-4293	14.7013	-1.69403	0.758012	-2.23483	0.0254285	NA
Citrus_au_0000034542:1-174	3352.34	-0.510813	0.228584	-2.23469	0.0254378	0.681291
Citrus_au_0000077686:233-1385	20.6044	1.24216	0.557097	2.2297	0.0257675	NA
Citrus_au_3215:750-1938	20.8508	1.32426	0.595341	2.22437	0.0261236	NA
Citrus_au_0000080499:831-1192	52.6602	0.872065	0.392404	2.22236	0.0262587	0.690752
Citrus_au_0000005311:2334-2425	15.3314	-1.48062	0.666394	-2.22183	0.0262945	NA
Citrus_au_0000056453:1-251	9344.94	-0.575554	0.259548	-2.21753	0.026587	0.694187
Citrus_au_0000002509:3450-3678	14.584	1.56251	0.705452	2.21491	0.0267662	NA
Citrus_au_0000066432:6-652	36.5348	-0.99885	0.450972	-2.21488	0.0267681	0.69505
Citrus_au_5042:469-2714	34.3739	1.07505	0.485948	2.21227	0.0269481	0.697316
Citrus_au_0000092319:12-2061	24.6694	1.17077	0.529384	2.21156	0.026997	0.697322
Citrus_au_10361:393-2051	21.8422	-1.19634	0.541675	-2.20859	0.0272031	0.699129
Citrus_au_0000008124:641-1522	145.44	-0.669916	0.304097	-2.20297	0.0275969	0.70227
Citrus_au_0000091768:2-1101	19.6622	1.26573	0.57476	2.20219	0.0276521	NA
Citrus_au_0000034632:304-1426	22.1669	1.29479	0.588439	2.20039	0.0277793	0.703012
Citrus_au_296:3121-4268	125.232	-0.746762	0.339578	-2.19909	0.0278715	0.704153
Citrus_au_0000006006:2828-2975	14.0587	-1.73322	0.79006	-2.19378	0.0282514	NA
Citrus_au_8975:5-2258	48.7339	0.828504	0.377722	2.19342	0.0282769	0.705687
Citrus_au_9061:725-2214	42.626	0.944928	0.431203	2.19138	0.0284246	0.706545
Citrus_au_3257:1-237	652.469	-0.47683	0.217635	-2.19097	0.0284543	0.706545
Citrus_au_0000070690:2221-2641	740.841	0.458573	0.209303	2.19096	0.028455	0.706545
Citrus_au_0000004484:751-1299	28.3091	-1.08805	0.497669	-2.18629	0.0287947	0.709956
Citrus_au_0000070123:19-1908	20.5556	1.2698	0.581459	2.18382	0.0289757	NA
Citrus_au_2610:9-4230	62.8435	0.780378	0.357889	2.18051	0.02922	0.715014
Citrus_au_0000123682:23-289	15953.2	0.570951	0.261886	2.18016	0.0292459	0.715014
Citrus_au_0000012288:550-984	13.9917	-1.56156	0.716679	-2.17888	0.0293405	NA
Citrus_au_0000027012:54-863	16.6126	-1.51621	0.697133	-2.17492	0.0296359	NA
Citrus_au_0000089577:337-1915	51.2019	1.81055	0.833377	2.17255	0.0298141	0.719565
Citrus_au_0000067359:4-1166	65.0312	0.748519	0.344933	2.17004	0.0300037	0.720659
Citrus_au_0000064802:265-1245	255.951	-0.643288	0.296919	-2.16654	0.0302701	0.720659
Citrus_au_481:417-1575	333.639	0.503832	0.23328	2.15978	0.0307899	0.726075
Citrus_au_0000061446:5-1525	95.3608	0.680031	0.315058	2.15843	0.0308945	0.726545
Citrus_au_6039:1-748	2259.46	0.478982	0.222058	2.15701	0.0310046	0.726901
Citrus_au_0000073129:488-1023	57.1591	0.765821	0.35575	2.15269	0.0313427	0.728896
Citrus_au_114:719-2306	105.287	0.670713	0.311597	2.1525	0.0313577	0.728896
Citrus_au_0000008898:118-534	50.4899	-0.893097	0.415039	-2.15184	0.0314102	0.729771
Citrus_au_535:1751-2410	18.3452	1.27235	0.591571	2.1508	0.0314921	NA
Citrus_au_0000008851:2-420	28.9292	1.06923	0.49749	2.14925	0.0316146	0.732378
Citrus_au_0000013632:192-523	42.0573	-1.03673	0.482762	-2.1475	0.0317536	0.733132
Citrus_au_385:53-426	14.9464	1.52722	0.711183	2.14743	0.0317589	NA
Citrus_au_0000067018:2-1597	183.904	0.562426	0.261919	2.14733	0.0317669	0.733132
Citrus_au_8231:1875-2164	14.3371	1.45704	0.678628	2.14704	0.0317898	NA
Citrus_au_8833:7203-8009	42.4797	0.873602	0.407458	2.14403	0.0320306	0.734803
Citrus_au_0000062938:3-232	276.384	0.522489	0.243831	2.14283	0.032127	0.734803
Citrus_au_0000019767:189-2280	21.565	1.19273	0.556715	2.14243	0.0321585	0.734803
Citrus_au_0000105688:59-1636	37.3411	1.00366	0.46956	2.13744	0.0325624	0.737027
Citrus_au_0000123959:1-282	83.636	0.695831	0.325664	2.13665	0.0326264	0.737794
Citrus_au_0000082440:27-2371	44.9728	-0.875428	0.409877	-2.13583	0.0326932	0.737948
Citrus_au_0000066350:962-1462	27.845	1.12764	0.528259	2.13464	0.0327906	0.738177
Citrus_au_0000090154:1-583	17.8881	1.24023	0.58134	2.1334	0.032892	NA
Citrus_au_4020:55-430	33287	0.403249	0.189334	2.12983	0.0331857	0.742245
Citrus_au_0000089032:50-1054	22.1846	1.34939	0.634353	2.1272	0.0334038	0.743029
Citrus_au_9407:1406-2140	52.0036	-0.833709	0.391959	-2.12703	0.0334174	0.743029
Citrus_au_9406:480-1388	100.537	-0.756723	0.355945	-2.12595	0.0335072	0.743685
Citrus_au_0000018850:2-1292	46.5444	-0.857929	0.404838	-2.11919	0.0340745	0.749501
Citrus_au_1754:900-1161	15.5312	-1.56242	0.737655	-2.11809	0.0341671	NA
Citrus_au_0000014368:688-1900	29.2554	-1.14001	0.538719	-2.11615	0.0343322	0.752607
Citrus_au_2710:719-1997	13.5301	-1.57811	0.746067	-2.11524	0.0344092	NA
Citrus_au_0000066432:1300-1823	16.2352	-1.35524	0.643766	-2.10518	0.0352759	NA
Citrus_au_8310:3-181	15.2953	-1.50084	0.713355	-2.10392	0.0353854	NA
Citrus_au_0000024721:1-729	100.587	-0.745997	0.354607	-2.10373	0.0354022	0.761074
Citrus_au_0000089032:1451-2728	36.0763	1.89771	0.902333	2.10312	0.0354556	0.761074
Citrus_au_250:11-1934	133.268	-0.630462	0.300169	-2.10036	0.0356976	0.762113
Citrus_au_9302:1200-1722	1614.77	-0.478212	0.227932	-2.09805	0.0359009	0.762113
Citrus_au_4543:1706-1952	43.821	0.903315	0.430738	2.09713	0.0359817	0.762113
Citrus_au_7291:1-1041	23534	-0.480058	0.229154	-2.09492	0.0361783	0.763816
Citrus_au_3500:117-1333	22.7188	1.1774	0.562431	2.09341	0.0363129	0.763816
Citrus_au_0000004106:5-157	3621.47	0.417564	0.1996	2.092	0.0364382	0.764397
Citrus_au_3430:87-1015	22.8496	-1.15481	0.552279	-2.09099	0.0365293	0.765464
Citrus_au_0000048003:13-1114	17.3763	1.22386	0.586295	2.08745	0.0368474	NA
Citrus_au_0000046058:540-2824	710.959	-0.416074	0.201223	-2.06773	0.0386652	0.781302
Citrus_au_0000015840:9-766	34.2751	-0.937381	0.453546	-2.06678	0.0387545	0.782077
Citrus_au_0000081966:160-807	13.4624	-1.87449	0.90728	-2.06606	0.0388229	NA
Citrus_au_0000115204:905-1332	56.3128	0.830746	0.402222	2.06539	0.0388857	0.782393
Citrus_au_0000003770:100-853	193.126	0.545878	0.26455	2.06342	0.0390723	0.784389
Citrus_au_0000069377:967-3076	354.168	0.477293	0.23158	2.06103	0.0392999	0.78555
Citrus_au_0000073929:32-1010	51458.5	0.563592	0.273747	2.05881	0.0395127	0.78555
Citrus_au_0000042971:4-1932	32.8745	1.01209	0.491803	2.05791	0.0395988	0.78555
Citrus_au_0000022946:880-1152	20.9917	1.23707	0.602895	2.05188	0.0401814	0.788341
Citrus_au_0000076727:1156-1944	14.2231	1.49462	0.728833	2.0507	0.0402963	NA
Citrus_au_0000061857:3-285	25.135	-1.14349	0.557955	-2.04943	0.0404197	0.790992
Citrus_au_0000073740:206-1996	51.5123	-0.80061	0.390892	-2.04816	0.040544	0.791638
Citrus_au_0000031766:775-1403	34.3107	0.958449	0.468504	2.04576	0.0407797	0.791919
Citrus_au_0000001959:40-767	123.339	-1.28143	0.626388	-2.04575	0.0407811	0.791919
Citrus_au_0000019568:14-3595	50.0317	0.806775	0.394471	2.04521	0.0408343	0.792166
Citrus_au_9206:22-1002	51553.6	0.561892	0.27488	2.04413	0.0409405	0.792985
Citrus_au_0000054394:1-404	5504.65	-0.461257	0.225945	-2.04146	0.0412051	0.794632
Citrus_au_8282:3565-4981	15.9794	1.30273	0.638461	2.04042	0.0413085	NA
Citrus_au_9205:1-1012	51388.7	0.560476	0.274933	2.03859	0.0414908	0.795128
Citrus_au_0000098116:2787-4404	26.0824	1.06173	0.521652	2.03533	0.0418181	0.795548
Citrus_au_0000077578:352-2660	35.0178	0.913	0.448725	2.03466	0.0418856	0.795718
Citrus_au_824:626-825	49959.5	0.582422	0.286368	2.03382	0.0419696	0.795718
Citrus_au_0000054696:1-219	3880.84	0.445224	0.218999	2.033	0.0420525	0.795718
Citrus_au_2220:1927-2712	33.3245	-1.08833	0.535379	-2.03283	0.0420699	0.795718
Citrus_au_1605:5756-6458	89.3201	0.655881	0.322712	2.0324	0.0421132	0.795884
Citrus_au_0000099752:26-1848	21.3377	1.08617	0.535277	2.02917	0.0424411	0.796866
Citrus_au_0000029087:243-1489	49.4347	-0.764402	0.376816	-2.02858	0.0425008	0.796866
Citrus_au_0000014557:221-3041	98.0072	-0.685714	0.338101	-2.02813	0.0425468	0.797372
Citrus_au_8339:3-407	440.179	0.453639	0.223779	2.02718	0.0426444	0.797704
Citrus_au_0000015014:6-226	143.217	0.573752	0.283208	2.0259	0.0427749	0.797829
Citrus_au_0000018276:261-2030	24.396	1.03335	0.510324	2.02488	0.0428797	0.797829
Citrus_au_0000006013:3163-3310	13.4957	-1.46222	0.723409	-2.02129	0.0432502	NA
Citrus_au_0000066874:241-2317	119.297	-0.591466	0.292623	-2.02126	0.0432533	0.801442
Citrus_au_9990:16-1469	2162.74	0.380025	0.188064	2.02072	0.043309	0.80187
Citrus_au_0000102941:43-874	28.7365	-1.02903	0.509815	-2.01844	0.0435458	0.802345
Citrus_au_0000082190:352-827	16.8827	1.4434	0.715159	2.01829	0.0435606	NA
Citrus_au_0000121064:117-367	256.659	-0.484576	0.240215	-2.01727	0.0436678	0.802947
Citrus_au_0000114683:1-510	66.7248	0.754908	0.374333	2.01668	0.0437292	0.803293
Citrus_au_0000060600:906-1139	23.5074	-1.1659	0.580172	-2.00957	0.0444763	0.810353
Citrus_au_66:1907-2473	381.405	-0.4382	0.218402	-2.00639	0.0448148	0.813282
Citrus_au_7547:2-498	10476.2	0.42582	0.212255	2.00618	0.0448374	0.813313
Citrus_au_351:1-818	34375.9	-0.380952	0.189905	-2.00601	0.0448547	0.813326
Citrus_au_0000036879:1201-1471	15.8014	1.26663	0.63209	2.00387	0.0450836	NA
Citrus_au_0000010563:28-838	29.4854	0.967843	0.483693	2.00094	0.0453984	0.816357
Citrus_au_0000020566:971-1255	15.5977	-1.26669	0.633603	-1.99918	0.0455888	NA
Citrus_au_813:1921-2678	30.4633	-0.948465	0.476995	-1.98842	0.0467658	0.822176
Citrus_au_455:3941-4413	208.082	-0.51149	0.257323	-1.98773	0.0468413	0.822929
Citrus_au_5136:1-367	2543.28	0.570629	0.287601	1.9841	0.0472444	0.825394
Citrus_au_0000075593:4-1793	64.3313	-0.714742	0.360702	-1.98153	0.0475321	0.826089
Citrus_au_0000014933:1493-1760	29.4062	0.958692	0.483992	1.9808	0.0476136	0.826089
Citrus_au_0000067609:40-1563	21.4261	-1.23682	0.624409	-1.98078	0.0476155	0.826089
Citrus_au_8772:902-1366	44.4242	-0.872202	0.441501	-1.97554	0.0482073	0.827786
Citrus_au_0000032428:4-2071	21.171	1.13948	0.577003	1.97482	0.0482888	0.827857
Citrus_au_0000099229:3-449	13.4248	-1.69464	0.859722	-1.97115	0.0487066	NA
Citrus_au_0000063648:125-2087	135.76	0.564699	0.286618	1.97022	0.0488136	0.831998
Citrus_au_2863:19-674	28.4902	0.961979	0.488386	1.96971	0.0488717	0.832475
Citrus_au_403:1-871	99.4225	-0.68353	0.347398	-1.96757	0.0491172	0.833071
Citrus_au_0000069579:1998-2420	88.6437	-0.721323	0.367044	-1.96523	0.0493882	0.833422
Citrus_au_0000023787:49-1818	16.158	1.23693	0.629947	1.96354	0.0495832	NA
