# Supplementary material for: Differential Expression of miRNAs Involved in Response to Candidatus Liberibacter asiaticus Infection in Mexican Lime at Early and Late Stages of Huanglongbing Disease
Source: Plants (Basel). 2023 Feb 24;12(5):1039. doi: 10.3390/plants12051039 (PMC10005081; doi:10.3390/plants12051039)
Supplement: Supplementary file 1 [file plants-12-01039-s001.zip › Table S6, Expression statistics and free energy of binding between miRNAs and target genes.xlsx]

## Sheet: 8wpi_miRNAsDE
									Binding properties miRNA-target gene				Differential expression of genes obtained by RNA-Seq								Complementary
Locus	miRNA_	log2FoldChange miRNA	Sequence	Target ID	Predicted funtion	UPE	Expectation	Inhibition	ΔG Energía libre total de unión	ΔGint Energía de formación dúplex	ΔGu_l Energía de apertura para la secuencia más larga	ΔGu_s Energía de apertura para la secuencia más corta	logFC_DESeq2	FDR_DESeq2	pvalue_DESeq2	logFC_edgeR	FDR_edgeR	pvalue_edgeR	DESeq	EdgeR	MM	GU
Citrus_au_4163	cau-miR403a	-0.444816	UUAGAUUCACGCACAAACUCG	Citrus_au_4163	Putative ubiquitin-conjugating enzyme E2 38	19.255	0	Cleavage	-18.35 kcal/mol	-34.91 kcal/mol	16.52 kcal/mol	0.04 kcal/mol	0.609146	0.533723	0.205557	0.607502	0.399803	0.141263	FALSE	FALSE	0	0
Citrus_au_0000097776	cau-miR403b	-0.449278		Citrus_au_0000031038	Protein argonaute 2 (AGO2)	19.995	0	Cleavage	-21.71 kcal/mol	-33.71 kcal/mol	11.95 kcal/mol	0.04 kcal/mol	-0.487729	0.447098	0.146469	-0.487801	0.413735	0.149639	FALSE	FALSE	0	0
Citrus_au_0000097777	cau-miR403c	-0.429534		Citrus_au_0000066880	FAD/NAD(P)-binding oxidoreductase family protein	12.563	3	Translation	-17.16 kcal/mol	-24.62 kcal/mol	7.42 kcal/mol	0.04 kcal/mol	0.141181	0.904393	0.732422	0.140813	0.88185	0.705458	FALSE	FALSE	1	2
				Citrus_au_0000009992	Flavin-containing monooxygenase FMO GS-OX-like 2	12.586	3	Translation	-17.15 kcal/mol	-24.62 kcal/mol	7.43 kcal/mol	0.04 kcal/mol	0.71389	0.448911	0.147728	0.711708	0.272882	0.0738687	FALSE	FALSE	1	2
				Citrus_au_0000066886	Flavin-containing monooxygenase FMO GS-OX-like 2	12.565	3	Translation	-17.17 kcal/mol	-24.62 kcal/mol	7.41 kcal/mol	0.04 kcal/mol	0.615138	0.280719	0.0634277	0.614623	0.197773	0.0437243	FALSE	FALSE	1	2
				Citrus_au_0000066885	FAD/NAD(P)-binding oxidoreductase family protein	12.565	3	Translation	-17.17 kcal/mol	-24.62 kcal/mol	7.41 kcal/mol	0.04 kcal/mol	0.266686	0.726683	0.410197	0.266368	0.672764	0.380518	FALSE	FALSE	1	2
				Citrus_au_0000009997	Flavin-containing monooxygenase FMO GS-OX-like 2	12.586	3	Translation	-17.04 kcal/mol	-24.62 kcal/mol	7.54 kcal/mol	0.04 kcal/mol	0.466929	0.628484	0.293931	0.466338	0.532448	0.237439	FALSE	FALSE	1	2
				Citrus_au_0000009994	Flavin-containing monooxygenase FMO GS-OX-like 2	12.586	3	Translation	-17.03 kcal/mol	-24.62 kcal/mol	7.55 kcal/mol	0.04 kcal/mol	0.417694	0.511514	0.190653	0.417343	0.447218	0.171722	FALSE	FALSE	1	2
				Citrus_au_0000066883	Flavin-containing monooxygenase FMO GS-OX-like 4	12.565	3	Translation	-17.18 kcal/mol	-24.62 kcal/mol	7.40 kcal/mol	0.04 kcal/mol	0.350457	0.609026	0.274244	0.350117	0.547616	0.251071	FALSE	FALSE	1	2
				Citrus_au_0000066884	Flavin-containing monooxygenase FMO GS-OX-like 4	12.565	3	Translation	-17.17 kcal/mol	-24.62 kcal/mol	7.40 kcal/mol	0.04 kcal/mol	0.284605	0.697858	0.372276	0.284295	0.63809	0.3411	FALSE	FALSE	1	2
Citrus_au_0000043489	cau-miR006a	0.939242	UAGCAGCUGGGCUGUGAUAGGCCA	Citrus_au_848	ARM repeat superfamily protein	13.584	1	Cleavage	NA	NA	NA	NA	NA	NA	NA	NA	NA	NA	NA	NA	0	0
				Citrus_au_0000059383	Flavone 3'-O-methyltransferase 1 (OMT1)	9.471	2.5	Cleavage	-17.09 kcal/mol	-31.21 kcal/mol	8.09 kcal/mol	6.03 kcal/mol	NA	NA	NA	NA	NA	NA	NA	NA	0	1
				Citrus_au_0000086550	PA-domain containing subtilase family protein	17.851	3	Cleavage	-18.01 kcal/mol	-33.18 kcal/mol	9.14 kcal/mol	6.03 kcal/mol	0.298315	0.746902	0.436337	0.297767	0.700212	0.414259	FALSE	FALSE	0	0
				Citrus_au_0000110774	FtsH extracellular protease family	20.229	3	Cleavage	-12.65 kcal/mol	-27.41 kcal/mol	8.73 kcal/mol	6.03 kcal/mol	-1.24776	0.000320374	7.53563e-06	-1.24789	0.000870763	3.15372e-05	TRUE	TRUE	1	0
				Citrus_au_0000046578	U-box domain-containing protein 40 (PUB40)	12.795	3	Cleavage	-20.57 kcal/mol	-31.00 kcal/mol	4.40 kcal/mol	6.03 kcal/mol	-0.602509	0.468643	0.159806	-0.602397	0.360063	0.11767	FALSE	FALSE	0	2
				Citrus_au_0000023070	Vacuolar protein-sorting-associated protein 11 homolog (VPS11)	13.778	3	Cleavage	-17.68 kcal/mol	-28.47 kcal/mol	4.76 kcal/mol	6.03 kcal/mol	0.0210143	0.983781	0.942764	0.0207366	0.987411	0.945257	FALSE	FALSE	0	1
				Citrus_au_0000031558	6-phosphogluconate dehydrogenase, decarboxylating 1, chloroplastic	10.594	3	Cleavage	-16.63 kcal/mol	-27.77 kcal/mol	5.10 kcal/mol	6.03 kcal/mol	0.339247	0.590226	0.255173	0.338878	0.56543	0.267687	FALSE	FALSE	0	4
				Citrus_au_0000090924	Transcription initiation factor TFIIE, beta subunit	23.733	3.5	Translation	-16.95 kcal/mol	-33.87 kcal/mol	10.88 kcal/mol	6.03 kcal/mol	-0.0487864	0.963616	0.879399	-0.0490966	0.963086	0.879582	FALSE	FALSE	1	1
				Citrus_au_518	Transcription initiation factor TFIIE, beta subunit	23.733	3.5	Translation	-16.99 kcal/mol	-33.87 kcal/mol	10.84 kcal/mol	6.03 kcal/mol	-0.0339262	0.973932	0.91046	-0.0341509	0.975446	0.91004	FALSE	FALSE	1	1
				Citrus_au_0000077921	SecY protein transport family protein	13.885	3.5	Cleavage	-11.62 kcal/mol	-21.92 kcal/mol	4.27 kcal/mol	6.03 kcal/mol	0.402366	0.453989	0.150928	0.402061	0.457166	0.178358	FALSE	FALSE	1	3
Citrus_au_2177	cau-miR011	1.01015	UGACUCGUGAGUUGGCCUUG	Citrus_au_5021	Disease resistance protein (TIR-NBS-LRR class) family	23.136	3	Cleavage	-18.17 kcal/mol	-28.11 kcal/mol	8.80 kcal/mol	1.14 kcal/mol	-0.716506	0.265285	0.0577925	-0.716113	0.185217	0.0392436	FALSE	FALSE	1	1
				Citrus_au_4534	Exonuclease V, chloroplastic	12.535	3	Cleavage	-20.98 kcal/mol	-27.72 kcal/mol	5.60 kcal/mol	1.14 kcal/mol	-0.313427	0.696598	0.37028	-0.313457	0.618713	0.320073	FALSE	FALSE	0	0
				Citrus_au_0000042106	Protein indeterminate-domain 7 (IDD7)	16.804	3.5	Cleavage	-13.13 kcal/mol	-24.04 kcal/mol	9.77 kcal/mol	1.14 kcal/mol	-0.301301	0.652176	0.316991	-0.301522	0.625786	0.327808	FALSE	FALSE	0	5
				Citrus_au_351	Disease resistance protein (TIR-NBS-LRR class) family	21.493	3.5	Cleavage	-8.36 kcal/mol	-11.67 kcal/mol	2.17 kcal/mol	1.14 kcal/mol	NA	NA	NA	NA	NA	NA	NA	NA	1	1
				Citrus_au_0000107537	Mitogen-activated protein kinase kinase kinase 1 (MEKK1)	23.224	3.5	Cleavage	-15.06 kcal/mol	-25.71 kcal/mol	9.51 kcal/mol	1.14 kcal/mol	-0.972971	0.0476429	0.00418781	-0.972893	0.0241473	0.00207304	FALSE	FALSE	1	2
				Citrus_au_0000028621	Serine/arginine-rich splicing factor RS2Z32	14.269	3.5	Cleavage	-15.43 kcal/mol	-28.02 kcal/mol	11.45 kcal/mol	1.14 kcal/mol	0.61177	0.238244	0.0482641	0.611284	0.178875	0.0371634	FALSE	FALSE	1	2
				Citrus_au_2600	MAPK/ERK kinase kinase E493 (MAPKKK10)	23.224	3.5	Cleavage	-15.30 kcal/mol	-25.71 kcal/mol	9.26 kcal/mol	1.14 kcal/mol	-1.28965	0.00288578	0.000107847	-1.28944	0.000973762	3.61485e-05	TRUE	TRUE	1	2
				Citrus_au_0000028680	IQ-domain 5 (IQD5)	22.699	3.5	Cleavage	-21.81 kcal/mol	-30.10 kcal/mol	7.15 kcal/mol	1.14 kcal/mol	0.140719	0.848792	0.614219	0.140428	0.843947	0.637596	FALSE	FALSE	0	3
				Citrus_au_0000016424	Arginase 1, mitochondrial (ARGAH1)	13.296	3.5	Cleavage	-17.21 kcal/mol	-27.73 kcal/mol	9.37 kcal/mol	1.14 kcal/mol	-0.798001	0.104629	0.0131831	-0.797962	0.0639055	0.00805596	FALSE	FALSE	1	2
				Citrus_au_0000014317	Sucrose transport protein SUC3	24.611	3.5	Cleavage	-25.08 kcal/mol	-31.11 kcal/mol	4.89 kcal/mol	1.14 kcal/mol	-1.17718	0.157792	0.0243166	-1.17423	0.0427578	0.00457643	FALSE	TRUE	0	2
Citrus_au_1099	cau-miR172a	-0.433403	GUAGCAUCAUCAAGAUUCAC	Citrus_au_0000046354	myb domain protein 105 (MYB105)	13.447	1.5	Cleavage	-17.67 kcal/mol	-25.32 kcal/mol	7.41 kcal/mol	0.24 kcal/mol	0.44646	0.611338	0.276286	0.445684	0.544082	0.24777	FALSE	FALSE	0	0
				Citrus_au_0000042060	Replication protein A 70 kDa DNA-binding subunit C (RPA1C)	16.677	2	Cleavage	-12.75 kcal/mol	-22.86 kcal/mol	9.86 kcal/mol	0.24 kcal/mol	0.490856	0.508017	0.188252	0.490302	0.411524	0.148506	FALSE	FALSE	0	0
				Citrus_au_0000043361	SufE-like protein 2, chloroplastic (SUFE2)	18.701	2	Cleavage	-18.00 kcal/mol	-25.30 kcal/mol	7.06 kcal/mol	0.24 kcal/mol	0.314206	0.757444	0.452196	0.313842	0.688527	0.400392	FALSE	FALSE	1	1
				Citrus_au_0000086668	alpha/beta-Hydrolases superfamily protein	22.283	2.5	Cleavage	-10.43 kcal/mol	-18.17 kcal/mol	7.49 kcal/mol	0.24 kcal/mol	0.0807466	0.935784	0.809586	0.0804336	0.926714	0.798964	FALSE	FALSE	0	2
				Citrus_au_0000082960	P-loop containing nucleoside triphosphate hydrolases superfamily protein	16.674	2.5	Cleavage	-16.39 kcal/mol	-23.60 kcal/mol	6.97 kcal/mol	0.24 kcal/mol	-0.0230434	0.982204	0.937378	-0.0232336	0.984725	0.938287	FALSE	FALSE	0	1
				Citrus_au_0000023690	P-loop containing nucleoside triphosphate hydrolases superfamily protein	16.674	2.5	Cleavage	-17.23 kcal/mol	-23.60 kcal/mol	6.13 kcal/mol	0.24 kcal/mol	-0.0379813	0.969642	0.897834	-0.0381507	0.970873	0.89824	FALSE	FALSE	0	1
				Citrus_au_9005	Beta-amylase 8 (BAM8)	17.455	2.5	Cleavage	-16.30 kcal/mol	-22.32 kcal/mol	5.78 kcal/mol	0.24 kcal/mol	-0.00209427	0.99859	0.994209	-0.00227338	1	0.99544	FALSE	FALSE	0	2
				Citrus_au_0000016696	CBL-interacting serine/threonine-protein kinase 8 (CIPK8)	15.745	3	Cleavage	-20.42 kcal/mol	-26.32 kcal/mol	5.66 kcal/mol	0.24 kcal/mol	0.629766	0.393177	0.115772	0.629262	0.309305	0.0907092	FALSE	FALSE	1	1
				Citrus_au_0000074532	CBL-interacting serine/threonine-protein kinase 8 (CIPK8)	12.258	3	Cleavage	-20.87 kcal/mol	-26.32 kcal/mol	5.21 kcal/mol	0.24 kcal/mol	0.571722	0.418302	0.12946	0.571294	0.346118	0.109647	FALSE	FALSE	1	1
				Citrus_au_0000074899	Evolutionarily conserved C-terminal region 7 (ECT7)	16.158	3	Cleavage	-10.38 kcal/mol	-20.12 kcal/mol	9.50 kcal/mol	0.24 kcal/mol	-0.108597	0.898356	0.71777	-0.108947	0.893986	0.73021	FALSE	FALSE	1	0
Citrus_au_0000004106	miR3951	0.46691	UUUCUCUUAUCGUUAUCUGUG	Citrus_au_4749	Leucine-rich repeat (LRR) family protein	13.514	2	Cleavage	-22.09 kcal/mol	-25.31 kcal/mol	3.20 kcal/mol	0.02 kcal/mol	-0.641762	0.230041	0.0455116	-0.641687	0.157446	0.0303379	FALSE	FALSE	0	1
				Citrus_au_0000103503	Leucine-rich repeat (LRR) family protein	13.514	2	Cleavage	-22.56 kcal/mol	-25.50 kcal/mol	2.92 kcal/mol	0.02 kcal/mol	-0.762437	0.196056	0.0346415	-0.761929	0.117915	0.0193521	FALSE	FALSE	0	1
				Citrus_au_6851	Agamous-like MADS-box protein AGL8	18.296	2.5	Cleavage	-20.47 kcal/mol	-25.51 kcal/mol	5.02 kcal/mol	0.02 kcal/mol	NA	NA	NA	NA	NA	NA	NA	NA	0	3
				Citrus_au_7813	Beta-galactosidase 16 (BGAL16)	14.345	2.5	Cleavage	-13.53 kcal/mol	-19.11 kcal/mol	5.56 kcal/mol	0.02 kcal/mol	0.722634	0.399391	0.118923	0.721518	0.279969	0.0771451	FALSE	FALSE	0	2
				Citrus_au_0000041264	Calcium-dependent protein kinase 21 (CPK21)	13.772	3	Cleavage	-22.72 kcal/mol	-26.31 kcal/mol	3.57 kcal/mol	0.02 kcal/mol	-0.612525	0.334649	0.0867516	-0.612117	0.228752	0.055398	FALSE	FALSE	0	4
				Citrus_au_0000041265	Calcium-dependent protein kinase 21 (CPK21)	13.772	3	Cleavage	-23.71 kcal/mol	-26.31 kcal/mol	2.58 kcal/mol	0.02 kcal/mol	-0.52207	0.365204	0.101457	-0.522038	0.293778	0.0833422	FALSE	FALSE	0	4
				Citrus_au_0000088076	Pyruvate dehydrogenase E1 component subunit beta-1, mitochondrial (PDH2)	19.252	3	Cleavage	-14.70 kcal/mol	-26.21 kcal/mol	11.49 kcal/mol	0.02 kcal/mol	0.512988	0.338411	0.0886248	0.512636	0.294326	0.0836353	FALSE	FALSE	0	4
				Citrus_au_0000088078	Pyruvate dehydrogenase E1 component subunit beta-1, mitochondrial (PDH2)	19.252	3	Cleavage	-15.19 kcal/mol	-26.21 kcal/mol	10.99 kcal/mol	0.02 kcal/mol	0.33709	0.573691	0.240983	0.33674	0.557518	0.260218	FALSE	FALSE	0	4
				Citrus_au_10039	Pyruvate dehydrogenase E1 component subunit beta-1, mitochondrial (PDH2)	19.687	3	Cleavage	-14.86 kcal/mol	-26.21 kcal/mol	11.33 kcal/mol	0.02 kcal/mol	0.599843	0.198486	0.0354235	0.599486	0.203545	0.0458064	FALSE	FALSE	0	4
				Citrus_au_4273	NAD(P)-binding Rossmann-fold superfamily protein	10.388	3	Cleavage	-20.06 kcal/mol	-22.80 kcal/mol	2.72 kcal/mol	0.02 kcal/mol	0.425531	0.512929	0.191858	0.425156	0.431208	0.161378	FALSE	FALSE	1	2

## Sheet: 16wpi_miRNAsDE
									Binding properties miRNA-target gene				Differential expression of genes obtained by RNA-Seq								Complementary
Locus	miRNA	log2FoldChange miRNA	Sequence	Target ID	Predicted funtion	UPE	Expectation	Inhibition	ΔG Energía libre total de unión	ΔGint Energía de formación dúplex	ΔGu_l Energía de apertura para la secuencia más larga	ΔGu_s Energía de apertura para la secuencia más corta	logFC_DESeq2	FDR_DESeq2	pvalue_DESeq2	logFC_edgeR	FDR_edgeR	pvalue_edgeR	DESeq	EdgeR	MM	GU
Citrus_au_5549	cau-miR156a	-0.745993	UUGACGGAAGAUAGAGAGCAC	Citrus_au_0000037699	Squamosa promoter-binding-like protein 6	16.152	2	Cleavage	-29.16 kcal/mol	-32.25 kcal/mol	3.06 kcal/mol	0.03 kcal/mol	-0.633091	0.40467	0.18631	-0.65429	0.311231	0.133257	FALSE	FALSE	1	1
Citrus_au_5550	cau-miR156b	-0.748318		Citrus_au_0000037696	Squamosa promoter-binding-like protein 6	16.152	2	Cleavage	-27.70 kcal/mol	-32.25 kcal/mol	4.52 kcal/mol	0.03 kcal/mol	-0.545751	0.427086	0.204315	-0.569976	0.314063	0.13523	FALSE	FALSE	1	1
				Citrus_au_0000112798	Squamosa promoter-binding-like protein 3	12.415	2	Cleavage	-17.00 kcal/mol	-32.15 kcal/mol	15.13 kcal/mol	0.03 kcal/mol	0.883126	0.224588	0.0717394	0.856658	0.165512	0.0509393	FALSE	FALSE	1	1
				Citrus_au_0000112797	Squamosa promoter-binding-like protein 3	12.415	2	Cleavage	-24.22 kcal/mol	-31.65 kcal/mol	7.40 kcal/mol	0.03 kcal/mol	NA	NA	NA	NA	NA	NA	NA	NA	1	1
				Citrus_au_0000022200	Squamosa promoter-binding-like protein 9	12.415	2	Cleavage	-30.59 kcal/mol	-32.07 kcal/mol	1.45 kcal/mol	0.03 kcal/mol	NA	NA	NA	NA	NA	NA	NA	NA	1	1
				Citrus_au_0000049123	Squamosa promoter-binding-like protein 4	17.524	2.5	Cleavage	-28.19 kcal/mol	-31.47 kcal/mol	3.25 kcal/mol	0.03 kcal/mol	-1.24741	0.137287	0.0335219	-1.27165	0.0824888	0.0185009	FALSE	FALSE	1	1
				Citrus_au_4311	Ubiquitin-60S ribosomal protein L40-1 (RPL40B)	10.521	2.5	Cleavage	-21.49 kcal/mol	-26.01 kcal/mol	4.49 kcal/mol	0.03 kcal/mol	-0.3402	0.686452	0.462299	-0.364147	0.603183	0.38393	FALSE	FALSE	0	2
				Citrus_au_0000038486	Squamosa promoter-binding-like protein 16	11.637	3	Cleavage	-28.97 kcal/mol	-31.17 kcal/mol	2.17 kcal/mol	0.03 kcal/mol	-0.231033	0.85978	0.722151	-0.258206	0.828352	0.67848	FALSE	FALSE	1	1
				Citrus_au_6791	Squamosa promoter-binding-like protein 3	11.417	3	Cleavage	-22.16 kcal/mol	-28.35 kcal/mol	6.16 kcal/mol	0.03 kcal/mol	-0.268542	0.840569	0.688792	-0.286735	0.80154	0.638157	FALSE	FALSE	1	1
				Citrus_au_0000015487	Squamosa promoter-binding-like protein 4	17.618	3	Cleavage	-23.40 kcal/mol	-28.95 kcal/mol	5.52 kcal/mol	0.03 kcal/mol	0.504185	0.501846	0.267491	0.477197	0.452135	0.240471	FALSE	FALSE	1	1
Citrus_au_0000117891	cau-miR156c	1.15969	AUGACAGAAGAGAGAGAGUAC	Citrus_au_0000038486	Squamosa promoter-binding-like protein 16	11.637	0	Cleavage	-34.43 kcal/mol	-36.62 kcal/mol	2.18 kcal/mol	0.01 kcal/mol	-0.231033	0.85978	0.722151	-0.258206	0.828352	0.67848	FALSE	FALSE	0	0
				Citrus_au_6791	Squamosa promoter-binding-like protein 3	11.417	0.5	Cleavage	-27.51 kcal/mol	-33.70 kcal/mol	6.18 kcal/mol	0.01 kcal/mol	-0.268542	0.840569	0.688792	-0.286735	0.80154	0.638157	FALSE	FALSE	0	0
				Citrus_au_0000038485	Squamosa promoter-binding-like protein 9	11.637	0.5	Cleavage	-29.42 kcal/mol	-36.62 kcal/mol	7.18 kcal/mol	0.01 kcal/mol	NA	NA	NA	NA	NA	NA	NA	NA	0	0
				Citrus_au_0000037699	Squamosa promoter-binding-like protein 6	16.152	0.5	Cleavage	-33.35 kcal/mol	-36.40 kcal/mol	3.04 kcal/mol	0.01 kcal/mol	-0.633091	0.40467	0.18631	-0.65429	0.311231	0.133257	FALSE	FALSE	0	0
				Citrus_au_0000049123	Squamosa promoter-binding-like protein 4	17.524	1.5	Cleavage	-32.96 kcal/mol	-36.22 kcal/mol	3.24 kcal/mol	0.01 kcal/mol	-1.24741	0.137287	0.0335219	-1.27165	0.0824888	0.0185009	FALSE	FALSE	0	0
				Citrus_au_0000037696	Squamosa promoter-binding-like protein 6	16.152	1.5	Cleavage	-31.89 kcal/mol	-36.40 kcal/mol	4.50 kcal/mol	0.01 kcal/mol	-0.545751	0.427086	0.204315	-0.569976	0.314063	0.13523	FALSE	FALSE	0	0
				Citrus_au_0000112798	Squamosa promoter-binding-like protein 3	12.415	1.5	Cleavage	-21.51 kcal/mol	-36.50 kcal/mol	14.98 kcal/mol	0.01 kcal/mol	0.883126	0.224588	0.0717394	0.856658	0.165512	0.0509393	FALSE	FALSE	0	0
				Citrus_au_0000112797	Squamosa promoter-binding-like protein 3	12.415	1.5	Cleavage	-29.09 kcal/mol	-36.50 kcal/mol	7.40 kcal/mol	0.01 kcal/mol	NA	NA	NA	NA	NA	NA	NA	NA	0	0
				Citrus_au_0000022200	Squamosa promoter-binding-like protein 9	12.936	1.5	Cleavage	-34.76 kcal/mol	-36.22 kcal/mol	1.45 kcal/mol	0.01 kcal/mol	NA	NA	NA	NA	NA	NA	NA	NA	0	0
				Citrus_au_3104	UDP-glycosyltransferase 73C3	18.924	2.5	Cleavage	-16.28 kcal/mol	-25.51 kcal/mol	9.21 kcal/mol	0.01 kcal/mol	-2.04528	0.00235102	0.000107493	-2.06739	0.00100648	4.33663e-05	TRUE	TRUE	0	0
Citrus_au_3426	cau-miR160a	0.648888	UGCCUGGCUCCCUGUAUGCCA	Citrus_au_0000040131	Auxin response factor 16 (ARF16)	20.66	0	Cleavage	-33.53 kcal/mol	-45.90 kcal/mol	7.93 kcal/mol	4.44 kcal/mol	0.179259	0.853935	0.712897	0.154589	0.855576	0.723101	FALSE	FALSE	0	0
				Citrus_au_0000004005	Auxin response factor 17 (ARF17)	24.463	0.5	Cleavage	-30.37 kcal/mol	-46.30 kcal/mol	11.50 kcal/mol	4.44 kcal/mol	-0.733761	0.48816	0.255271	-0.750952	0.326428	0.143743	FALSE	FALSE	0	0
				Citrus_au_0000115965	Auxin response factor 16 (ARF16)	22.713	0.5	Cleavage	-24.71 kcal/mol	-46.10 kcal/mol	16.96 kcal/mol	4.44 kcal/mol	0.477274	0.47837	0.247662	0.453555	0.419529	0.213228	FALSE	FALSE	0	0
				Citrus_au_0000004004	Auxin response factor 17 (ARF17)	24.463	0.5	Cleavage	-30.37 kcal/mol	-46.30 kcal/mol	11.50 kcal/mol	4.44 kcal/mol	-0.591367	0.52285	0.287321	-0.614015	0.403932	0.200337	FALSE	FALSE	0	0
				Citrus_au_0000004007	Auxin response factor 17 (ARF17)	24.463	0.5	Cleavage	-30.37 kcal/mol	-46.30 kcal/mol	11.50 kcal/mol	4.44 kcal/mol	-1.10892	0.219673	0.0691635	-1.13164	0.111512	0.0284092	FALSE	FALSE	0	0
				Citrus_au_0000004009	Leucine aminopeptidase 3, chloroplastic	24.463	0.5	Cleavage	-30.37 kcal/mol	-46.30 kcal/mol	11.50 kcal/mol	4.44 kcal/mol	-0.553804	0.333061	0.135438	-0.57722	0.306001	0.129753	FALSE	FALSE	0	0
				Citrus_au_0000074591	Acyl-CoA N-acyltransferase with RING/FYVE/PHD-type zinc finger domain	21.83	2.5	Cleavage	-17.15 kcal/mol	-35.34 kcal/mol	13.75 kcal/mol	4.44 kcal/mol	0.453528	0.428757	0.206111	0.42909	0.494848	0.277085	FALSE	FALSE	0	1
				Citrus_au_0000011496	Calcineurin-like metallo-phosphoesterase superfamily protein	20.979	3.5	Cleavage	-18.40 kcal/mol	-28.92 kcal/mol	6.08 kcal/mol	4.44 kcal/mol	1.15792	0.0461059	0.00677744	1.13073	0.0389309	0.00634507	TRUE	TRUE	0	3
				Citrus_au_0000011489	Calcineurin-like metallo-phosphoesterase superfamily protein	20.979	3.5	Cleavage	-18.50 kcal/mol	-31.02 kcal/mol	8.08 kcal/mol	4.44 kcal/mol	1.04574	0.092782	0.0184831	1.01786	0.0812195	0.0181203	FALSE	FALSE	0	3
				Citrus_au_8843	Calcineurin-like metallo-phosphoesterase superfamily protein	21.329	3.5	Cleavage	NA	NA	NA	NA	0.290987	0.70987	0.491468	0.262535	0.754644	0.569663	FALSE	FALSE	0	3
Citrus_au_6097	cau-miR399a	-1.80604	UGCCAAAGGAGAGUUGCCCUA	Citrus_au_0000032113	Probable ubiquitin-conjugating enzyme E2 24 (UBC24)	18.059	1.5	Cleavage	-27.67 kcal/mol	-35.39 kcal/mol	5.72 kcal/mol	2.00 kcal/mol	1.27731	0.0272729	0.00318182	1.25346	0.014167	0.00154219	TRUE	TRUE	1	0
				Citrus_au_0000014058	Alkaline/neutral invertase E, chloroplastic (INVE)	21.882	2.5	Cleavage	-17.19 kcal/mol	-28.98 kcal/mol	9.79 kcal/mol	2.00 kcal/mol	-0.14227	0.854795	0.714394	-0.169565	0.829579	0.680476	FALSE	FALSE	1	0
				Citrus_au_0000071150	Alkaline/neutral invertase E, chloroplastic (INVE)	23.402	2.5	Cleavage	-16.27 kcal/mol	-25.55 kcal/mol	7.27 kcal/mol	2.00 kcal/mol	-0.00209874	0.99791	0.995525	-0.0288581	0.979149	0.944258	FALSE	FALSE	1	0
				Citrus_au_0000014059	Alkaline/neutral invertase E, chloroplastic (INVE)	21.882	2.5	Cleavage	-17.12 kcal/mol	-25.55 kcal/mol	6.42 kcal/mol	2.00 kcal/mol	-0.446806	0.437297	0.213344	-0.472661	0.441215	0.231133	FALSE	FALSE	1	0
				Citrus_au_0000095451	ABC transporter B family member 2 (ABCB2)	23.283	3	Cleavage	-15.51 kcal/mol	-24.14 kcal/mol	6.63 kcal/mol	2.00 kcal/mol	-0.533011	0.43042	0.2075	-0.554077	0.374379	0.178137	FALSE	FALSE	0	2
				Citrus_au_0000013607	UDP-glycosyltransferase 83A1 (UGT83A1)	21.27	3.5	Cleavage	-18.15 kcal/mol	-32.42 kcal/mol	12.27 kcal/mol	2.00 kcal/mol	-0.484889	0.658712	0.428629	-0.509172	0.599939	0.380354	FALSE	FALSE	0	1
				Citrus_au_0000041780	Transducin/WD40 repeat-like superfamily protein	19.365	3.5	Cleavage	-20.66 kcal/mol	-29.58 kcal/mol	6.91 kcal/mol	2.00 kcal/mol	0.804677	0.250976	0.0857041	0.779666	0.188106	0.0617511	FALSE	FALSE	1	1
				Citrus_au_10790	60S ribosomal protein L23 (RPL23C)	18.053	3.5	Cleavage	-14.04 kcal/mol	-20.84 kcal/mol	4.79 kcal/mol	2.00 kcal/mol	0.447041	0.428309	0.20561	0.421318	0.510197	0.291073	FALSE	FALSE	1	2
				Citrus_au_0000046079	Dicarboxylate transporter 1, chloroplastic (DIT1)	19.122	3.5	Translation	-18.26 kcal/mol	-26.89 kcal/mol	6.63 kcal/mol	2.00 kcal/mol	1.37144	0.0045039	0.000260917	1.34504	0.010695	0.00104981	TRUE	TRUE	1	1
				Citrus_au_11207	Adenine nucleotide alpha hydrolases-like superfamily protein	21.981	3.5	Cleavage	-6.23 kcal/mol	-7.21 kcal/mol	0.96 kcal/mol	0.02 kcal/mol	0.365239	0.696635	0.474705	0.340656	0.682689	0.476411	FALSE	FALSE	1	2
Citrus_au_0000054379	cau-miR399b	-1.29052	UGCCAAAGGAGAGUUGCCCUG	Citrus_au_0000032113	Probable ubiquitin-conjugating enzyme E2 24 (UBC24)	18.059	1.5	Cleavage	-27.44 kcal/mol	-34.99 kcal/mol	5.46 kcal/mol	2.09 kcal/mol	1.27731	0.0272729	0.00318182	1.25346	0.014167	0.00154219	TRUE	TRUE	1	0
				Citrus_au_0000014058	Alkaline/neutral invertase E, chloroplastic (INVE)	21.882	2.5	Cleavage	-17.10 kcal/mol	-28.98 kcal/mol	9.79 kcal/mol	2.09 kcal/mol	-0.14227	0.854795	0.714394	-0.169565	0.829579	0.680476	FALSE	FALSE	1	0
				Citrus_au_0000071150	Alkaline/neutral invertase E, chloroplastic (INVE)	23.402	2.5	Cleavage	-16.18 kcal/mol	-25.55 kcal/mol	7.27 kcal/mol	2.09 kcal/mol	-0.00209874	0.99791	0.995525	-0.0288581	0.979149	0.944258	FALSE	FALSE	1	0
				Citrus_au_0000014059	Alkaline/neutral invertase E, chloroplastic (INVE)	21.882	2.5	Cleavage	-17.03 kcal/mol	-25.55 kcal/mol	6.42 kcal/mol	2.09 kcal/mol	-0.446806	0.437297	0.213344	-0.472661	0.441215	0.231133	FALSE	FALSE	1	0
				Citrus_au_0000095451	ABC transporter B family member 2 (ABCB2)	23.283	3	Cleavage	-15.42 kcal/mol	-24.14 kcal/mol	6.63 kcal/mol	2.09 kcal/mol	-0.533011	0.43042	0.2075	-0.554077	0.374379	0.178137	FALSE	FALSE	0	2
				Citrus_au_0000013607	UDP-glycosyltransferase 83A1 (UGT83A1)	21.27	3.5	Cleavage	-19.82 kcal/mol	-34.32 kcal/mol	12.41 kcal/mol	2.09 kcal/mol	-0.484889	0.658712	0.428629	-0.509172	0.599939	0.380354	FALSE	FALSE	0	1
				Citrus_au_0000046079	Dicarboxylate transporter 1, chloroplastic (DIT1)	19.122	3.5	Translation	-18.17 kcal/mol	-26.89 kcal/mol	6.63 kcal/mol	2.09 kcal/mol	1.37144	0.0045039	0.000260917	1.34504	0.010695	0.00104981	TRUE	TRUE	1	1
				Citrus_au_0000041780	Transducin/WD40 repeat-like superfamily protein	19.365	3.5	Cleavage	-20.67 kcal/mol	-29.68 kcal/mol	6.91 kcal/mol	2.09 kcal/mol	0.804677	0.250976	0.0857041	0.779666	0.188106	0.0617511	FALSE	FALSE	1	1
				Citrus_au_10790	60S ribosomal protein L23 (RPL23C)	18.053	3.5	Cleavage	-14.05 kcal/mol	-20.94 kcal/mol	4.79 kcal/mol	2.09 kcal/mol	0.447041	0.428309	0.20561	0.421318	0.510197	0.291073	FALSE	FALSE	1	2
				Citrus_au_11207	Adenine nucleotide alpha hydrolases-like superfamily protein	21.981	3.5	Cleavage	-6.23 kcal/mol	-7.21 kcal/mol	0.96 kcal/mol	0.02 kcal/mol	0.365239	0.696635	0.474705	0.340656	0.682689	0.476411	FALSE	FALSE	1	2
Citrus_au_4020	cau-miR482a	0.403249	UUUUUCCCACACCUCCCAUCCC	Citrus_au_0000029696	Phosphoinositide phospholipase C 4 (PLC4)	19.664	2.5	Cleavage	-22.17 kcal/mol	-31.51 kcal/mol	9.34 kcal/mol	-0.00 kcal/mol	1.11601	0.0553469	0.00871558	1.08765	0.0511983	0.0093857	FALSE	FALSE	0	2
Citrus_au_0000054570	cau-miR482c	0.596383		Citrus_au_1324	VQ motif-containing protein 9 (VQ9)	18.581	2.5	Cleavage	-17.15 kcal/mol	-24.11 kcal/mol	6.96 kcal/mol	-0.00 kcal/mol	0.739623	0.216866	0.0677989	0.713278	0.209102	0.0725472	FALSE	FALSE	0	0
				Citrus_au_0000087338	ABC transporter C family member 8 (ABCC8)	15.208	3	Cleavage	-20.19 kcal/mol	-31.92 kcal/mol	11.73 kcal/mol	-0.00 kcal/mol	1.38218	0.00656533	0.000437717	1.35858	0.00575089	0.000451775	TRUE	TRUE	1	2
				Citrus_au_0000027251	ABC transporter C family member 8 (ABCC8)	15.208	3	Cleavage	-17.67 kcal/mol	-33.83 kcal/mol	16.16 kcal/mol	-0.00 kcal/mol	1.39612	0.00998587	0.000781274	1.37245	0.00994187	0.000954481	TRUE	TRUE	1	2
				Citrus_au_0000043880	Disease resistance protein RFL1	22.647	3	Translation	-10.78 kcal/mol	-15.78 kcal/mol	5.01 kcal/mol	-0.00 kcal/mol	0.447862	0.474761	0.244693	0.422379	0.434679	0.225824	FALSE	FALSE	2	0
				Citrus_au_5033	hydrolases, acting on ester bonds	20.674	3	Cleavage	-14.95 kcal/mol	-30.93 kcal/mol	15.98 kcal/mol	-0.00 kcal/mol	-0.508685	0.43193	0.208876	-0.533738	0.330171	0.146335	FALSE	FALSE	1	2
				Citrus_au_10466	Disease resistance protein (TIR-NBS-LRR class) family	23.552	3	Translation	-17.16 kcal/mol	-28.87 kcal/mol	11.71 kcal/mol	-0.00 kcal/mol	-0.444413	0.502708	0.268467	-0.468253	0.38777	0.187736	FALSE	FALSE	1	1
				Citrus_au_10467	Toll/interleukin-1 receptor-like protein (TIR)	23.552	3	Translation	NA	NA	NA	NA	-0.494236	0.431835	0.208723	-0.518135	0.321613	0.140403	FALSE	FALSE	1	1
				Citrus_au_527	Toll/interleukin-1 receptor-like protein (TIR)	13.906	3	Cleavage	-20.22 kcal/mol	-24.60 kcal/mol	4.38 kcal/mol	-0.00 kcal/mol	1.02659	0.0465293	0.00687557	1.00157	0.0322889	0.00486154	TRUE	TRUE	0	0
				Citrus_au_8781	Toll/interleukin-1 receptor-like protein (TIR)	13.906	3	Cleavage	-22.09 kcal/mol	-24.60 kcal/mol	2.52 kcal/mol	-0.00 kcal/mol	0.640126	0.268034	0.0952812	0.614858	0.228887	0.0833166	FALSE	FALSE	0	0
Citrus_au_0000052858	miR393	0.48688	UUCCAAAGGGAUCGCAUUGAUC	Citrus_au_0000036780	Protein TRANSPORT INHIBITOR RESPONSE 1 (TIR1)	20.608	1	Cleavage	-22.94 kcal/mol	-29.60 kcal/mol	4.03 kcal/mol	2.63 kcal/mol	0.860474	0.152305	0.0390068	0.837152	0.110995	0.0282348	FALSE	FALSE	0	0
				Citrus_au_0000098688	Protein AUXIN SIGNALING F-BOX 2 (AFB2)	24.514	1	Cleavage	-18.51 kcal/mol	-33.51 kcal/mol	12.36 kcal/mol	2.63 kcal/mol	1.62946	0.00160424	6.43285e-05	1.60543	0.00479377	0.000354261	TRUE	TRUE	0	0
				Citrus_au_0000099117	AP-4 complex subunit epsilon	18.73	3.5	Cleavage	-12.53 kcal/mol	-24.23 kcal/mol	9.06 kcal/mol	2.63 kcal/mol	1.09816	0.0396607	0.00540272	1.07202	0.0622927	0.0124053	TRUE	FALSE	0	3
				Citrus_au_0000018464	Ribosomal protein S5/Elongation factor G/III/V family protein	18.943	3.5	Cleavage	-11.65 kcal/mol	-16.91 kcal/mol	2.63 kcal/mol	2.63 kcal/mol	0.914472	0.0812134	0.0152469	0.888187	0.113369	0.0290898	FALSE	FALSE	0	2
				Citrus_au_1920	Ribosomal protein S5/Elongation factor G/III/V family protein (LOS1)	18.943	3.5	Cleavage	NA	NA	NA	NA	0.478023	0.391693	0.176509	0.452194	0.478083	0.262506	FALSE	FALSE	0	2
				Citrus_au_0000018820	NADPH--cytochrome P450 reductase 1 (ATR1)	18.585	3.5	Cleavage	-12.58 kcal/mol	-22.73 kcal/mol	7.52 kcal/mol	2.63 kcal/mol	-0.39214	0.510849	0.276245	-0.415913	0.51788	0.297869	FALSE	FALSE	1	1
				Citrus_au_0000030822	Switch 2 (SWI2)	22.016	3.5	Translation	NA	NA	NA	NA	-0.206945	0.787878	0.60399	-0.229894	0.729453	0.536256	FALSE	FALSE	1	2
				Citrus_au_0000030817	Switch 2 (SWI2)	17.956	3.5	Translation	NA	NA	NA	NA	-0.143131	0.852644	0.710278	-0.167459	0.799406	0.634326	FALSE	FALSE	1	2
				Citrus_au_3486	Switch 2 (SWI2)	22.016	3.5	Translation	NA	NA	NA	NA	-0.214763	0.779483	0.590842	-0.237881	0.717442	0.520598	FALSE	FALSE	1	2
				Citrus_au_0000038185	Amino acid kinase family protein	18.555	3.5	Cleavage	-12.25 kcal/mol	-20.80 kcal/mol	5.92 kcal/mol	2.63 kcal/mol	-0.944667	0.287274	0.106647	-0.967357	0.185007	0.060175	FALSE	FALSE	1	0
Citrus_au_0000004106	miR3951	0.417564	UUUCUCUUAUCGUUAUCUGUG	Citrus_au_4749	Leucine-rich repeat (LRR) family protein	13.514	2	Cleavage	-22.09 kcal/mol	-25.31 kcal/mol	3.20 kcal/mol	0.02 kcal/mol	-0.877967	0.139049	0.0341512	-0.900918	0.0686181	0.0142201	FALSE	FALSE	0	1
				Citrus_au_0000103503	Leucine-rich repeat (LRR) family protein	13.514	2	Cleavage	-22.56 kcal/mol	-25.50 kcal/mol	2.92 kcal/mol	0.02 kcal/mol	-0.954103	0.124805	0.0289445	-0.976954	0.0602642	0.0118232	FALSE	FALSE	0	1
				Citrus_au_6851	Agamous-like MADS-box protein AGL8	18.296	2.5	Cleavage	-20.47 kcal/mol	-25.51 kcal/mol	5.02 kcal/mol	0.02 kcal/mol	NA	NA	NA	NA	NA	NA	NA	NA	0	3
				Citrus_au_7813	Beta-galactosidase 16 (BGAL16)	14.345	2.5	Cleavage	-13.53 kcal/mol	-19.11 kcal/mol	5.56 kcal/mol	0.02 kcal/mol	0.393052	0.711116	0.493276	0.368	0.70178	0.500196	FALSE	FALSE	0	2
				Citrus_au_0000041264	Calcium-dependent protein kinase 21 (CPK21)	13.772	3	Cleavage	-22.72 kcal/mol	-26.31 kcal/mol	3.57 kcal/mol	0.02 kcal/mol	-0.723729	0.375034	0.16476	-0.744256	0.297162	0.124085	FALSE	FALSE	0	4
				Citrus_au_0000041265	Calcium-dependent protein kinase 21 (CPK21)	13.772	3	Cleavage	-23.71 kcal/mol	-26.31 kcal/mol	2.58 kcal/mol	0.02 kcal/mol	-0.504146	0.437977	0.213972	-0.527707	0.321074	0.140012	FALSE	FALSE	0	4
				Citrus_au_0000088076	Pyruvate dehydrogenase E1 component subunit beta-1, mitochondrial (PDH2)	19.252	3	Cleavage	-14.70 kcal/mol	-26.21 kcal/mol	11.49 kcal/mol	0.02 kcal/mol	0.490177	0.392062	0.176802	0.464118	0.447215	0.236159	FALSE	FALSE	0	4
				Citrus_au_0000088078	Pyruvate dehydrogenase E1 component subunit beta-1, mitochondrial (PDH2)	19.252	3	Cleavage	-15.19 kcal/mol	-26.21 kcal/mol	10.99 kcal/mol	0.02 kcal/mol	0.387575	0.527455	0.292208	0.360868	0.592426	0.372682	FALSE	FALSE	0	4
				Citrus_au_10039	Pyruvate dehydrogenase E1 component subunit beta-1, mitochondrial (PDH2)	19.687	3	Cleavage	-14.86 kcal/mol	-26.21 kcal/mol	11.33 kcal/mol	0.02 kcal/mol	0.525879	0.350785	0.147583	0.499502	0.421469	0.214763	FALSE	FALSE	0	4
				Citrus_au_4273	NAD(P)-binding Rossmann-fold superfamily protein	10.388	3	Cleavage	-20.06 kcal/mol	-22.80 kcal/mol	2.72 kcal/mol	0.02 kcal/mol	-0.291914	0.722019	0.508404	-0.316568	0.637654	0.421863	FALSE	FALSE	1	2
Citrus_au_6620	miR399	-3.45454	CGCCAAAGGAGAAUUGCCCUG	Citrus_au_0000032113	Probable ubiquitin-conjugating enzyme E2 24 (UBC24)	18.059	2.5	Cleavage	-26.32 kcal/mol	-33.87 kcal/mol	5.46 kcal/mol	2.09 kcal/mol	1.27731	0.0272729	0.00318182	1.25346	0.014167	0.00154219	TRUE	TRUE	1	0
				Citrus_au_11207	Adenine nucleotide alpha hydrolases-like superfamily protein	21.981	2.5	Cleavage	-4.58 kcal/mol	-5.60 kcal/mol	1.00 kcal/mol	0.02 kcal/mol	0.365239	0.696635	0.474705	0.340656	0.682689	0.476411	FALSE	FALSE	1	1
				Citrus_au_0000044792	MAP3K epsilon protein kinase 1 (M3KE1)	12.263	3.5	Cleavage	NA	NA	NA	NA	0.609394	0.264081	0.0928777	0.583957	0.301539	0.126844	FALSE	FALSE	0	2
				Citrus_au_0000042988	C2H2-like zinc finger protein	16.01	3.5	Cleavage	-13.38 kcal/mol	-22.83 kcal/mol	7.36 kcal/mol	2.09 kcal/mol	1.07305	0.0465157	0.00687206	1.04714	0.0334313	0.00510766	TRUE	TRUE	1	3
				Citrus_au_0000026580	Thioredoxin superfamily protein	18.079	3.5	Cleavage	-22.44 kcal/mol	-29.53 kcal/mol	5.00 kcal/mol	2.09 kcal/mol	NA	NA	NA	NA	NA	NA	NA	NA	0	0
				Citrus_au_0000026583	Thioredoxin superfamily protein	18.079	3.5	Cleavage	-22.44 kcal/mol	-29.53 kcal/mol	5.00 kcal/mol	2.09 kcal/mol	-0.532963	0.468402	0.239085	-0.555928	0.365693	0.171432	FALSE	FALSE	0	0
				Citrus_au_0000036058	Frataxin, mitochondrial (FH)	14.648	3.5	Cleavage	-14.12 kcal/mol	-24.45 kcal/mol	8.23 kcal/mol	2.09 kcal/mol	0.263107	0.741761	0.536152	0.236944	0.719048	0.522692	FALSE	FALSE	0	1
				Citrus_au_0000043557	Sulfite oxidase (SOX)	18.73	3.5	Cleavage	-10.93 kcal/mol	-22.95 kcal/mol	9.93 kcal/mol	2.09 kcal/mol	-0.2127	0.870255	0.740596	-0.239893	0.847365	0.709458	FALSE	FALSE	0	3
				Citrus_au_0000107527	Sulfite oxidase (SOX)	19.495	3.5	Cleavage	-10.33 kcal/mol	-22.95 kcal/mol	10.53 kcal/mol	2.09 kcal/mol	-0.474654	0.451361	0.22538	-0.499231	0.369046	0.174035	FALSE	FALSE	0	3
				Citrus_au_0000043556	Sulfite oxidase (SOX)	18.73	3.5	Cleavage	-9.81 kcal/mol	-22.95 kcal/mol	11.05 kcal/mol	2.09 kcal/mol	-0.151969	0.86959	0.739678	-0.177571	0.827971	0.677875	FALSE	FALSE	0	3
