# Supplementary material for: Differential Expression of miRNAs Involved in Response to Candidatus Liberibacter asiaticus Infection in Mexican Lime at Early and Late Stages of Huanglongbing Disease
Source: Plants (Basel). 2023 Feb 24;12(5):1039. doi: 10.3390/plants12051039 (PMC10005081; doi:10.3390/plants12051039)
Supplement: Supplementary file 1 [file plants-12-01039-s001.zip › Table S7, Specific oligonucleotides of miRNAs and target genes for RT-qPCR.xlsx]

## Sheet: Hoja1
	Table S7 Specific oligonucleotides of miRNAs and target genes for RT-qPCR
	miRNA name	Primer name	Sequence
miRNAs	cau-miR403a,b,c	RT Primer miR403	GTCGTATCCAGTGCAGGGTCCGAGGTATTCGCACTGGATACGACCGAGTT
		miR403-F	GCGGCGGTTAGATTCACGCACA
	cau-miR172a	RT Primer miR172	GTCGTATCCAGTGCAGGGTCCGAGGTATTCGCACTGGATACGACGTGAAT
		miR172-F	GCGGCGGGTAGCATCATCAAG
	cau-miR156a,b	RT Primer miR156	GTCGTATCCAGTGCAGGGTCCGAGGTATTCGCACTGGATACGACGTGCTC
		miR156-F	GCGGCGGTTGACGGAAGATAGA
	miR393	RT Primer miR393	GTCGTATCCAGTGCAGGGTCCGAGGTATTCGCACTGGATACGACAGGTCG
		miR393-F	GCGGCGGCTCGTTGTCTGTT
	Internal control	Csi-U6-F	ACAGAGAAGATTAGCATGGCC
		Csi-U6-R	GACCAATTCTCGATTTGTGCG
Target genes	cau-miR403a,b,c	Citrus_au_4163-F	TGAATCTAACACTGACGGCAAAAA
		Citrus_au_4163-R	TGGGTATCGAATTCAAGGAGAGG
	cau-miR172a	Citrus_au_0000046354-F	TCTTTGGGGGCATTTCTTGTTTG
		Citrus_au_0000046354-R	CCATCGCCACCACCCTTCAG
	cau-miR156a,b	Citrus_au_0000015487-F	GGAATCAGGCAGAGGTTTTGTCAG
		Citrus_au_0000015487-R	AGCTCGAACCTTCCCCATTAGATT
	miR393	Citrus_au_0000038185-F	TGTTAGAGCACTTGCCCGAGAGG
		Citrus_au_0000038185-R	GGTAAATTTCCCCCAGAGGTTGAC
	Internal control	COX-F	GTATGCCACGTCGCATTCCAGA
		COX-R	GCCAAAACTGCTAAGGGCATTC
